# Supplementary material for: Genomic Variants Revealed by Invariably Missing Genotypes in Nelore Cattle
Source: PLoS One. 2015 Aug 25;10(8):e0136035. doi: 10.1371/journal.pone.0136035 (PMC4549312; doi:10.1371/journal.pone.0136035)
Supplement: S1 Table — (XLSX) [file pone.0136035.s001.xlsx]

## Sheet: SFNB
SNP Name	Chr	Pos
BovineHD0100000039	1	146011
BovineHD0100000728	1	2348540
BovineHD0100001085	1	3267308
BovineHD0100001305	1	3885992
BovineHD0100001380	1	4131986
BovineHD0100002611	1	8262646
BovineHD0100002798	1	8944401
BovineHD0100002876	1	9228710
BovineHD0100003042	1	9660710
ARS-BFGL-NGS-118314	1	12760478
BovineHD0100004101	1	13323770
BovineHD0100004481	1	14648124
BovineHD0100004485	1	14663134
BovineHD0100005440	1	18020977
BovineHD0100005541	1	18450004
BovineHD0100005693	1	19012569
BovineHD0100006759	1	22937693
ARS-BFGL-NGS-115371	1	24835526
BovineHD0100008251	1	27762070
BovineHD0100008307	1	27929892
BovineHD0100009218	1	31695808
BTB-00014284	1	31991587
BovineHD0100009597	1	33296081
BovineHD0100009737	1	33864336
BovineHD0100010005	1	34909110
BovineHD0100010871	1	37798256
Hapmap23652-BTA-16748	1	38488896
BovineHD0100011268	1	39268288
BovineHD0100011298	1	39403264
BovineHD0100011576	1	40605078
BovineHD0100011757	1	41233947
BovineHD0100012756	1	44734525
BovineHD0100013009	1	45598181
BovineHD0100013289	1	46823278
BovineHD0100013344	1	47061866
BovineHD0100013549	1	47979806
BovineHD4100000262	1	48048146
UA-IFASA-1524	1	48474868
BovineHD0100014094	1	50116170
BovineHD0100014943	1	53115505
BovineHD0100015326	1	54413625
BovineHD0100015950	1	56662001
BovineHD4100000323	1	57343988
BovineHD0100016344	1	57674990
BovineHD0100016671	1	58851173
BovineHD0100018004	1	63536809
BovineHD0100018322	1	64779746
BovineHD0100018412	1	65132547
BovineHD0100020116	1	70246797
BovineHD0100022778	1	79166703
BovineHD4100000474	1	82305519
BovineHD0100024158	1	84324435
BovineHD0100024176	1	84391107
BTA-111161-no-rs	1	92495958
BovineHD0100026599	1	93775707
BovineHD0100026600	1	93779647
BovineHD0100047112	1	93797691
BovineHD0100027320	1	96115562
BovineHD0100027729	1	97294312
BovineHD0100027730	1	97295747
BovineHD0100028143	1	98588473
Hapmap32126-BTA-157362	1	101231777
BovineHD0100028963	1	101467375
BTA-95685-no-rs	1	101956485
BovineHD0100029650	1	103999577
BovineHD0100029677	1	104082836
BovineHD0100029729	1	104285286
BovineHD0100030245	1	106724507
BovineHD0100030433	1	107527018
BovineHD0100030618	1	108245239
BovineHD0100032610	1	115338381
BovineHD4100000692	1	120874092
BovineHD0100034234	1	120941238
BovineHD0100034463	1	121763849
ARS-BFGL-NGS-39583	1	123846940
BTA-22056-no-rs	1	124246283
BovineHD0100035093	1	124300877
BovineHD0100035146	1	124601642
BovineHD0100036054	1	127608860
BovineHD4100000729	1	129132780
BovineHD0100036831	1	129751411
Hapmap52157-rs29019405	1	130736547
BovineHD0100037376	1	131474130
BovineHD0100038698	1	135926359
BovineHD0100039347	1	137858669
BovineHD0100039669	1	138920591
BovineHD0100039683	1	138977888
BTB-01305624	1	139360285
BovineHD0100040505	1	141577584
BovineHD0100040637	1	141846367
Hapmap48127-BTA-93939	1	142370512
BovineHD0100041105	1	143061715
BovineHD0100041602	1	144371694
BovineHD0100041631	1	144427346
BovineHD0100041937	1	145217588
BovineHD0100042982	1	148549291
BovineHD0100043048	1	148790298
BovineHD0100043128	1	148939663
BovineHD0100043675	1	150571148
BovineHD0100043813	1	150972066
BovineHD0100044255	1	152254248
BovineHD0100044510	1	152925795
BovineHD0100044714	1	153486943
BovineHD4100000910	1	154114285
BovineHD0100045003	1	154293643
BovineHD0100045024	1	154380929
BovineHD0100045185	1	154935826
ARS-BFGL-NGS-106168	1	156822129
BovineHD0200000028	2	205475
BovineHD0200000381	2	1368169
BovineHD0200000595	2	2140959
BovineHD0200000632	2	2268911
BovineHD0200000701	2	2551343
BovineHD0200001051	2	3943101
BovineHD0200001612	2	5513034
BovineHD0200001870	2	6416018
BovineHD0200002449	2	8356996
BTB-00079237	2	8453071
BovineHD0200002872	2	10298791
Hapmap32135-BTA-159962	2	12730866
BTB-01084313	2	15385210
BTA-28910-no-rs	2	16157387
BovineHD0200004750	2	16673151
BovineHD0200040509	2	17255529
BovineHD0200005218	2	18200508
BovineHD0200040518	2	20690676
BovineHD0200006150	2	21589888
BovineHD0200006489	2	22868753
BovineHD0200006659	2	23428113
BovineHD0200007304	2	25435543
BovineHD4100001084	2	25805812
BovineHD0200007752	2	26831850
BovineHD4100001115	2	31082879
BovineHD0200009549	2	32311767
BovineHD0200010178	2	34525199
BovineHD0200010310	2	34949068
BovineHD0200011013	2	37755929
BovineHD0200011869	2	40741140
Hapmap51456-BTA-47469	2	42137116
BovineHD0200012536	2	43438223
BovineHD0200012753	2	44056831
BovineHD0200012822	2	44268230
BovineHD0200013296	2	45910213
BovineHD0200013496	2	46595880
BovineHD0200013727	2	47317471
BovineHD0200016909	2	59438608
BovineHD0200017511	2	61010642
BovineHD0200017935	2	62122792
BovineHD0200018009	2	62381587
BovineHD0200018055	2	62546983
BovineHD4100001278	2	64524475
ARS-BFGL-NGS-55148	2	65249007
BovineHD0200018995	2	65577755
BovineHD0200019050	2	65805706
BTB-01297084	2	67936490
BovineHD0200020496	2	71406078
BovineHD0200021044	2	73537923
BovineHD0200021252	2	74189986
BovineHD0200021701	2	75704153
BovineHD0200022243	2	77213123
BovineHD0200025202	2	88775222
BovineHD0200025280	2	89099594
ARS-BFGL-NGS-20350	2	91221891
BovineHD0200027296	2	94943781
BovineHD0200029413	2	102520600
Hapmap31405-BTA-134341	2	103006806
BovineHD0200029835	2	103754320
BovineHD0200030153	2	104876404
BovineHD0200032099	2	111372616
BovineHD0200032635	2	113293169
BovineHD0200032693	2	113481798
BovineHD0200032811	2	113756445
BovineHD0200033109	2	114547830
BovineHD0200033245	2	115173488
BovineHD0200033505	2	116327515
BovineHD0200033611	2	116662456
BovineHD0200033992	2	117925384
BovineHD0200034261	2	118687981
BovineHD0200034307	2	118892794
BovineHD0200034331	2	118980654
ARS-BFGL-NGS-104506	2	119158849
BovineHD4100001584	2	119201795
BovineHD0200034753	2	119910854
BovineHD0200035053	2	120874455
ARS-BFGL-NGS-114262	2	120938406
BovineHD0200035104	2	121048863
BovineHD0200035879	2	123616628
BovineHD0200036042	2	123998821
BovineHD4100001630	2	124084601
BTA-49605-no-rs	2	124296357
BovineHD0200037345	2	128605314
BovineHD0200037433	2	128893731
BovineHD0200038471	2	132250327
BovineHD4100001746	2	135201275
BovineHD0200039617	2	135345535
BovineHD0200039666	2	135497028
BovineHD0200039693	2	135597243
ARS-BFGL-NGS-60437	2	136506232
BovineHD0300000035	3	240583
BovineHD0300000128	3	606576
BovineHD0300000238	3	990514
BovineHD0300000485	3	1798781
BovineHD0300000949	3	3235063
BovineHD0300001054	3	3509661
BovineHD0300001461	3	4726140
BovineHD0300001837	3	6002268
BTA-68856-no-rs	3	6022937
BTB-01333253	3	6126856
BovineHD0300001881	3	6165774
BovineHD0300001886	3	6176650
BovineHD0300001911	3	6225780
BovineHD0300002101	3	6695360
BovineHD0300002111	3	6707228
ARS-BFGL-NGS-66206	3	7255453
BovineHD0300002418	3	7471107
Hapmap58486-rs29016221	3	8499747
BovineHD0300002957	3	8944823
BovineHD0300003178	3	9779990
BovineHD4100001836	3	10350239
BovineHD0300003469	3	10502528
BovineHD0300003574	3	10829794
BovineHD0300003629	3	11058851
ARS-BFGL-NGS-97995	3	11063503
BovineHD0300003821	3	11570310
BovineHD0300035950	3	12057346
BovineHD0300004284	3	13230411
BovineHD0300004303	3	13320592
BovineHD0300004341	3	13423769
BovineHD0300004344	3	13428990
BovineHD0300004351	3	13443962
BovineHD0300004695	3	14484912
BovineHD0300004966	3	15244945
BovineHD0300004979	3	15280868
BovineHD0300004996	3	15335259
BovineHD0300005017	3	15375888
BovineHD0300005256	3	16024304
BovineHD0300005658	3	17618880
BovineHD0300005681	3	17739797
BovineHD0300005708	3	17814020
BTA-66810-no-rs	3	18575518
BovineHD0300006040	3	18788508
BovineHD0300006285	3	19768175
BovineHD0300006326	3	19863383
BovineHD0300035990	3	20996369
BovineHD0300006649	3	21044052
BovineHD0300006650	3	21044568
BovineHD0300006657	3	21066806
BovineHD0300006670	3	21120229
BovineHD0300006702	3	21225514
BovineHD0300006926	3	22057502
BovineHD0300007615	3	24323944
BovineHD0300007818	3	24981336
BovineHD0300008184	3	25990012
BovineHD0300008221	3	26067881
BovineHD0300008889	3	27825818
INRA-496	3	28030983
BovineHD0300009438	3	29921864
BovineHD0300009464	3	30017800
BovineHD0300009742	3	31045593
BTA-67382-no-rs	3	31331920
BovineHD0300009998	3	31951067
BovineHD0300010270	3	32933798
ARS-BFGL-NGS-99357	3	33598353
BovineHD0300010841	3	34902900
BovineHD0300011969	3	38993003
BovineHD0300012168	3	39836262
BovineHD0300012523	3	41185298
BovineHD0300012667	3	41581096
BovineHD0300013105	3	43097678
BovineHD0300013235	3	43490856
BovineHD0300013532	3	44286964
BovineHD0300013624	3	44441327
BovineHD0300013913	3	45639190
BovineHD0300015033	3	49518994
BovineHD0300015091	3	49632561
BovineHD0300015172	3	49784827
BovineHD0300015317	3	50304390
BovineHD0300015432	3	50898520
BTA-07805-no-rs	3	52163849
BovineHD4100002129	3	54317678
BovineHD0300016457	3	54322816
BovineHD0300016512	3	54555541
BovineHD0300017105	3	56770061
BovineHD0300017663	3	58719628
BovineHD0300018252	3	60769694
ARS-BFGL-NGS-112545	3	62079199
BovineHD0300019422	3	65421767
BovineHD0300019431	3	65460590
BovineHD0300019626	3	66208919
BovineHD0300019754	3	66730050
BovineHD0300020068	3	67927638
Hapmap51482-BTA-68303	3	69157266
ARS-BFGL-NGS-69986	3	69421920
BovineHD0300021758	3	74951959
BovineHD0300021964	3	75702119
Hapmap48157-BTA-102710	3	79223535
ARS-BFGL-NGS-111229	3	80962731
BovineHD0300023391	3	81432323
BovineHD0300023400	3	81442244
BovineHD0300023734	3	82696204
BovineHD0300023775	3	83059956
BovineHD0300023997	3	83947930
BovineHD0300024078	3	84291563
BovineHD0300024619	3	86245712
BovineHD0300024726	3	86532491
BovineHD0300024745	3	86559073
BovineHD0300024829	3	86810712
BovineHD0300024932	3	87080961
BovineHD0300025737	3	89618203
BovineHD0300025923	3	90157707
BovineHD0300036298	3	91815641
BTB-00144052	3	92870768
BovineHD0300026921	3	93413535
BovineHD4100002360	3	97058244
BovineHD0300028151	3	98099764
BovineHD0300028695	3	99931675
BovineHD0300028873	3	100681006
BovineHD0300029144	3	101895869
BovineHD0300029219	3	102104910
BovineHD0300029329	3	102448001
BovineHD0300029352	3	102511770
BovineHD4100002424	3	103642688
BovineHD0300030497	3	106294725
BovineHD0300030502	3	106322730
BovineHD0300030620	3	106608678
BovineHD0300031225	3	108643640
BovineHD0300031231	3	108659642
BovineHD0300031323	3	109020431
ARS-BFGL-NGS-27177	3	110793254
BovineHD0300031987	3	111246824
BovineHD0300032234	3	112086380
BovineHD0300032642	3	112982444
BovineHD0300032896	3	113915037
BovineHD0300033004	3	114236171
BovineHD0300033770	3	116347630
BovineHD0300033909	3	116699844
BovineHD0300034431	3	118071660
BovineHD0300034514	3	118334400
BovineHD0300034574	3	118550008
BovineHD0300034658	3	118848510
BovineHD0300034810	3	119297498
BovineHD0300034851	3	119429535
BovineHD0300034949	3	119639949
BovineHD0300035045	3	119867036
BovineHD0300035706	3	119954885
BovineHD0300035103	3	120051900
BovineHD0300035194	3	120343592
BovineHD0300035200	3	120367565
BovineHD0400000010	4	61467
BovineHD0400000016	4	120961
BovineHD0400000026	4	181124
ARS-BFGL-NGS-67542	4	190619
BovineHD0400000029	4	192872
BovineHD0400000161	4	831134
BovineHD0400000166	4	855432
ARS-BFGL-NGS-88924	4	1096745
BovineHD0400000269	4	1212949
BovineHD0400000306	4	1410282
BovineHD0400000505	4	2200093
BovineHD0400000628	4	2691013
BovineHD0400000721	4	3008664
BovineHD0400000762	4	3174706
BovineHD0400000994	4	3915686
BovineHD0400001007	4	3946531
BovineHD0400001169	4	4402413
BovineHD0400001309	4	4726138
BovineHD0400001341	4	4792395
BovineHD0400001388	4	4967645
ARS-BFGL-NGS-94227	4	6646649
BovineHD0400002089	4	7055344
BovineHD0400002392	4	7747834
BovineHD0400002525	4	8165603
BovineHD4100002637	4	8382109
BovineHD0400002832	4	9175665
BovineHD0400002833	4	9176248
BovineHD0400003462	4	11460170
BovineHD0400003863	4	12984568
BovineHD0400003884	4	13054589
BovineHD0400004145	4	13925027
BovineHD0400004401	4	14907625
BovineHD4100002692	4	16234825
BovineHD0400004875	4	16518788
BovineHD0400004938	4	16779126
BovineHD0400005231	4	17582362
BovineHD0400005432	4	18159772
BovineHD0400005492	4	18366599
BovineHD0400005609	4	18716828
BovineHD0400005792	4	19361762
BovineHD0400005819	4	19435102
BovineHD0400006111	4	20359891
BovineHD0400006431	4	21632431
BovineHD0400006452	4	21701022
BovineHD0400035904	4	21796503
BovineHD0400006688	4	22650734
ARS-BFGL-NGS-109697	4	23365373
BovineHD0400007278	4	24830516
BovineHD0400007941	4	27358569
Hapmap48233-BTA-16470	4	27671799
BovineHD0400008292	4	28918208
BovineHD0400008889	4	31227104
BovineHD0400008906	4	31263158
BovineHD0400008934	4	31342607
BovineHD0400009051	4	31833572
BovineHD0400009145	4	32064950
BovineHD0400009383	4	33043553
BovineHD0400009408	4	33132268
BovineHD0400035966	4	34462899
BovineHD0400009951	4	35393306
BovineHD0400010341	4	36871486
BovineHD0400010371	4	37016630
BovineHD0400010538	4	37561219
BovineHD0400011217	4	40457473
BovineHD0400011442	4	41356074
BovineHD0400011496	4	41585322
ARS-BFGL-NGS-97154	4	42925876
BovineHD0400012231	4	44614380
BovineHD0400012584	4	46023855
BovineHD0400013204	4	48023210
BovineHD0400013305	4	48381566
BovineHD0400013718	4	49734524
BovineHD0400013847	4	50132115
BovineHD0400014105	4	50992680
BovineHD0400014167	4	51188515
BovineHD0400014550	4	52708959
BovineHD0400015109	4	55272324
BovineHD0400016318	4	60166085
BovineHD0400017710	4	64592086
BovineHD0400017876	4	65165006
BovineHD0400017900	4	65229292
ARS-BFGL-NGS-271	4	67040211
BovineHD0400018584	4	67606295
BovineHD0400018826	4	68484803
BovineHD0400019133	4	69728660
BovineHD0400019505	4	70766470
BovineHD0400036089	4	72158039
BovineHD0400020007	4	72175139
BovineHD0400020766	4	75050611
BovineHD0400020993	4	75877859
BovineHD0400021000	4	75916715
BovineHD0400021234	4	76739352
BovineHD0400021374	4	77172775
BovineHD0400021530	4	77756426
BovineHD0400023124	4	83460111
BovineHD0400023489	4	85011371
BovineHD0400023590	4	85338099
BovineHD0400023685	4	85638836
BovineHD0400024190	4	87240255
BTA-25095-no-rs	4	87565171
BovineHD0400025297	4	91239456
BTB-00202224	4	92518922
BovineHD0400026058	4	93282008
BovineHD0400026386	4	94418847
BTB-01685681	4	94760042
BovineHD0400026761	4	96072335
BovineHD0400026982	4	96698385
BovineHD0400027579	4	98469943
BovineHD0400027690	4	98871410
BovineHD0400027936	4	99819432
BovineHD0400027978	4	99923879
BovineHD0400028087	4	100339717
BovineHD0400028098	4	100377757
BovineHD0400028242	4	100789522
BovineHD0400028932	4	102707872
BovineHD0400028969	4	102954720
BovineHD0400028972	4	102975535
BovineHD0400029111	4	103405217
BovineHD0400029232	4	103904323
BovineHD0400029517	4	104732921
BovineHD0400029741	4	105483931
BovineHD0400029962	4	106031736
BovineHD4100003228	4	106346305
BovineHD0400030310	4	106739474
BovineHD0400030334	4	106817021
BovineHD4100003240	4	107987352
BovineHD0400030904	4	108343523
BovineHD0400030914	4	108389457
BovineHD0400031171	4	108937233
BovineHD0400031466	4	109902709
BovineHD0400031541	4	110218982
BovineHD0400031590	4	110335828
BovineHD0400031699	4	110685338
BovineHD0400032449	4	112627522
BovineHD0400032709	4	113533668
BovineHD0400032833	4	113788656
BovineHD0400033377	4	115220110
BovineHD0400033414	4	115297837
BovineHD0400033431	4	115351125
BovineHD0400033636	4	115955835
BovineHD0400033919	4	116665108
BovineHD0400034210	4	117349500
BovineHD0400034212	4	117350957
BovineHD0400034292	4	117474726
BovineHD0400034432	4	117725462
BovineHD0400034438	4	117733111
BovineHD0400034459	4	117795433
BovineHD0400036301	4	118486293
BovineHD0400034885	4	119061254
ARS-BFGL-NGS-163	4	119649355
BovineHD4100003354	4	119983569
BovineHD0400035270	4	120505018
BovineHD0500035574	5	67876
BovineHD0500035757	5	73991
BovineHD0500000027	5	122729
BovineHD0500000044	5	189013
BovineHD0500000072	5	382605
BovineHD0500000083	5	454921
BovineHD0500000084	5	460378
BovineHD0500000089	5	492282
BovineHD0500000587	5	2151682
BovineHD0500000867	5	3439861
BovineHD0500000919	5	3685143
BovineHD0500001031	5	4107343
BovineHD0500001309	5	4995711
BovineHD0500001521	5	5685659
BovineHD0500001841	5	6734132
BovineHD0500002340	5	8208847
BovineHD0500002815	5	9911084
BovineHD0500003002	5	10472244
BovineHD0500003924	5	13063425
BovineHD0500003980	5	13208260
BovineHD0500004289	5	14476913
BovineHD0500004378	5	14835301
BovineHD0500004460	5	15194103
BovineHD0500004508	5	15405769
BovineHD0500005013	5	17163967
BovineHD0500005512	5	19111175
ARS-BFGL-NGS-5863	5	20174640
BovineHD0500005874	5	20267221
BovineHD0500005909	5	20438221
BovineHD0500005920	5	20490798
ARS-BFGL-NGS-16315	5	21026931
BovineHD0500006195	5	21454467
BovineHD0500006594	5	22718281
BovineHD4100003490	5	22727243
BovineHD0500007078	5	24241514
BovineHD0500007632	5	26121839
DIAS-57	5	28146994
BovineHD0500008315	5	28336252
BovineHD0500008491	5	28892731
BovineHD0500008496	5	28910778
BovineHD0500008530	5	29034602
BovineHD0500008542	5	29072132
BovineHD0500008565	5	29111506
BovineHD0500008570	5	29122470
BTA-73280-no-rs	5	30618036
BovineHD0500009112	5	31316204
BovineHD0500009143	5	31421790
BovineHD0500009372	5	32284333
BovineHD0500009807	5	33788176
BovineHD0500009952	5	34353551
BovineHD0500010135	5	35305197
BovineHD0500010147	5	35320468
BovineHD0500010362	5	36116568
BovineHD0500010407	5	36293986
BovineHD0500010939	5	38269777
BovineHD0500035906	5	39270545
BovineHD0500011265	5	39343949
BovineHD0500012056	5	42196029
BovineHD0500012206	5	42714336
BovineHD0500012212	5	42745349
BovineHD0500012213	5	42748588
BovineHD0500012223	5	42782864
BovineHD0500012400	5	43310576
BovineHD0500012457	5	43559669
BovineHD0500012676	5	44282787
BovineHD0500012797	5	44553703
BovineHD0500012806	5	44569233
BovineHD0500012842	5	44714622
BovineHD0500014072	5	48848836
BovineHD0500014274	5	49662310
BovineHD0500014312	5	49732874
BovineHD0500014786	5	51345708
BovineHD4100003685	5	52303451
BovineHD0500015039	5	52357837
BovineHD0500015098	5	52618177
BovineHD0500015244	5	53302277
BovineHD0500015344	5	53839961
BovineHD0500015358	5	53891656
BovineHD0500015677	5	55000572
BovineHD0500015679	5	55004726
BovineHD0500015869	5	55677551
BovineHD0500015990	5	56251495
BovineHD0500016035	5	56456193
Hapmap34062-BES2_Contig371_690	5	57051002
BovineHD0500016263	5	57564032
BovineHD0500016375	5	58024309
BovineHD0500016377	5	58032785
BovineHD0500016381	5	58039918
BovineHD0500016421	5	58235631
BovineHD0500016422	5	58241554
BovineHD0500016460	5	58441130
BovineHD0500016475	5	58474916
BovineHD0500016476	5	58478344
BovineHD0500016479	5	58485540
BovineHD0500016557	5	58779006
BovineHD0500016561	5	58791987
BovineHD0500016592	5	58961352
BovineHD0500016690	5	59619562
BovineHD0500016769	5	59844248
BTB-01636784	5	59851060
BovineHD0500036017	5	59995138
BovineHD0500016819	5	60120293
BovineHD0500036028	5	61461431
BovineHD0500017681	5	63255485
BovineHD0500017828	5	63716237
BovineHD0500018015	5	64448242
BovineHD0500019008	5	67924534
BovineHD0500020487	5	72571389
BovineHD0500020521	5	72620587
BovineHD0500020792	5	73238082
BovineHD0500021030	5	73947048
ARS-BFGL-NGS-29098	5	74036701
BovineHD0500021239	5	74616496
BovineHD0500021251	5	74721804
BovineHD0500036071	5	74727135
BovineHD0500036077	5	74880537
BovineHD0500021385	5	75194295
BovineHD0500021401	5	75226173
BovineHD0500021606	5	75719791
BovineHD0500021811	5	76411865
BTB-01837085	5	76432283
BovineHD0500021820	5	76452095
BovineHD0500021826	5	76466967
BovineHD0500021950	5	77265125
BTA-74144-no-rs	5	77342835
BovineHD0500022086	5	77724770
BovineHD0500022866	5	80708549
BovineHD0500023608	5	83394065
BovineHD0500023789	5	83989298
BovineHD0500024054	5	85039028
BovineHD0500024061	5	85068111
BovineHD0500024081	5	85147136
BovineHD0500024199	5	85488590
BovineHD0500024282	5	85741740
BovineHD0500024728	5	87220239
BovineHD0500025122	5	88622034
BovineHD0500025392	5	89455419
BovineHD0500025746	5	90783294
BovineHD0500025981	5	91481213
BovineHD0500026092	5	91920415
BovineHD0500026237	5	92444742
BovineHD0500026305	5	92626848
BovineHD0500026776	5	94291513
BovineHD0500027240	5	95917343
BovineHD0500027285	5	96142246
BovineHD0500027433	5	96526333
BovineHD0500027701	5	97224556
BovineHD4100003979	5	97409113
BovineHD0500027998	5	98229363
BovineHD0500028249	5	99034274
BovineHD0500028524	5	99763391
BovineHD0500028616	5	99999633
BovineHD0500028666	5	100134646
BovineHD0500028746	5	100375326
BovineHD0500028812	5	100574463
BovineHD0500028891	5	100917661
BovineHD0500029048	5	101446546
BovineHD0500029169	5	101799858
BovineHD0500029326	5	102323523
BovineHD0500029351	5	102471089
BovineHD0500029366	5	102538245
BovineHD0500029431	5	102758475
BovineHD0500029465	5	102804987
BovineHD0500029499	5	102857853
BovineHD0500029528	5	103079608
BovineHD0500029544	5	103122325
BovineHD0500036232	5	103313995
BovineHD0500029602	5	103507541
BovineHD0500029658	5	103644652
BovineHD0500030190	5	105247497
BovineHD4100004035	5	105408238
BovineHD0500031108	5	107976980
BovineHD0500031127	5	108045215
BovineHD0500031236	5	108453012
BovineHD0500031307	5	108678218
BovineHD0500031578	5	109555614
BovineHD0500032018	5	110855912
BovineHD0500032470	5	112377490
BovineHD0500032585	5	112843452
ARS-BFGL-NGS-78714	5	112912918
BovineHD0500032927	5	114032362
BovineHD0500033335	5	115181089
BovineHD0500033765	5	116403145
BovineHD0500034077	5	117281795
BovineHD0500034078	5	117286811
BovineHD0500034098	5	117369781
BovineHD0500034134	5	117492470
BovineHD0500034144	5	117524110
BovineHD0500034154	5	117592372
BovineHD0500034180	5	117707677
BovineHD4100004197	5	119636624
BovineHD0500034989	5	119761233
BovineHD0500036303	5	119984005
BovineHD0500035327	5	120942473
BTA-100249-no-rs	6	171059
BovineHD0600000126	6	625405
Hapmap43391-BTA-88040	6	730937
BovineHD0600000162	6	796757
BovineHD0600000275	6	1151200
BovineHD0600000497	6	1925608
BovineHD0600001305	6	4945784
ARS-BFGL-NGS-109742	6	8171110
BovineHD0600002306	6	9857858
BovineHD0600002350	6	9960986
BovineHD0600002585	6	10831953
BovineHD0600002651	6	11036932
BovineHD0600002807	6	11623747
BovineHD0600002851	6	11714324
BovineHD0600002876	6	11796887
BovineHD0600003296	6	12911122
BovineHD4100004254	6	14269813
BovineHD0600003856	6	14409679
BovineHD0600004401	6	16315516
BovineHD0600004855	6	17696485
BovineHD0600004912	6	17915133
BovineHD0600005796	6	20892697
BovineHD0600006012	6	21811044
BovineHD0600006016	6	21823820
BovineHD0600006266	6	22743502
BovineHD0600006878	6	24990577
ARS-BFGL-NGS-21278	6	25033485
BovineHD0600007158	6	25951576
BovineHD0600007192	6	26091141
BovineHD0600007295	6	26449157
BovineHD0600007328	6	26557831
BovineHD0600007946	6	28620670
BovineHD0600008076	6	28990589
BovineHD0600008077	6	28991441
BovineHD0600008078	6	28994000
BovineHD0600008170	6	29303391
BovineHD0600008186	6	29357219
BovineHD0600008207	6	29447137
BovineHD0600008880	6	31663302
BovineHD0600009648	6	34623507
BovineHD0600010300	6	36939051
BovineHD0600010344	6	37106817
BovineHD0600010634	6	38420701
BovineHD0600034668	6	38499573
BovineHD0600010713	6	38686919
BovineHD0600011081	6	40676355
BovineHD0600011924	6	43740320
BovineHD0600012413	6	45645474
Hapmap33922-BES7_Contig380_533	6	47430694
BovineHD0600013109	6	47881473
BovineHD0600013131	6	47913272
ARS-BFGL-NGS-73994	6	48087895
BovineHD0600013223	6	48206577
BovineHD0600013622	6	49522381
BovineHD0600013639	6	49600961
BovineHD0600013663	6	49666428
BovineHD0600013820	6	50257967
BovineHD0600013974	6	50707590
BovineHD0600014173	6	51416716
BovineHD0600014256	6	51718403
BovineHD0600014379	6	52123497
BovineHD0600014386	6	52147428
BovineHD0600014401	6	52194644
UA-IFASA-959	6	52394411
BovineHD0600014575	6	53095446
BovineHD0600014577	6	53097543
BovineHD0600014594	6	53172889
BTB-02026765	6	53514737
BovineHD0600014761	6	53854901
BovineHD0600015301	6	55840650
BovineHD0600015439	6	56433345
BovineHD0600015648	6	57211423
BovineHD0600016058	6	58534430
BovineHD0600017135	6	62159323
BovineHD0600017741	6	64101377
BovineHD0600017768	6	64248593
BovineHD0600018110	6	65495791
BovineHD0600018330	6	66465621
BovineHD0600018359	6	66533409
BovineHD0600018629	6	67465941
BovineHD0600018837	6	68199480
BovineHD0600018919	6	68571699
BovineHD0600019145	6	69313633
BovineHD0600019360	6	69984339
BovineHD0600019405	6	70136705
BovineHD4100005121	6	71540632
BovineHD0600020176	6	72652172
BovineHD0600020201	6	72751422
BovineHD0600020308	6	73043132
BovineHD0600020468	6	73550621
BovineHD0600020493	6	73604867
BovineHD0600020504	6	73628760
BovineHD0600020830	6	74879154
BovineHD0600021306	6	76802756
BovineHD0600021422	6	77324969
ARS-BFGL-NGS-27643	6	78786848
BovineHD0600021843	6	78959125
BovineHD0600034782	6	79655127
BovineHD0600022446	6	81446292
BovineHD0600022571	6	81681946
BovineHD0600022673	6	81940616
BTA-77034-no-rs	6	82540280
BovineHD0600023315	6	84824126
BovineHD0600023649	6	86046978
BovineHD0600023713	6	86314187
BovineHD0600023838	6	86897671
BovineHD4100005284	6	87024654
BovineHD0600023862	6	87043431
BovineHD0600024322	6	88817457
BovineHD0600024378	6	88996262
BovineHD0600024579	6	89600970
BTA-77205-no-rs	6	89637828
BovineHD0600024692	6	90147585
BovineHD0600025120	6	91534597
BovineHD0600025144	6	91603423
BovineHD0600025401	6	92518656
BovineHD0600025879	6	93546133
BovineHD0600025988	6	93796766
BovineHD0600026485	6	95346667
BovineHD0600027557	6	99011068
BTB-01532060	6	100391052
BovineHD4100005428	6	101618661
BovineHD0600028761	6	103354338
BovineHD0600029392	6	105016403
ARS-BFGL-NGS-18656	6	107987121
BovineHD0600030489	6	108206676
BovineHD0600031396	6	111055525
BovineHD0600031452	6	111234375
BovineHD0600031457	6	111246793
BovineHD0600031506	6	111392994
BovineHD0600031692	6	111999202
BovineHD0600032356	6	114186062
BovineHD0600033294	6	117023054
BovineHD4100005648	6	117346404
BovineHD0600033393	6	117356444
BovineHD0600033492	6	117592496
BovineHD0600033748	6	118332883
BovineHD0600033825	6	118489958
BovineHD0600034174	6	119301555
BTB-01218761	7	354904
BovineHD0700000118	7	623350
BovineHD0700000224	7	983878
BovineHD0700000226	7	988141
BovineHD0700000309	7	1248157
BovineHD0700000362	7	1377148
BovineHD0700000398	7	1556375
BovineHD0700000500	7	1897112
BovineHD4100005685	7	2226431
BovineHD0700000655	7	2399858
BovineHD0700000758	7	2760048
BovineHD0700000776	7	2797066
BovineHD0700000798	7	2850964
BovineHD0700000890	7	3238691
BTB-00290974	7	4729265
BovineHD0700001337	7	4780053
BovineHD0700001600	7	5651416
BovineHD0700001862	7	6423531
BovineHD0700001921	7	6570710
BovineHD0700002048	7	8063018
BovineHD0700002191	7	8517286
BovineHD0700002380	7	9183131
BovineHD0700002444	7	9379134
BovineHD0700002620	7	10000248
BovineHD0700002640	7	10072628
BovineHD0700002648	7	10098448
BovineHD0700002649	7	10099512
BovineHD0700002651	7	10114637
BovineHD0700002653	7	10117929
BovineHD0700002660	7	10137032
BovineHD0700032920	7	10142297
BovineHD0700033531	7	10563303
BovineHD0700002773	7	10567228
BovineHD0700002789	7	10662140
BovineHD0700002955	7	11229902
BovineHD0700003024	7	11437899
BovineHD0700003031	7	11466398
BovineHD0700003100	7	11869116
BovineHD4100005743	7	12565048
BovineHD0700003741	7	14136995
BovineHD0700033590	7	14548199
BovineHD0700003912	7	14574512
BovineHD0700004043	7	14895186
BovineHD0700004112	7	15045250
BovineHD0700004141	7	15162944
BovineHD0700004167	7	15219092
BovineHD0700004176	7	15238915
BovineHD0700004681	7	16776013
BovineHD0700033610	7	18554182
BovineHD0700005213	7	18649545
BovineHD0700005716	7	20512412
BovineHD0700005952	7	21542670
BovineHD0700006326	7	23076321
BTB-00298866	7	24387132
BovineHD0700007219	7	26113823
BovineHD0700007231	7	26127235
BovineHD0700007320	7	26370977
BovineHD0700007368	7	26498610
BovineHD0700007777	7	27752402
BovineHD0700008763	7	30956671
BovineHD0700009184	7	32247569
BovineHD0700009244	7	32362945
BovineHD0700009255	7	32385573
BovineHD0700009682	7	33822484
BovineHD0700009741	7	34035747
BovineHD0700010103	7	35312206
BovineHD0700010104	7	35317095
BovineHD0700010105	7	35318219
BovineHD0700010214	7	35682226
BovineHD0700033021	7	36151782
BovineHD4100005937	7	36896305
BovineHD0700011073	7	38345801
BovineHD0700011721	7	40472523
BovineHD0700011754	7	40616736
BovineHD0700012100	7	41656902
ARS-BFGL-NGS-12532	7	42136341
BovineHD0700012292	7	42167763
BovineHD0700012467	7	42871200
BovineHD0700012593	7	43454857
BovineHD0700033720	7	43487164
BovineHD0700012696	7	43790905
BovineHD0700012779	7	44105748
BovineHD0700012845	7	44561337
BovineHD0700013132	7	45726757
BovineHD0700013308	7	46376056
BovineHD0700013749	7	47421358
BovineHD0700013828	7	47834242
BovineHD0700014295	7	49314943
BovineHD0700014405	7	49780507
BovineHD0700014485	7	50020214
BovineHD0700014950	7	51443226
BovineHD0700015548	7	53910675
BovineHD0700015666	7	54186045
Hapmap58262-rs29024901	7	55813851
BovineHD0700016427	7	57345573
BovineHD0700016749	7	58568930
BovineHD0700016763	7	58594053
BovineHD0700018529	7	64072640
BovineHD0700018757	7	64608806
Hapmap41410-BTA-104176	7	64659545
BTB-01697440	7	66673891
BovineHD0700019465	7	66804281
BovineHD0700019555	7	67014587
ARS-BFGL-NGS-113344	7	67363801
BovineHD0700020128	7	68707732
BovineHD0700020325	7	69427684
BovineHD0700033384	7	70323973
BovineHD0700020684	7	70389661
BovineHD0700020686	7	70391912
BovineHD0700020691	7	70396126
BovineHD0700020768	7	70609121
BovineHD0700020774	7	70620441
BovineHD0700033124	7	70644486
BovineHD0700033839	7	70652269
BovineHD0700020814	7	70724676
BovineHD0700020935	7	71013422
BovineHD0700021112	7	71579505
BovineHD0700021742	7	73880378
BovineHD0700022562	7	76940532
BovineHD0700022618	7	77115086
BovineHD0700022864	7	77962033
BovineHD0700033149	7	77984984
BovineHD0700022891	7	78089978
BovineHD0700022912	7	78227972
BovineHD4100006228	7	78350108
BovineHD0700023704	7	81461250
BovineHD0700033161	7	82570266
BovineHD0700024151	7	82663892
BovineHD0700024327	7	83013290
BovineHD0700025020	7	85237778
BovineHD0700025831	7	88226981
BovineHD0700025928	7	88550049
BovineHD0700026081	7	88938156
BovineHD0700026690	7	91216908
BovineHD0700026980	7	92348865
BovineHD0700027373	7	93863988
BovineHD0700028783	7	98576940
BovineHD0700028901	7	98814970
BovineHD0700029131	7	99508417
BovineHD4100006362	7	99915092
BovineHD0700029405	7	100581595
BovineHD0700029775	7	101931172
BovineHD0700029915	7	102430426
BovineHD0700033219	7	102455865
BovineHD0700030703	7	105029114
Hapmap53026-rs29010461	7	105582677
BovineHD0700030912	7	105695497
BovineHD0700031264	7	107152602
BovineHD0700031507	7	108085809
BovineHD0700031766	7	109032403
BovineHD0700032030	7	109684774
BTA-80517-no-rs	7	110161093
BovineHD0700032619	7	111711235
BovineHD0800000045	8	251525
BovineHD0800000617	8	1807892
BovineHD0800001284	8	3966806
BovineHD0800001404	8	4342002
BovineHD0800001509	8	4706322
BovineHD0800001541	8	4798267
BovineHD0800001671	8	5192485
BTB-00334070	8	5612624
BovineHD0800001952	8	6002367
BovineHD0800002432	8	7624001
Hapmap50135-BTA-86714	8	8310182
BovineHD0800002888	8	8974825
Hapmap29733-BTA-148978	8	9699336
BovineHD0800003256	8	10024346
BovineHD0800003383	8	10488780
BovineHD0800004016	8	12467605
BovineHD0800004526	8	14331675
BTB-00095218	8	15277877
BovineHD0800005184	8	16589630
BovineHD0800005320	8	16982295
BovineHD0800005553	8	17727183
BovineHD0800005942	8	19072914
BovineHD0800006289	8	20470375
BovineHD0800006352	8	20652865
BovineHD0800006667	8	21968503
BovineHD0800006827	8	22717626
BovineHD0800006832	8	22730131
BovineHD0800006840	8	22810759
BovineHD0800006847	8	22837992
BovineHD0800006921	8	23092436
BovineHD0800006925	8	23107485
Hapmap58082-rs29010933	8	25773928
BovineHD0800007822	8	25928086
Hapmap47508-BTA-113961	8	26121169
BovineHD0800008110	8	26858236
BovineHD0800008848	8	29195293
BTA-96233-no-rs	8	30864523
BovineHD0800009363	8	30926458
BovineHD0800009705	8	32171501
BovineHD0800009781	8	32511908
BovineHD0800009852	8	32863048
BovineHD0800010059	8	33719567
BovineHD0800010060	8	33722623
BovineHD0800010322	8	34766603
BovineHD0800010397	8	35014464
BovineHD0800011270	8	37813757
ARS-BFGL-NGS-6064	8	39266437
BovineHD0800012031	8	40497424
BovineHD0800012181	8	40875023
BovineHD0800012591	8	42258888
BovineHD0800033691	8	42539735
BovineHD0800013532	8	45346575
BovineHD0800013552	8	45425964
BovineHD0800013885	8	46367028
BovineHD0800014005	8	46782852
BovineHD0800014108	8	47120519
BovineHD0800014335	8	47801174
ARS-BFGL-NGS-37473	8	47874297
ARS-BFGL-NGS-26860	8	48326136
Hapmap38472-BTA-121842	8	51861488
BTB-00348794	8	51922662
BovineHD0800015842	8	52806842
BovineHD0800015845	8	52820797
BovineHD0800017680	8	59178852
BovineHD0800018072	8	60563152
BovineHD0800018117	8	60694194
BovineHD0800019050	8	63710164
BovineHD0800019424	8	64778642
BovineHD0800019679	8	65757642
BovineHD0800019681	8	65765410
BovineHD0800019707	8	65850278
BovineHD0800019715	8	65878444
BovineHD0800019726	8	65896602
BovineHD0800019738	8	65917600
BovineHD0800019741	8	65919702
BovineHD0800019777	8	65983560
BovineHD0800019825	8	66116481
BovineHD0800019838	8	66140939
BovineHD0800019862	8	66175709
BovineHD0800020258	8	67526653
BTB-01163826	8	68592828
BovineHD4100006883	8	68881671
ARS-BFGL-NGS-108429	8	69285264
BovineHD0800021234	8	70561062
BovineHD0800021619	8	71838032
BovineHD0800021728	8	72298833
BTB-00358304	8	73300780
BovineHD0800023333	8	77876618
BovineHD0800025080	8	84339388
BovineHD0800025233	8	84919834
BovineHD0800025253	8	85032645
BovineHD0800025292	8	85204382
BovineHD0800025379	8	85560804
BovineHD0800025602	8	86292037
BovineHD0800025647	8	86397929
BovineHD0800025790	8	86991363
BovineHD0800025791	8	86993758
BovineHD0800026351	8	88763734
BovineHD0800026776	8	90144775
BovineHD4100007023	8	91740732
BovineHD0800027501	8	92635785
BovineHD0800027530	8	92716726
BTA-16616-no-rs	8	93017958
BovineHD0800027630	8	93035472
BovineHD0800027755	8	93506939
BovineHD0800027768	8	93579251
BTB-00367678	8	94021165
BovineHD0800028027	8	94693156
BovineHD0800028357	8	95953799
BovineHD0800028367	8	95994553
BovineHD0800028391	8	96107087
BovineHD0800028562	8	96634995
ARS-BFGL-NGS-90460	8	98615555
BovineHD0800029235	8	98948953
BovineHD0800029297	8	99145579
BovineHD0800029366	8	99398142
BovineHD0800031033	8	104237292
Hapmap43695-BTA-82011	8	105506666
BovineHD0800031481	8	105682571
BTB-00373508	8	105999334
BovineHD0800031937	8	106886892
ARS-BFGL-NGS-3371	8	108819340
BovineHD0800032843	8	109253277
Hapmap54553-rs29012723	8	109770679
BovineHD0800033047	8	109785622
BovineHD0900000001	9	13950
BovineHD0900000015	9	118355
BovineHD0900000074	9	375607
BovineHD0900000361	9	1837443
BovineHD0900000401	9	2071123
BTB-01837292	9	2146085
BTB-01374567	9	2284075
BovineHD0900000497	9	2635134
BovineHD0900000522	9	2749771
BovineHD0900000656	9	3494268
BovineHD0900000676	9	3554352
BovineHD0900001190	9	5768681
BovineHD0900001360	9	6451983
BovineHD0900001576	9	7245015
BovineHD0900001826	9	7991270
BovineHD0900001943	9	8293011
BovineHD0900002041	9	8589450
BovineHD0900002171	9	8967952
BovineHD0900002259	9	9280879
BovineHD0900002387	9	9752859
BovineHD0900002408	9	9849966
ARS-BFGL-NGS-105758	9	11526739
BovineHD0900003368	9	12893878
BovineHD0900003416	9	13110334
BovineHD0900003924	9	15003541
BovineHD0900004066	9	15382753
BovineHD0900004210	9	15807079
BovineHD0900004290	9	16038101
BovineHD0900004291	9	16043511
BovineHD0900004320	9	16143931
BovineHD0900004522	9	16754342
BovineHD0900004562	9	16881853
BTA-85264-no-rs	9	17036083
BovineHD0900004659	9	17170261
Hapmap43410-BTA-94414	9	18423364
BovineHD0900005080	9	18696265
BovineHD0900005335	9	19528336
BovineHD0900005514	9	20276106
BovineHD0900006030	9	22404211
BovineHD0900006426	9	23811073
BovineHD0900006562	9	24225628
BovineHD0900006587	9	24342161
BovineHD0900006681	9	24733569
BovineHD0900007244	9	26896729
BovineHD0900007247	9	26914313
BovineHD0900007272	9	27065348
BovineHD0900007586	9	28142118
BTA-83158-no-rs	9	28713127
BovineHD0900007818	9	28896494
BovineHD0900007878	9	29006524
BovineHD0900007995	9	29437698
BovineHD0900008449	9	31119015
BovineHD0900008694	9	31995245
BovineHD0900008779	9	32260751
BovineHD0900008827	9	32388238
BovineHD0900008972	9	32771804
BovineHD0900009032	9	33033760
BovineHD0900009555	9	34873823
BovineHD0900009814	9	35673303
BovineHD0900010220	9	36833259
BovineHD0900010278	9	36968886
BovineHD0900010491	9	37731808
Hapmap49770-BTA-83294	9	37742092
BovineHD0900010504	9	37767164
BovineHD0900011213	9	40432852
BovineHD0900011526	9	41412092
BovineHD0900012266	9	44128595
ARS-BFGL-NGS-75277	9	45529939
BovineHD0900012684	9	45716875
BovineHD0900012862	9	46511484
BovineHD4100007414	9	47401219
BovineHD0900013185	9	47887017
BovineHD0900013197	9	47916558
BovineHD0900013592	9	49337325
BTB-01282851	9	51357809
BovineHD0900014392	9	52168937
BovineHD0900014428	9	52345627
BovineHD0900014599	9	53044764
BovineHD0900014994	9	54500830
BovineHD0900015023	9	54663941
BovineHD0900015165	9	55294547
BovineHD0900015428	9	56296376
Hapmap49396-BTA-98905	9	57069740
BovineHD0900015834	9	57913865
BovineHD0900015998	9	58516535
BovineHD4100007467	9	58598912
BovineHD0900016282	9	59373872
BTB-01752977	9	64363372
BovineHD0900017741	9	64598306
BovineHD0900018004	9	65544284
BovineHD0900018022	9	65603719
BovineHD0900018802	9	68042643
BovineHD0900018957	9	68542941
BovineHD0900019128	9	69229304
BovineHD0900019243	9	69639587
Hapmap27175-BTA-146614	9	69996975
BTA-122057-no-rs	9	71499843
BovineHD0900031546	9	71692471
BovineHD0900031548	9	71729294
BovineHD0900020188	9	72637229
BovineHD0900021238	9	76245027
BovineHD0900021262	9	76300687
BovineHD0900021702	9	77838084
ARS-BFGL-NGS-33739	9	79407633
BovineHD0900022536	9	81140002
BovineHD0900023053	9	82842614
BovineHD0900023218	9	83311535
BovineHD0900023274	9	83492861
BovineHD0900023703	9	84693136
BovineHD0900023975	9	85591574
BovineHD0900024268	9	86560823
UA-IFASA-4584	9	87799630
BovineHD0900024685	9	87861848
BTB-00405512	9	89348536
BovineHD0900025658	9	90825499
BovineHD0900025665	9	90865875
BovineHD0900025964	9	91964479
BovineHD0900026094	9	92364567
BovineHD0900026247	9	92776813
BovineHD0900026412	9	93339478
BovineHD0900026435	9	93400228
BovineHD0900026860	9	94747736
BovineHD0900027514	9	96608304
BovineHD4100007715	9	98263744
BovineHD0900028375	9	98749044
BovineHD0900028460	9	98877730
BovineHD0900029005	9	100087521
BovineHD0900029713	9	101943495
BovineHD0900030112	9	102941139
Hapmap52282-rs29018722	9	102996425
BovineHD0900030192	9	103136677
BovineHD0900030442	9	103775691
Hapmap40387-BTA-107848	9	104960154
BovineHD1000000023	10	164078
BovineHD1000000086	10	435829
BovineHD1000000299	10	1010972
BovineHD1000000548	10	1845995
BovineHD1000000724	10	2391218
BovineHD1000000954	10	3067668
BovineHD1000000994	10	3235272
BovineHD1000001067	10	3487641
Hapmap32857-BTA-155630	10	4226506
BovineHD1000001798	10	5969231
BovineHD1000001970	10	6318887
BovineHD1000002145	10	6824247
BovineHD1000002477	10	7655486
BovineHD4100007833	10	8462185
BovineHD1000002890	10	8732694
BovineHD1000003337	10	10058849
BovineHD1000003833	10	11205282
BovineHD1000003837	10	11210938
BovineHD1000003841	10	11216157
BovineHD1000003846	10	11228606
BTB-01661291	10	11563286
BovineHD1000004188	10	12481971
BovineHD1000004291	10	12812813
BovineHD1000004302	10	12827733
BovineHD1000004458	10	13134470
BovineHD1000004530	10	13404721
BovineHD1000005251	10	15773814
BovineHD1000005460	10	16357126
BovineHD1000005557	10	16652852
BovineHD1000005779	10	17274338
BovineHD1000005795	10	17335228
BovineHD1000006157	10	18552379
BovineHD1000006241	10	18912224
BovineHD1000006823	10	20989560
BovineHD1000007390	10	22637908
BovineHD1000007420	10	22709100
BovineHD1000031193	10	22808665
BovineHD1000007549	10	23003955
BovineHD1000007580	10	23074077
BovineHD1000007603	10	23125923
BovineHD1000007630	10	23208530
BovineHD1000007672	10	23369340
BovineHD1000007691	10	23413050
BovineHD1000007717	10	23543330
BovineHD1000031215	10	23764200
BovineHD1000007961	10	24279052
BovineHD1000007972	10	24299374
BovineHD1000008116	10	24831598
BovineHD1000008183	10	25087951
BovineHD1000008199	10	25136858
BovineHD1000008266	10	25327628
BovineHD1000008300	10	25439642
BovineHD1000008322	10	25549886
BovineHD1000008620	10	26462830
BovineHD1000008665	10	26561522
BovineHD1000008826	10	27008250
BovineHD1000008997	10	27417667
BovineHD1000008999	10	27427745
Hapmap47512-BTA-114443	10	27485823
BovineHD1000009187	10	27951935
BovineHD1000009258	10	28203552
BovineHD1000031300	10	30513802
BovineHD1000010090	10	31088971
ARS-BFGL-NGS-6657	10	31979839
BovineHD1000010775	10	34034440
BovineHD1000010992	10	34862923
BovineHD1000011018	10	34989681
ARS-BFGL-NGS-43296	10	35164064
BovineHD1000012032	10	38952914
BovineHD1000012365	10	40278593
BovineHD1000012366	10	40279608
BovineHD1000012677	10	41533069
BovineHD1000013020	10	43220537
BovineHD1000013121	10	43703957
BovineHD1000013334	10	44459299
Hapmap9514-BTA-67200	10	44973409
BovineHD1000013697	10	45549235
BovineHD1000014565	10	48389713
BovineHD1000015138	10	50319964
BovineHD1000015145	10	50355603
BovineHD1000015788	10	52832818
BovineHD1000016420	10	55428823
BovineHD1000017419	10	59295847
BovineHD1000017461	10	59662817
BovineHD1000017806	10	61596007
BTA-73352-no-rs	10	63401724
BovineHD1000018367	10	63535639
BovineHD1000019267	10	67042212
BovineHD1000019686	10	68636056
BovineHD1000019694	10	68661251
Hapmap47459-BTA-98716	10	68963110
BovineHD1000019931	10	69515202
BovineHD1000019990	10	69734261
BovineHD1000021133	10	74213811
Hapmap32371-BTA-158185	10	74638670
BovineHD1000021390	10	75208909
BovineHD1000021471	10	75511535
ARS-BFGL-NGS-105188	10	75601133
BovineHD1000022290	10	78069167
BovineHD1000023047	10	80897900
BovineHD1000023429	10	82207460
BovineHD1000023524	10	82603665
BovineHD1000023889	10	83854380
BovineHD1000023958	10	83994760
ARS-BFGL-NGS-108215	10	85085819
BovineHD1000024927	10	87581777
BTB-01087778	10	88110028
BovineHD1000025428	10	89218770
BovineHD1000025691	10	90049663
BovineHD1000025971	10	90694714
BovineHD1000027001	10	93517311
BovineHD1000027044	10	93717557
BovineHD1000027512	10	95228915
BovineHD1000028104	10	97275178
Hapmap36717-SCAFFOLD170198_862	10	97276760
BovineHD1000028431	10	98295876
BovineHD1000028788	10	99530884
BTB-00447350	10	100212046
BovineHD1000029031	10	100280844
BovineHD1000029191	10	100818232
BovineHD1000029544	10	101812166
BovineHD1000029625	10	102014334
BovineHD1000029817	10	102382468
BovineHD1000030105	10	103024933
BovineHD1000030481	10	104176820
BovineHD1100000482	11	1414163
BovineHD1100000621	11	1750985
BovineHD1100000655	11	1894083
BovineHD1100000662	11	1905616
BovineHD1100000886	11	2461012
BovineHD1100000887	11	2464330
BovineHD4100008477	11	2487002
BovineHD1100001018	11	2858454
BovineHD1100001026	11	2873570
BovineHD1100001056	11	2925674
BovineHD1100001115	11	3024338
BovineHD1100001978	11	5454319
BovineHD1100001989	11	5478863
BovineHD1100002227	11	6061305
BovineHD1100002253	11	6090692
BovineHD1100002676	11	7237053
BovineHD1100002906	11	7863754
BovineHD1100002923	11	7931882
BovineHD1100002998	11	8214785
BovineHD1100003019	11	8330526
BovineHD1100003031	11	8394215
BovineHD1100003190	11	9038569
BovineHD1100003347	11	9506859
BovineHD1100003395	11	9708081
BovineHD1100003534	11	10289633
BovineHD1100004035	11	12151655
BovineHD1100004236	11	13026968
BovineHD1100004487	11	13654583
BovineHD1100004662	11	14290604
BovineHD1100004764	11	14792689
BovineHD1100005142	11	16155850
BovineHD1100005420	11	17612126
BovineHD1100005447	11	17685624
BovineHD1100005448	11	17687898
BovineHD1100006009	11	19635397
BovineHD1100006134	11	20255944
BovineHD1100006296	11	20893639
BovineHD1100007027	11	23298373
ARS-BFGL-NGS-50407	11	23572651
BovineHD1100007459	11	24816905
BovineHD1100007996	11	26839922
ARS-BFGL-NGS-118888	11	27423745
BovineHD1100008603	11	28959855
BovineHD1100008705	11	29282879
BovineHD1100008887	11	29690062
BovineHD1100008903	11	29718282
BovineHD1100009392	11	31254902
ARS-BFGL-NGS-12702	11	36893723
BovineHD1100011038	11	37264778
BovineHD1100011584	11	39176404
ARS-BFGL-NGS-5155	11	39477093
BovineHD1100011725	11	39707830
BovineHD1100011745	11	39798339
Hapmap24910-BTA-91988	11	40079048
BovineHD1100011943	11	40753823
BovineHD1100012197	11	41702441
BovineHD1100012848	11	44104677
BovineHD1100012858	11	44163513
BovineHD1100013358	11	45974570
BovineHD1100013751	11	47008133
BovineHD1100013755	11	47026075
BovineHD1100013793	11	47139395
BovineHD1100013849	11	47336246
BovineHD1100013920	11	47497636
BovineHD1100014058	11	47828509
BovineHD1100014226	11	48434474
BovineHD1100014362	11	48806126
BovineHD1100014653	11	49945846
BovineHD1100014826	11	50361376
BTB-00474616	11	50467910
BovineHD1100015807	11	54424454
BovineHD1100016100	11	55372971
BovineHD1100016415	11	56337652
BovineHD1100016447	11	56495220
BovineHD1100016462	11	56584353
Hapmap51672-BTA-00262	11	58212037
BovineHD4100008870	11	58242280
BovineHD1100017052	11	59607333
BovineHD1100017088	11	59819328
Hapmap57413-rs29022363	11	60426473
BovineHD1100017214	11	60432144
BovineHD1100017301	11	60758885
BovineHD1100031649	11	61490684
BovineHD1100017771	11	62650202
BovineHD1100031655	11	63567874
BovineHD1100018143	11	63990492
BovineHD1100018343	11	64778811
BovineHD1100019068	11	67503152
Hapmap35713-SCAFFOLD296111_2548	11	68592752
BovineHD1100020861	11	72952359
Hapmap43996-BTA-105256	11	75933262
BovineHD1100022817	11	79597111
BovineHD1100022943	11	80157445
BovineHD1100023274	11	81414106
BovineHD1100023373	11	81745899
BovineHD1100024209	11	84224359
BovineHD1100025243	11	87652507
BovineHD1100025333	11	87975937
BovineHD1100025777	11	89351618
BovineHD1100026003	11	89959117
BovineHD1100026663	11	91828141
BovineHD1100026765	11	92117158
BovineHD1100026770	11	92123101
Hapmap35103-BES3_Contig455_1055	11	92297411
BovineHD1100031733	11	93342007
BovineHD1100027204	11	93421685
BovineHD1100027209	11	93432996
BovineHD1100027244	11	93501322
BovineHD1100027304	11	93678380
BovineHD1100028287	11	97256219
BovineHD1100028394	11	97712587
BovineHD1100028681	11	98635360
BovineHD1100028960	11	99775620
BovineHD1100029072	11	100116177
BovineHD1100029505	11	101464057
BovineHD1100029825	11	102494140
BovineHD1100029965	11	102883420
BovineHD1100030099	11	103367889
BovineHD1100030190	11	103783908
BovineHD1100030207	11	103858289
BovineHD1100030253	11	104057720
BovineHD1100030695	11	105707007
BovineHD1100030706	11	105757541
BovineHD4100009286	11	106341500
BovineHD1100030958	11	106585366
BovineHD1100031037	11	106757834
BovineHD1100031094	11	106922509
BovineHD1200000013	12	60758
BTB-01738336	12	507087
BovineHD1200000103	12	631466
BovineHD1200000123	12	717729
BovineHD1200000174	12	866871
BovineHD1200000181	12	911756
BovineHD1200000318	12	1290105
BovineHD1200000393	12	1454969
BovineHD1200000852	12	2677462
BovineHD1200000961	12	3051374
BovineHD1200001140	12	3727798
BovineHD1200001279	12	4203995
BovineHD1200001285	12	4214198
BovineHD1200001354	12	4465692
BovineHD1200001435	12	4794003
ARS-BFGL-BAC-15668	12	5142554
BTA-19336-no-rs	12	5954062
BovineHD1200001851	12	6504833
BovineHD1200002549	12	9329498
BovineHD1200003411	12	11911955
BovineHD1200003652	12	12659713
BovineHD1200003703	12	12803245
BovineHD4100009370	12	13665717
BovineHD1200004208	12	14146773
BovineHD1200004984	12	16524645
BovineHD1200005282	12	17384109
BovineHD1200005499	12	18156581
BovineHD1200005546	12	18336623
BovineHD1200005638	12	18670480
BovineHD1200005805	12	19148116
BovineHD1200005947	12	19750028
BovineHD1200005963	12	19811473
BovineHD1200006821	12	22786782
BovineHD1200006945	12	23100896
BovineHD1200007150	12	23756608
BovineHD1200008291	12	27863545
BovineHD1200009058	12	30828044
BovineHD1200027779	12	32061963
BovineHD1200009426	12	32075095
BovineHD1200009433	12	32096509
BovineHD1200009443	12	32137508
BovineHD1200009451	12	32162911
BovineHD1200027784	12	32182960
BovineHD1200009521	12	32471923
BovineHD1200010124	12	34484825
ARS-BFGL-NGS-22385	12	34748604
ARS-BFGL-NGS-115108	12	35217268
BovineHD1200027822	12	37058783
BovineHD1200010879	12	37505066
BovineHD1200010881	12	37511617
ARS-BFGL-NGS-89246	12	37588238
BovineHD1200010962	12	37803678
BovineHD1200010969	12	37859087
BovineHD1200010991	12	38009911
ARS-BFGL-BAC-16277	12	39972336
BovineHD1200011541	12	40596896
BovineHD1200011714	12	41410035
BovineHD1200011914	12	42263184
BovineHD1200012031	12	42983401
BovineHD1200012320	12	44416649
BovineHD1200012349	12	44456550
BovineHD1200012386	12	44601097
BovineHD1200012404	12	44676727
BovineHD1200012611	12	45553787
BTA-06996-rs29021350	12	49893403
BovineHD1200014023	12	50968205
BovineHD1200014321	12	51890218
BTA-24798-no-rs	12	51898848
BovineHD1200014604	12	53010231
Hapmap48694-BTA-24826	12	53822508
BovineHD1200015126	12	54624732
BovineHD1200015477	12	55874733
BovineHD1200015609	12	56464609
BovineHD1200015723	12	57010578
BovineHD1200015852	12	57694076
BovineHD1200016725	12	60905445
BovineHD1200016741	12	60969778
Hapmap51863-BTA-89179	12	61667023
BovineHD1200016985	12	62027504
BovineHD1200017606	12	64194343
BovineHD1200017691	12	64473959
BovineHD1200017734	12	64621889
BovineHD1200017788	12	64920399
BovineHD1200017883	12	65393400
BovineHD1200018179	12	66636529
BovineHD1200018244	12	66847286
ARS-BFGL-NGS-34087	12	67640442
BovineHD1200018584	12	68114261
BovineHD1200019036	12	69391111
BovineHD1200019241	12	70078295
BovineHD1200019252	12	70111289
BovineHD1200019260	12	70123835
BovineHD1200019347	12	70341539
BovineHD1200019530	12	71274536
BovineHD1200019600	12	71440002
BovineHD1200019602	12	71443906
BovineHD1200019607	12	71461079
BovineHD1200019671	12	71688525
BovineHD1200019785	12	72040735
BovineHD1200019786	12	72042304
BovineHD1200019884	12	72250648
BovineHD1200019931	12	72332408
BovineHD1200019945	12	72365723
BovineHD1200019955	12	72388328
BovineHD1200019970	12	72409908
BovineHD1200020006	12	72518489
BovineHD1200020007	12	72521258
BovineHD1200020012	12	72533573
BovineHD1200020013	12	72534578
BovineHD1200020017	12	72549044
BovineHD1200020031	12	72577542
BovineHD1200020040	12	72614393
BovineHD1200020052	12	72636886
BovineHD1200020085	12	72724262
BovineHD1200020097	12	72742881
BovineHD1200028254	12	72782307
BovineHD1200020110	12	72814919
BovineHD1200028310	12	73323427
BTB-01761781	12	73497775
BovineHD1200020357	12	73553506
BovineHD1200020457	12	73779660
BovineHD1200020674	12	74395072
BovineHD1200028386	12	74478293
BovineHD1200020707	12	74509354
BovineHD1200020854	12	74872195
BovineHD1200020902	12	75061575
BovineHD1200020915	12	75141024
BovineHD1200020954	12	75254804
BovineHD1200020955	12	75255512
BovineHD1200020973	12	75285403
BovineHD1200020975	12	75287049
BovineHD1200021086	12	75497057
BovineHD1200021089	12	75500319
BovineHD1200021090	12	75501120
BovineHD1200021096	12	75509770
BovineHD1200021097	12	75510351
BovineHD1200028476	12	75946247
BovineHD1200021440	12	76270340
BovineHD1200021933	12	77447597
BovineHD1200022071	12	77721938
BovineHD1200022126	12	77803453
BovineHD1200022158	12	77914882
BovineHD1200022559	12	79184176
BovineHD1200022772	12	79664793
BovineHD1200023223	12	81084162
BovineHD1200023436	12	81579032
BovineHD1200023742	12	82441982
BovineHD1200024568	12	84863251
BovineHD1200025626	12	87788315
ARS-BFGL-NGS-106663	12	90015695
BovineHD1200026440	12	90219110
BovineHD1300000004	13	33877
BovineHD1300000020	13	170016
BovineHD1300000277	13	1285415
BovineHD1300000755	13	2693774
ARS-BFGL-NGS-60191	13	3358263
BovineHD1300001546	13	6073410
ARS-BFGL-NGS-92716	13	6254016
BovineHD4100009904	13	10136414
BovineHD4100009914	13	10451658
BovineHD1300003322	13	11935362
BovineHD1300004199	13	14798448
BovineHD4100009954	13	15322186
BovineHD1300004665	13	16447235
BovineHD1300005073	13	17755068
BovineHD1300005132	13	18041272
BovineHD1300005434	13	18960050
BovineHD1300005926	13	20354799
BovineHD1300005958	13	20539262
BovineHD1300006043	13	20876036
BovineHD1300006265	13	21558706
BovineHD1300006595	13	22506504
BovineHD1300007204	13	24965504
BovineHD1300007217	13	25002226
ARS-BFGL-NGS-16259	13	27813152
BovineHD1300024946	13	33545975
BovineHD1300010615	13	36665250
BovineHD1300010814	13	37435737
BovineHD1300010819	13	37458688
BovineHD1300010820	13	37468177
BovineHD1300010832	13	37514795
BovineHD1300011166	13	38797946
BovineHD1300011772	13	40732862
BovineHD1300012027	13	41571766
BovineHD1300012779	13	43744476
BovineHD1300012821	13	43914560
BovineHD1300012826	13	43934808
BovineHD1300013033	13	44732187
BovineHD4100010188	13	44954448
BovineHD1300014174	13	48604329
BovineHD1300024998	13	51238988
BovineHD1300024595	13	51431740
ARS-BFGL-BAC-6011	13	52241778
BTB-01493007	13	52625702
BovineHD4100010230	13	53084048
BovineHD1300015197	13	53687512
BovineHD1300015258	13	53858853
BovineHD1300015260	13	53862891
BovineHD1300015344	13	54069814
BovineHD1300015360	13	54111016
BovineHD1300015361	13	54112526
BovineHD1300015541	13	54757241
BovineHD1300016220	13	56638506
BovineHD4100010257	13	56745194
BovineHD1300016423	13	57224588
BovineHD1300016575	13	57754760
BovineHD1300016741	13	58463693
BovineHD1300017244	13	60172024
BovineHD1300017321	13	60430191
BovineHD1300017540	13	61231774
ARS-BFGL-NGS-102886	13	61816652
BovineHD1300017915	13	62678085
BovineHD1300018021	13	63007875
BTA-33327-no-rs	13	63622437
BovineHD1300018872	13	66519639
BovineHD1300019641	13	68755639
BovineHD1300020031	13	70138180
BovineHD1300020112	13	70428892
Hapmap54667-rs29016013	13	72431970
BovineHD1300020845	13	72471368
BovineHD1300021166	13	73555571
BovineHD1300021513	13	74525887
BovineHD1300021521	13	74540664
BovineHD1300021536	13	74614310
BovineHD1300021547	13	74633051
BovineHD1300021563	13	74669059
BovineHD1300021565	13	74675560
BovineHD1300021581	13	74723703
BovineHD1300021586	13	74752338
BovineHD1300021681	13	75160721
BovineHD1300022207	13	76675643
BovineHD1300022440	13	77522320
BovineHD1300023300	13	80490776
BovineHD1300023778	13	82039054
BovineHD1300025097	13	84167716
BovineHD1400000074	14	1099104
BovineHD1400024339	14	1308359
BovineHD1400000122	14	1330951
BovineHD1400024343	14	1385301
BovineHD4100010525	14	2207994
BovineHD1400000421	14	2629655
BovineHD1400000520	14	3082224
BovineHD1400000636	14	3431549
BovineHD1400000813	14	3969597
ARS-BFGL-NGS-54400	14	4493904
BovineHD4100010736	14	5923382
BovineHD1400001888	14	7007670
BovineHD1400002501	14	9027288
BovineHD1400002502	14	9027849
BovineHD1400003123	14	11013148
BovineHD4100011120	14	11766172
Hapmap22917-BTC-068800	14	12075830
BovineHD1400004105	14	14210329
BovineHD1400004922	14	17329297
BovineHD1400006494	14	22520212
BovineHD1400007240	14	24933932
BovineHD1400007637	14	26500138
BovineHD1400008708	14	30063650
BovineHD1400009543	14	33286037
BTA-34485-no-rs	14	33474585
BovineHD1400011266	14	39278472
BovineHD1400012103	14	42513237
Hapmap33242-BTA-157782	14	42633287
BovineHD1400012371	14	43706828
BovineHD1400012403	14	43807365
BovineHD1400013429	14	47484800
BovineHD1400013880	14	48747376
BTA-110809-no-rs	14	52971237
BovineHD1400015299	14	54443199
BovineHD1400015370	14	54759645
BovineHD1400015412	14	54960655
BovineHD1400015553	14	55698061
BovineHD1400015688	14	56437562
UA-IFASA-7897	14	59280392
BovineHD1400016548	14	59648193
BovineHD1400016690	14	60209331
BovineHD1400017302	14	62343007
BovineHD1400018762	14	67106778
BovineHD1400018952	14	67899481
BovineHD1400019364	14	69109382
BovineHD1400019573	14	69747109
BovineHD1400019584	14	69785812
BovineHD1400020079	14	71654418
BTA-109670-no-rs	14	73543299
BovineHD1400020923	14	74622349
BovineHD1400021284	14	75840610
BovineHD1400022192	14	79105571
BovineHD1400022468	14	79917278
BovineHD1400022565	14	80203896
BovineHD1400022611	14	80317736
BovineHD1400022629	14	80375174
BTA-73850-no-rs	14	81037465
BovineHD1400023137	14	81941617
BovineHD1400023223	14	82188212
BovineHD1400023301	14	82477658
BovineHD1400023310	14	82508753
BovineHD1400023449	14	83088183
BovineHD1400023510	14	83235213
BovineHD1400023815	14	84062175
BovineHD1500000007	15	70433
BovineHD1500025525	15	124293
BovineHD1500000030	15	174395
BovineHD1500000046	15	236845
BovineHD1500000056	15	327085
BovineHD1500000075	15	413091
BovineHD1500025529	15	449431
BovineHD1500000125	15	591826
BovineHD1500000137	15	618028
BovineHD1500000155	15	653852
BovineHD1500000163	15	660091
BovineHD1500000230	15	909573
BovineHD1500000247	15	984263
BovineHD1500000306	15	1297000
BovineHD1500000327	15	1341474
BovineHD1500000333	15	1346590
BovineHD1500000337	15	1355671
BovineHD1500000466	15	1971210
BovineHD1500000538	15	2365217
BovineHD1500000747	15	3292877
BovineHD1500000770	15	3397987
BovineHD1500000989	15	4339765
BovineHD1500001281	15	5306341
BovineHD1500001369	15	5572320
BovineHD1500001715	15	6849421
BovineHD1500001841	15	7334082
BovineHD1500002601	15	9866721
BovineHD1500002879	15	11305712
BovineHD1500003093	15	12147117
BovineHD1500003130	15	12265608
BTB-00581295	15	12928912
BovineHD1500003427	15	13931309
BovineHD1500003719	15	15043811
BovineHD1500004140	15	16275387
BovineHD1500025634	15	17180802
BovineHD1500004412	15	17428176
BTB-01262385	15	17505709
BovineHD1500004631	15	18308115
BovineHD1500004880	15	19208362
BovineHD1500004958	15	19465711
BovineHD1500005080	15	20057709
BovineHD1500005185	15	20505499
BovineHD1500005208	15	20569450
Hapmap46483-BTA-38059	15	20652731
BovineHD1500025664	15	21781292
BTB-00583426	15	22674046
BovineHD1500005865	15	22998488
BovineHD1500006115	15	23692841
BovineHD1500006561	15	24913366
BovineHD1500006573	15	24978276
BovineHD1500007528	15	28049760
BovineHD1500008090	15	30286678
BovineHD1500009268	15	34207482
BovineHD1500009554	15	35019257
BovineHD1500009577	15	35084538
BovineHD1500009804	15	35576833
BovineHD1500010354	15	37686396
BovineHD1500010447	15	37913564
BovineHD1500010506	15	38091001
BovineHD1500010731	15	39030066
BovineHD1500011364	15	41491544
ARS-BFGL-NGS-107315	15	44850860
BovineHD1500012729	15	45388566
BovineHD1500012754	15	45470174
BovineHD1500012757	15	45475858
BovineHD1500012758	15	45476789
BovineHD1500012759	15	45478220
BovineHD1500012763	15	45485037
BovineHD1500012764	15	45487683
BovineHD1500012765	15	45492996
BovineHD1500012766	15	45494230
BovineHD1500012769	15	45497504
BovineHD1500012775	15	45510736
BovineHD1500012783	15	45527605
BovineHD1500012791	15	45537912
BovineHD1500012794	15	45540133
BovineHD1500013126	15	46427242
BovineHD1500013210	15	46615820
BovineHD1500013248	15	46666188
BovineHD1500013272	15	46691653
BovineHD1500013374	15	46898690
BovineHD1500013399	15	46975690
BovineHD1500013672	15	47729518
BovineHD1500013676	15	47740646
BovineHD1500025817	15	48308973
BovineHD1500013914	15	48485594
BovineHD1500014138	15	48953552
BovineHD1500025829	15	49022787
BovineHD1500014199	15	49177798
BovineHD1500014231	15	49334005
BovineHD1500014273	15	49541299
BovineHD1500014285	15	49593477
BovineHD1500014286	15	49595134
BovineHD1500014364	15	49853609
BovineHD1500014369	15	49894984
BovineHD1500014383	15	49957957
BovineHD1500014457	15	50191883
BovineHD1500014530	15	50381048
BovineHD1500014540	15	50416349
BovineHD1500014616	15	50662087
BovineHD1500014644	15	50744716
BovineHD1500014805	15	51516836
BovineHD1500014847	15	51574083
BovineHD1500015167	15	52465153
BovineHD1500015372	15	53212006
UA-IFASA-5174	15	54497454
BovineHD1500015948	15	55188938
BovineHD1500016128	15	55778891
BovineHD1500016144	15	55825352
BovineHD1500016178	15	55870590
BovineHD1500016190	15	55894600
BovineHD1500016193	15	55897677
BovineHD1500016545	15	57340890
BovineHD1500017039	15	59010733
ARS-BFGL-NGS-112654	15	59166285
BovineHD1500017092	15	59174287
BovineHD1500017113	15	59268170
BovineHD1500017583	15	61330784
BTA-105181-no-rs	15	62471140
BovineHD1500018142	15	63292307
BovineHD1500018345	15	63997376
BovineHD1500018383	15	64146148
BovineHD1500018557	15	64936024
BovineHD1500019299	15	67100145
BovineHD1500019789	15	68502022
BovineHD1500019853	15	68743862
Hapmap48632-BTA-117750	15	70506131
BovineHD1500020358	15	70518999
BovineHD1500020472	15	70998968
BovineHD1500020862	15	72348453
BovineHD1500021277	15	73662129
BovineHD1500021632	15	74576413
BovineHD1500021655	15	74705192
BovineHD1500021916	15	75414270
BovineHD1500021919	15	75434494
BovineHD1500021923	15	75454599
BovineHD1500021970	15	75637598
BovineHD1500023009	15	79068400
BovineHD1500023255	15	79763209
BovineHD1500023259	15	79777802
BovineHD1500023262	15	79782284
BovineHD1500023278	15	79820699
BovineHD1500023300	15	79888253
BovineHD1500023311	15	79925053
BovineHD1500023335	15	79974613
BovineHD1500023345	15	80022956
BovineHD1500023363	15	80120454
BovineHD1500023377	15	80208230
BovineHD1500023392	15	80266292
BTB-00619057	15	80717128
BovineHD1500023519	15	80873701
BovineHD1500023559	15	80976402
BovineHD1500023585	15	81043410
BovineHD1500023623	15	81121829
BovineHD1500023941	15	82240580
BovineHD4100012247	15	82543065
BovineHD1500024337	15	83086559
BTB-02027910	15	83144172
BovineHD1500024476	15	83423147
BovineHD1500024555	15	83731814
ARS-BFGL-NGS-112265	15	84467546
BovineHD1500024986	15	85232445
BovineHD1500024988	15	85246221
BovineHD1600000003	16	37713
BovineHD4100012262	16	63284
BovineHD1600000016	16	137005
BovineHD1600000026	16	187334
BovineHD1600023892	16	339211
BovineHD1600000049	16	387363
BovineHD1600000067	16	490887
BovineHD1600000132	16	623470
BovineHD1600000135	16	626770
BovineHD1600000143	16	649470
BovineHD1600000700	16	2503287
BovineHD1600024263	16	5516741
BovineHD1600001575	16	5614126
BovineHD1600001587	16	5638287
BovineHD1600001626	16	5732398
BovineHD1600001641	16	5768249
BovineHD1600001703	16	5916075
BovineHD1600024274	16	5931793
BovineHD1600001714	16	5953988
BovineHD1600001729	16	5978548
BovineHD1600001740	16	6027593
BovineHD1600001929	16	6673245
BovineHD1600002230	16	7825170
BovineHD1600002254	16	7892070
BovineHD1600002262	16	7903186
BovineHD1600002336	16	8205753
BovineHD1600002399	16	8623933
ARS-BFGL-NGS-109702	16	8674494
BovineHD1600002422	16	8740477
BovineHD1600002460	16	8970589
BovineHD1600002566	16	9378595
BovineHD1600002639	16	9798779
BovineHD1600002764	16	10266887
BovineHD1600002890	16	10715598
BovineHD4100012318	16	11864802
BovineHD1600003564	16	13394886
BovineHD1600003634	16	13603389
BovineHD1600003909	16	14336834
BovineHD1600003928	16	14414045
BovineHD1600003964	16	14502991
BovineHD1600004192	16	15470163
[truncated: 1,201 more rows]

## Sheet: SFNB_Probe_Region
#SNP	SNP Name	Probe Sequence Region
1	BovineHD2600004806	P1/P2/S1/S2
2	BovineHD2100019121	P1/P2/S1/S2
3	BovineHD0600024322	P1/P2/S1/S2
4	BovineHD1500021970	P1/P2/S1/S2
5	BovineHD0700002048	P1/P2/S1/S2
6	BovineHD1600015974	P1/P2/S1/S2
7	BovineHD1000005251	P1/P2/S1/S2
8	BovineHD0300005256	P1/P2/S1/S2
9	ARS-BFGL-NGS-115371	P1/P2/S1/S2
10	BovineHD2600010258	P1/P2/S1/S2
11	BovineHD2800006368	P1/P2/S1/S2
12	BovineHD1700002441	P1/P2/S1/S2
13	BovineHD2800011920	P1/P2/S1/S2
14	BovineHD0600011924	P1/P2/S1/S2
15	BovineHD0600023838	P1/P2/S1/S2
16	BovineHD1900012140	P1/P2/S1/S2
17	BovineHD2600002358	P1/P2/S1/S2
18	BovineHD0300001911	P1/P2/S1/S2
19	BovineHD2600000357	P1/P2/S1/S2
20	BovineHD4100005937	P1/P2/S1/S2
21	BovineHD0600030489	P1/P2/S1/S2
22	BovineHD0100027320	P1/P2/S1/S2
23	BovineHD0700031264	P1/P2/S1/S2
24	BovineHD2100004278	P1/P2/S1/S2
25	BovineHD1700022252	P1/P2/S1/S2
26	BovineHD2500005737	P1/P2/S1/S2
27	BovineHD0900029713	P1/P2/S1/S2
28	ARS-BFGL-NGS-26860	P1/P2/S1/S2
29	BovineHD1600024606	P1/P2/S1/S2
30	BovineHD1000012677	P1/P2/S1/S2
31	BovineHD0500029528	P1/P2/S1/S2
32	BovineHD1600002262	P1/P2/S1/S2
33	BovineHD1800000066	P1/P2/S1/S2
34	BovineHD0600022571	P1/P2/S1/S2
35	BovineHD2600014112	P1/P2/S1/S2
36	BovineHD2400003636	P1/P2/S1/S2
37	BovineHD2000019296	P1/P2/S1/S2
38	BovineHD2200005252	P1/P2/S1/S2
39	BovineHD0600000126	P1/P2/S1/S2
40	ARS-BFGL-NGS-17795	P1/P2/S1/S2
41	Hapmap48141-BTA-98457	P1/P2/S1/S2
42	BovineHD2000013156	P1/P2/S1/S2
43	BovineHD1600005509	P1/P2/S1/S2
44	BovineHD2300004905	P1/P2/S1/S2
45	BovineHD1500013210	P1/P2/S1/S2
46	BovineHD2100016588	P1/P2/S1/S2
47	BovineHD2900009427	P1/P2/S1/S2
48	BovineHD1300020845	P1/P2/S1/S2
49	BovineHD1000009187	P1/P2/S1/S2
50	BovineHD0600020493	P1/P2/S1/S2
51	BovineHD4100015388	P1/P2/S1/S2
52	BovineHD2300006938	P1/P2/S1/S2
53	BovineHD1200021089	P1/P2/S1/S2
54	BovineHD0300034851	P1/P2/S1/S2
55	ARS-BFGL-NGS-163	P1/P2/S1/S2
56	BovineHD1200001435	P1/P2/S1/S2
57	BovineHD1200001279	P1/P2/S1/S2
58	BovineHD0100045185	P1/P2/S1/S2
59	BovineHD0700020691	P1/P2/S1/S2
60	BovineHD1400017302	P1/P2/S1/S2
61	BovineHD0500003924	P1/P2/S1/S2
62	BovineHD0900008694	P1/P2/S1/S2
63	BovineHD1800018794	P1/P2/S1/S2
64	BovineHD1500000747	P1/P2/S1/S2
65	BovineHD2900008195	P1/P2/S1/S2
66	BovineHD1700006211	P1/P2/S1/S2
67	BovineHD0300009464	P1/P2/S1/S2
68	ARS-BFGL-NGS-109742	P1/P2/S1/S2
69	BovineHD4100018874	P1/P2/S1/S2
70	BovineHD1700021339	P1/P2/S1/S2
71	BovineHD0300019754	P1/P2/S1/S2
72	BTA-22056-no-rs	P1/P2/S1/S2
73	BovineHD0100035093	P1/P2/S1/S2
74	BovineHD0700014485	P1/P2/S1/S2
75	BovineHD0600013820	P1/P2/S1/S2
76	BovineHD1100024209	P1/P2/S1/S2
77	BovineHD2900012566	P1/P2/S1/S2
78	BovineHD2200000014	P1/P2/S1/S2
79	BovineHD1400000520	P1/P2/S1/S2
80	BovineHD0500000089	P1/P2/S1/S2
81	BovineHD1200001851	P1/P2/S1/S2
82	BovineHD2400016969	P1/P2/S1/S2
83	BovineHD2700011310	P1/P2/S1/S2
84	BTA-43691-no-rs	P1/P2/S1/S2
85	BovineHD0400035904	P1/P2/S1/S2
86	BovineHD1000000994	P1/P2/S1/S2
87	BovineHD0800009852	P1/P2/S1/S2
88	BovineHD0900002171	P1/P2/S1/S2
89	BovineHD0900004522	P1/P2/S1/S2
90	BovineHD2800001037	P1/P2/S1/S2
91	BovineHD1600001587	P1/P2/S1/S2
92	BovineHD0500012206	P1/P2/S1/S2
93	UA-IFASA-5174	P1/P2/S1/S2
94	BovineHD2100019031	P1/P2/S1/S2
95	BovineHD2000000246	P1/P2/S1/S2
96	BovineHD2100003618	P1/P2/S1/S2
97	ARS-BFGL-NGS-106168	P1/P2/S1/S2
98	BovineHD1400002502	P1/P2/S1/S2
99	BovineHD2000019200	P1/P2/S1/S2
100	BovineHD2100008211	P1/P2/S1/S2
101	BovineHD0700009184	P1/P2/S1/S2
102	BovineHD0400028972	P1/P2/S1/S2
103	ARS-BFGL-NGS-43296	P1/P2/S1/S2
104	BovineHD1600018760	P1/P2/S1/S2
105	BovineHD2900005692	P1/P2/S1/S2
106	BovineHD1900012270	P1/P2/S1/S2
107	BovineHD1500014540	P1/P2/S1/S2
108	BovineHD2100004016	P1/P2/S1/S2
109	BovineHD1200004984	P1/P2/S1/S2
110	BovineHD0900023274	P1/P2/S1/S2
111	BovineHD2000006767	P1/P2/S1/S2
112	BovineHD1900000809	P1/P2/S1/S2
113	BovineHD1700001384	P1/P2/S1/S2
114	BovineHD2600007236	P1/P2/S1/S2
115	BovineHD0700032619	P1/P2/S1/S2
116	BovineHD0300021964	P1/P2/S1/S2
117	BovineHD0900007878	P1/P2/S1/S2
118	BovineHD3000041485	P1/P2/S1/S2
119	BovineHD2900004475	P1/P2/S1/S2
120	BovineHD0900005335	P1/P2/S1/S2
121	BovineHD1600000049	P1/P2/S1/S2
122	BovineHD1200000123	P1/P2/S1/S2
123	BovineHD2300009253	P1/P2/S1/S2
124	BTB-00650214	P1/P2/S1/S2
125	BovineHD2300015020	P1/P2/S1/S2
126	BovineHD1000003833	P1/P2/S1/S2
127	BovineHD2100003696	P1/P2/S1/S2
128	BovineHD2100001078	P1/P2/S1/S2
129	BovineHD0300004303	P1/P2/S1/S2
130	BovineHD0500020487	P1/P2/S1/S2
131	BovineHD0300000128	P1/P2/S1/S2
132	BovineHD1200020973	P1/P2/S1/S2
133	BovineHD0900012862	P1/P2/S1/S2
134	BovineHD4100001630	P1/P2/S1/S2
135	ARS-BFGL-NGS-108215	P1/P2/S1/S2
136	BovineHD2300007060	P1/P2/S1/S2
137	BovineHD1200020954	P1/P2/S1/S2
138	ARS-BFGL-NGS-16259	P1/P2/S1/S2
139	BovineHD2600008771	P1/P2/S1/S2
140	BovineHD1200003652	P1/P2/S1/S2
141	BTA-16616-no-rs	P1/P2/S1/S2
142	BovineHD2900011476	P1/P2/S1/S2
143	BovineHD2100008231	P1/P2/S1/S2
144	BovineHD0600002651	P1/P2/S1/S2
145	BovineHD0800031481	P1/P2/S1/S2
146	BovineHD0900004210	P1/P2/S1/S2
147	BovineHD1600000132	P1/P2/S1/S2
148	BovineHD0100014094	P1/P2/S1/S2
149	BovineHD0500032585	P1/P2/S1/S2
150	BovineHD1600016141	P1/P2/S1/S2
151	BovineHD0700002649	P1/P2/S1/S2
152	BovineHD2100002004	P1/P2/S1/S2
153	BovineHD2300010194	P1/P2/S1/S2
154	BovineHD0900030112	P1/P2/S1/S2
155	BovineHD0400004145	P1/P2/S1/S2
156	BovineHD1000001067	P1/P2/S1/S2
157	BovineHD0300005681	P1/P2/S1/S2
158	BovineHD2000017257	P1/P2/S1/S2
159	BovineHD2200000016	P1/P2/S1/S2
160	BovineHD2500005242	P1/P2/S1/S2
161	BovineHD0300007818	P1/P2/S1/S2
162	BovineHD0400012231	P1/P2/S1/S2
163	ARS-BFGL-NGS-97995	P1/P2/S1/S2
164	BovineHD0200033245	P1/P2/S1/S2
165	BovineHD1800011195	P1/P2/S1/S2
166	BovineHD0200034261	P1/P2/S1/S2
167	BovineHD2800002735	P1/P2/S1/S2
168	BovineHD2800003018	P1/P2/S1/S2
169	BovineHD2400000063	P1/P2/S1/S2
170	BovineHD0600025120	P1/P2/S1/S2
171	BovineHD2000007400	P1/P2/S1/S2
172	BovineHD2800011539	P1/P2/S1/S2
173	BovineHD2800003383	P1/P2/S1/S2
174	BovineHD0300013532	P1/P2/S1/S2
175	BovineHD2500004799	P1/P2/S1/S2
176	BovineHD2800011537	P1/P2/S1/S2
177	BovineHD0400006688	P1/P2/S1/S2
178	BovineHD1000027044	P1/P2/S1/S2
179	BTA-25095-no-rs	P1/P2/S1/S2
180	BovineHD2400015222	P1/P2/S1/S2
181	BovineHD0300023400	P1/P2/S1/S2
182	BovineHD1000022290	P1/P2/S1/S2
183	BovineHD2100012067	P1/P2/S1/S2
184	BovineHD0500010362	P1/P2/S1/S2
185	BovineHD0600025879	P1/P2/S1/S2
186	BovineHD2000008354	P1/P2/S1/S2
187	BovineHD0300004351	P1/P2/S1/S2
188	BovineHD1500012791	P1/P2/S1/S2
189	BovineHD0500026092	P1/P2/S1/S2
190	BovineHD1100000655	P1/P2/S1/S2
191	BovineHD2100017746	P1/P2/S1/S2
192	BovineHD2600004493	P1/P2/S1/S2
193	BovineHD0400001007	P1/P2/S1/S2
194	BovineHD0700007320	P1/P2/S1/S2
195	BovineHD4100002637	P1/P2/S1/S2
196	BovineHD0400011496	P1/P2/S1/S2
197	BovineHD1700018798	P1/P2/S1/S2
198	BovineHD2700010060	P1/P2/S1/S2
199	BovineHD2400003749	P1/P2/S1/S2
200	BovineHD2900013866	P1/P2/S1/S2
201	BovineHD2300008262	P1/P2/S1/S2
202	BovineHD2000001850	P1/P2/S1/S2
203	BovineHD0700002380	P1/P2/S1/S2
204	BovineHD0900009032	P1/P2/S1/S2
205	BovineHD0100002876	P1/P2/S1/S2
206	ARS-BFGL-NGS-106663	P1/P2/S1/S2
207	BovineHD0300006702	P1/P2/S1/S2
208	BovineHD1800017755	P1/P2/S1/S2
209	BTB-01707875	P1/P2/S1/S2
210	BovineHD1700006235	P1/P2/S1/S2
211	BovineHD2800001337	P1/P2/S1/S2
212	BovineHD2900007645	P1/P2/S1/S2
213	BovineHD1100007027	P1/P2/S1/S2
214	BovineHD0400028242	P1/P2/S1/S2
215	BovineHD2800000614	P1/P2/S1/S2
216	BovineHD1000001798	P1/P2/S1/S2
217	BovineHD1200022071	P1/P2/S1/S2
218	BovineHD2200011175	P1/P2/S1/S2
219	BovineHD0500015677	P1/P2/S1/S2
220	BovineHD0300031225	P1/P2/S1/S2
221	BTA-109670-no-rs	P1/P2/S1/S2
222	BovineHD2300006305	P1/P2/S1/S2
223	BovineHD1100022817	P1/P2/S1/S2
224	BovineHD1100027204	P1/P2/S1/S2
225	BovineHD1900003457	P1/P2/S1/S2
226	BovineHD2500003238	P1/P2/S1/S2
227	BovineHD2800003997	P1/P2/S1/S2
228	BovineHD2100003228	P1/P2/S1/S2
229	BovineHD2400014235	P1/P2/S1/S2
230	BovineHD0500034078	P1/P2/S1/S2
231	BovineHD1800018792	P1/P2/S1/S2
232	BovineHD0200030153	P1/P2/S1/S2
233	BovineHD0500012056	P1/P2/S1/S2
234	BovineHD2100001826	P1/P2/S1/S2
235	BovineHD4100017274	P1/P2/S1/S2
236	BovineHD1000030105	P1/P2/S1/S2
237	BovineHD0700025928	P1/P2/S1/S2
238	BovineHD1800018268	P1/P2/S1/S2
239	BovineHD0400021234	P1/P2/S1/S2
240	BovineHD3000041499	P1/P2/S1/S2
241	BovineHD0800029297	P1/P2/S1
242	BovineHD1700000233	P1/P2/S1
243	BovineHD2200000687	P1/P2/S1
244	BovineHD1600005297	P1/P2/S1
245	BovineHD1900000349	P1/P2/S1
246	BovineHD0700033590	P1/P2/S1
247	BovineHD1400019573	P1/P2/S1
248	ARS-BFGL-NGS-117965	P1/P2/S1
249	BovineHD1300023778	P1/P2/S1
250	BovineHD2500007331	P1/P2/S1
251	BovineHD0600029392	P1/P2/S1
252	BovineHD4100009904	P1/P2/S1
253	BovineHD1100030958	P1/P2/S1
254	BovineHD0400016318	P1/P2/S1
255	BovineHD0500034989	P1/P2/S1
256	BovineHD4100004197	P1/P2/S1
257	BovineHD1600009156	P1/P2/S1
258	BovineHD1800007144	P1/P2/S1
259	BovineHD1600021748	P1/P2/S1
260	BovineHD1700005348	P1/P2/S1
261	BovineHD2900002409	P1/P2/S1
262	BovineHD0600007158	P1/P2/S1
263	BovineHD0700000500	P1/P2/S1
264	ARS-BFGL-BAC-33086	P1/P2/S1
265	BovineHD2800006049	P1/P2/S1
266	BovineHD1900006460	P1/P2/S1
267	BovineHD1000003837	P1/P2/S1
268	BovineHD0900010278	P1/P2/S1
269	BovineHD4100010736	P1/P2/S1
270	BovineHD4100010525	P1/P2/S1
271	BovineHD0800001404	P1/P2/S1
272	BovineHD0300015432	P1/P2/S1
273	BovineHD0500028666	P1/P2/S1
274	BovineHD1200020085	P1/P2/S1
275	BovineHD1000029544	P1/P2/S1
276	BovineHD0200035053	P1/P2/S1
277	BovineHD0900007818	P1/P2/S1
278	BovineHD1700019874	P1/P2/S1
279	BovineHD1400020923	P1/P2/S1
280	BovineHD2000005028	P1/P2/S1
281	BovineHD1900001025	P1/P2/S1
282	BovineHD2600012709	P1/P2/S1
283	BovineHD0300028873	P1/P2/S1
284	BTA-80517-no-rs	P1/P2/S1
285	BovineHD2600011153	P1/P2/S1
286	BovineHD0700020686	P1/P2/S1
287	BTB-01299421	P1/P2/S1
288	BovineHD0400034438	P1/P2/S1
289	ARS-BFGL-NGS-41056	P1/P2/S1
290	BovineHD1500013399	P1/P2/S1
291	BovineHD2700008437	P1/P2/S1
292	BovineHD1700002018	P1/P2/S1
293	BovineHD2100020701	P1/P2/S1
294	BovineHD2200002544	P1/P2/S1
295	BovineHD0800003256	P1/P2/S1
296	BovineHD0700012593	P1/P2/S1
297	BovineHD2900007859	P1/P2/S1
298	BovineHD1600013931	P1/P2/S1
299	BovineHD1700004107	P1/P2/S1
300	BovineHD0300026921	P1/P2/S1
301	BovineHD2100013647	P1/P2/S1
302	BovineHD4100013841	P1/P2/S1
303	BovineHD4100003240	P1/P2/S1
304	ARS-BFGL-NGS-87431	P1/P2/S1
305	BovineHD0800025253	P1/P2/S1
306	BovineHD2900012553	P1/P2/S1
307	BovineHD2900011484	P1/P2/S1
308	BovineHD1400008708	P1/P2/S1
309	BovineHD1100018143	P1/P2/S1
310	BovineHD0100009597	P1/P2/S1
311	BovineHD0800026351	P1/P2/S1
312	BovineHD0800005942	P1/P2/S1
313	BovineHD1600022909	P1/P2/S1
314	BovineHD1900018092	P1/P2/S1
315	Hapmap54487-rs29018040	P1/P2/S1
316	BovineHD2800010444	P1/P2/S1
317	BovineHD0300009438	P1/P2/S1
318	BovineHD1200019786	P1/P2/S1
319	BovineHD0400030310	P1/P2/S1
320	BovineHD2900015296	P1/P2/S1
321	BovineHD1000019694	P1/P2/S1
322	BovineHD4100015900	P1/P2/S1
323	BovineHD0300035950	P1/P2/S1
324	BovineHD2800003326	P1/P2/S1
325	BovineHD0300036298	P1/P2/S1
326	BovineHD0100013009	P1/P2/S1
327	BovineHD2500008865	P1/P2/S1
328	BovineHD2900005584	P1/P2/S1
329	BovineHD0600031452	P1/P2/S1
330	BovineHD3000026017	P1/P2/S1
331	BovineHD0700008763	P1/P2/S1
332	BovineHD0400030904	P1/P2/S1
333	BovineHD1700017002	P1/P2/S1
334	BovineHD1000002890	P1/P2/S1
335	Hapmap58262-rs29024901	P1/P2/S1
336	BovineHD2200017546	P1/P2/S1
337	BTA-73850-no-rs	P1/P2/S1
338	BovineHD1600000067	P1/P2/S1
339	BovineHD2800012716	P1/P2/S1
340	BovineHD0700020128	P1/P2/S1
341	BovineHD0500012400	P1/P2/S1
342	BovineHD0400000994	P1/P2/S1
343	ARS-BFGL-NGS-29844	P1/P2/S1
344	BovineHD0500009112	P1/P2/S1
345	BovineHD0100039683	P1/P2/S1
346	BovineHD0300019626	P1/P2/S1
347	BovineHD2000008011	P1/P2/S1
348	BovineHD2000000955	P1/P2/S1
349	BovineHD1000008300	P1/P2/S1
350	BovineHD0100041631	P1/P2/S1
351	BovineHD0100029729	P1/P2/S1
352	BovineHD0400008934	P1/P2/S1
353	UA-IFASA-7440	P1/P2/S1
354	BTB-01218761	P1/P2/S1
355	BovineHD1800014342	P1/P2/S1
356	Hapmap48233-BTA-16470	P1/P2/S1
357	BovineHD0300017663	P1/P2/S1
358	BovineHD0800019424	P1/P2/S1
359	BovineHD2500007998	P1/P2/S1
360	BovineHD1600021009	P1/P2/S1
361	BovineHD1600023326	P1/P2/S1
362	BovineHD1200000852	P1/P2/S1
363	BovineHD2000016744	P1/P2/S1
364	BovineHD2700000176	P1/P2/S1
365	BovineHD0700022912	P1/P2/S1
366	BovineHD2500005191	P1/P2/S1
367	BovineHD0700007219	P1/P2/S1
368	BovineHD1800013860	P1/P2/S1
369	BovineHD2600013566	P1/P2/S1
370	BTA-30250-no-rs	P1/P2/S1
371	BTB-02046287	P1/P2/S1
372	BovineHD1500012757	P1/P2/S1
373	BovineHD0700027373	P1/P2/S1
374	BovineHD0800002888	P1/P2/S1
375	BovineHD0700022618	P1/P2/S1
376	BTA-105181-no-rs	P1/P2/S1
377	BovineHD0100040505	P1/P2/S2
378	BovineHD1300003322	P1/P2/S2
379	BovineHD1100001115	P1/P2/S2
380	BovineHD4100010230	P1/P2/S2
381	BovineHD0700016749	P1/P2/S2
382	BovineHD1700005945	P1/P2/S2
383	BovineHD0400031541	P1/P2/S2
384	Hapmap56961-ss46526503	P1/P2/S2
385	BovineHD2600005677	P1/P2/S2
386	BovineHD0600020201	P1/P2/S2
387	BTA-77205-no-rs	P1/P2/S2
388	BovineHD1500013272	P1/P2/S2
389	BovineHD2500003146	P1/P2/S2
390	BovineHD0100004485	P1/P2/S2
391	Hapmap40453-BTA-63723	P1/P2/S2
392	BovineHD0200032635	P1/P2/S2
393	BovineHD2000018772	P1/P2/S2
394	BovineHD0500034077	P1/P2/S2
395	BovineHD2900007152	P1/P2/S2
396	BovineHD4100015263	P1/P2/S2
397	BovineHD0700010214	P1/P2/S2
398	ARS-BFGL-NGS-71359	P1/P2/S2
399	BovineHD0600002876	P1/P2/S2
400	BovineHD1400015370	P1/P2/S2
401	BovineHD2600004564	P1/P2/S2
402	BovineHD1800017259	P1/P2/S2
403	BovineHD1400013880	P1/P2/S2
404	BovineHD2300001242	P1/P2/S2
405	BovineHD0200012822	P1/P2/S2
406	BovineHD1700000393	P1/P2/S2
407	BovineHD0300003821	P1/P2/S2
408	BovineHD0700004681	P1/P2/S2
409	BovineHD0500001521	P1/P2/S2
410	BTB-01087778	P1/P2/S2
411	BovineHD0500026776	P1/P2/S2
412	BovineHD0300029352	P1/P2/S2
413	BTA-28910-no-rs	P1/P2/S2
414	BovineHD1500004631	P1/P2/S2
415	BovineHD1200012386	P1/P2/S2
416	ARS-BFGL-NGS-21278	P1/P2/S2
417	BovineHD0500034134	P1/P2/S2
418	BovineHD0500010135	P1/P2/S2
419	BovineHD1500000230	P1/P2/S2
420	ARS-BFGL-NGS-118888	P1/P2/S2
421	BovineHD1400018762	P1/P2/S2
422	ARS-BFGL-NGS-43237	P1/P2/S2
423	BovineHD4100017996	P1/P2/S2
424	BovineHD1400000421	P1/P2/S2
425	BovineHD0700019555	P1/P2/S2
426	BovineHD0200037433	P1/P2/S2
427	BovineHD0400034459	P1/P2/S2
428	BovineHD1500019789	P1/P2/S2
429	BovineHD0400023124	P1/P2/S2
430	Hapmap44306-BTA-88506	P1/P2/S2
431	BovineHD0600023315	P1/P2/S2
432	BovineHD1200012404	P1/P2/S2
433	BovineHD1600003909	P1/P2/S2
434	BovineHD1800000022	P1/P2/S2
435	BTB-01752977	P1/P2/S2
436	BovineHD2300007076	P1/P2/S2
437	BovineHD1300004199	P1/P2/S2
438	BovineHD0800019707	P1/P2/S2
439	BovineHD2700000804	P1/P2/S2
440	BovineHD0700020768	P1/P2/S2
441	ARS-BFGL-NGS-69986	P1/P2/S2
442	BovineHD0300023775	P1/P2/S2
443	BovineHD2900006322	P1/P2/S2
444	BovineHD2000003140	P1/P2/S2
445	BovineHD2900004872	P1/P2/S2
446	BovineHD2700013386	P1/P2/S2
447	BovineHD0900026094	P1/P2/S2
448	BovineHD2200008185	P1/P2/S2
449	BovineHD0300032896	P1/P2/S2
450	BovineHD2300005533	P1/P2/S2
451	BovineHD1900004668	P1/P2/S2
452	BovineHD2000018973	P1/P2/S2
453	BovineHD2600011379	P1/P2/S2
454	BovineHD2700001670	P1/P2/S2
455	BovineHD1000025691	P1/P2/S2
456	BovineHD2100012763	P1/P2/S2
457	BovineHD4100017294	P1/P2/S2
458	BovineHD1900002900	P1/P2/S2
459	BovineHD1500012765	P1/P2/S2
460	BovineHD0900020188	P1/P2/S2
461	BovineHD2300007059	P1/P2/S2
462	BovineHD0600020830	P1/P2/S2
463	BovineHD0300023997	P1/P2/S2
464	BovineHD1100013755	P1/P2/S2
465	BovineHD1200017606	P1/P2/S2
466	BovineHD2200007931	P1/P2/S2
467	BovineHD4100003354	P1/P2/S2
468	BovineHD2400017171	P1/P2/S2
469	BovineHD0700009741	P1/P2/S2
470	BovineHD1700006717	P1/P2/S2
471	Hapmap47508-BTA-113961	P1/P2/S2
472	BovineHD1600023506	P1/P2/S2
473	BovineHD0400000628	P1/P2/S2
474	BovineHD0200040518	P1/P2/S2
475	BovineHD2900001357	P1/P2/S2
476	BovineHD1000003846	P1/P2/S2
477	BovineHD1300010814	P1/P2/S2
478	BovineHD0900000401	P1/P2/S2
479	BovineHD2800003807	P1/P2/S2
480	BovineHD0100036831	P1/P2/S2
481	BovineHD1600023720	P1/P2/S2
482	BovineHD1100000621	P1/P2/S2
483	BovineHD1700006591	P1/P2/S2
484	BovineHD0300024078	P1/P2/S2
485	BovineHD0900004066	P1/P2/S2
486	BovineHD0200035879	P1/P2/S2
487	BovineHD0500021401	P1/P2/S2
488	BovineHD0700000398	P1/P2/S2
489	BovineHD1900008085	P1/P2/S2
490	BovineHD0900017741	P1/P2/S2
491	BovineHD1700009475	P1/P2/S2
492	BovineHD0300001886	P1/P2/S2
493	BovineHD1900016275	P1/P2/S2
494	BovineHD4100004035	P1/P2/S2
495	BovineHD2300013991	P1/P2/S2
496	BovineHD0700011721	P1/P2/S2
497	BovineHD2100002884	P1/P2/S2
498	BovineHD2300005656	P1/P2/S2
499	BovineHD0800013552	P1/P2/S2
500	BovineHD2800005070	P1/P2/S2
501	BovineHD1500016178	P1/P2/S2
502	BovineHD0500029544	P1/P2/S2
503	BovineHD0200032811	P1/P2/S2
504	BovineHD1200021086	P1/P2/S2
505	BovineHD0500009143	P1/P2/S2
506	BovineHD1000029191	P1/S1/S2
507	BovineHD0300032642	P1/S1/S2
508	BovineHD0300034949	P1/S1/S2
509	BovineHD2900012826	P1/S1/S2
510	BovineHD0800010322	P1/S1/S2
511	BovineHD0400000505	P1/S1/S2
512	BovineHD1500012754	P1/S1/S2
513	BovineHD2100019837	P1/S1/S2
514	BovineHD2900004083	P1/S1/S2
515	ARS-BFGL-NGS-21237	P1/S1/S2
516	BovineHD0100043813	P1/S1/S2
517	BovineHD0300030502	P1/S1/S2
518	BovineHD2100004841	P1/S1/S2
519	BovineHD2900014525	P1/S1/S2
520	BovineHD1600016987	P1/S1/S2
521	BovineHD2000009544	P1/S1/S2
522	BovineHD2900008168	P1/S1/S2
523	BovineHD1200008291	P1/S1/S2
524	BovineHD2800006640	P1/S1/S2
525	BovineHD1200019347	P1/S1/S2
526	BovineHD0900014994	P1/S1/S2
527	BovineHD0700031507	P1/S1/S2
528	BovineHD1200021097	P1/S1/S2
529	BovineHD1300015360	P1/S1/S2
530	BovineHD4100015895	P1/S1/S2
531	BovineHD2100008219	P1/S1/S2
532	BovineHD1100011745	P1/S1/S2
533	BovineHD1200017734	P1/S1/S2
534	BovineHD0600006012	P1/S1/S2
535	BovineHD2000019410	P1/S1/S2
536	BovineHD2100007624	P1/S1/S2
537	BovineHD2300005241	P1/S1/S2
538	BovineHD1600008871	P1/S1/S2
539	BovineHD0300025923	P1/S1/S2
540	BovineHD1000008266	P1/S1/S2
541	BovineHD1900015820	P1/S1/S2
542	BovineHD4100001836	P1/S1/S2
543	BovineHD1500013676	P1/S1/S2
544	BovineHD0800001671	P1/S1/S2
545	BovineHD0300000949	P1/S1/S2
546	BovineHD2100003949	P1/S1/S2
547	BovineHD0800005553	P1/S1/S2
548	BovineHD0400013204	P1/S1/S2
549	BovineHD4100001746	P1/S1/S2
550	ARS-BFGL-NGS-105758	P1/S1/S2
551	BovineHD0200036042	P1/S1/S2
552	BovineHD1600001714	P1/S1/S2
553	BovineHD1700007010	P1/S1/S2
554	BovineHD2200010158	P1/S1/S2
555	BovineHD1100023373	P1/S1/S2
556	BovineHD2800003762	P1/S1/S2
557	BovineHD2100014723	P1/S1/S2
558	Hapmap54667-rs29016013	P1/S1/S2
559	BovineHD2100005829	P1/S1/S2
560	BovineHD2100007603	P1/S1/S2
561	BovineHD1600001575	P1/S1/S2
562	BovineHD0100008251	P1/S1/S2
563	Hapmap53026-rs29010461	P1/S1/S2
564	BovineHD0200012536	P1/S1/S2
565	BovineHD1700021309	P1/S1/S2
566	BovineHD2600009451	P1/S1/S2
567	BovineHD0400032709	P1/S1/S2
568	Hapmap51456-BTA-47469	P1/S1/S2
569	BovineHD1200003411	P1/S1/S2
570	BovineHD2900014339	P1/S1/S2
571	BovineHD1500012729	P1/S1/S2
572	BovineHD1500010506	P1/S1/S2
573	BovineHD2400015378	P1/S1/S2
574	BovineHD1700018993	P1/S1/S2
575	BovineHD0100018322	P1/S1/S2
576	BovineHD0300000238	P1/S1/S2
577	BovineHD0200022243	P1/S1/S2
578	BovineHD4100005284	P1/S1/S2
579	BovineHD2200016965	P1/S1/S2
580	Hapmap40387-BTA-107848	P1/S1/S2
581	BovineHD2600007246	P1/S1/S2
582	BTB-01685681	P1/S1/S2
583	BovineHD0600014379	P1/S1/S2
584	BTA-100249-no-rs	P1/S1/S2
585	BovineHD1900014988	P1/S1/S2
586	BovineHD0400012584	P1/S1/S2
587	BovineHD0500005909	P1/S1/S2
588	BovineHD1500000327	P1/S1/S2
589	BovineHD2300007051	P1/S1/S2
590	ARS-BFGL-BAC-15668	P1/S1/S2
591	BovineHD1000008997	P1/S1/S2
592	BovineHD0300031323	P1/S1/S2
593	BovineHD0500021820	P1/S1/S2
594	BovineHD1900014397	P1/S1/S2
595	Hapmap30604-BTA-163136	P1/S1/S2
596	BovineHD1700018760	P1/S1/S2
597	BovineHD2600000278	P1/S1/S2
598	BovineHD1600012528	P1/S1/S2
599	Hapmap23557-BTA-132578	P1/S1/S2
600	BovineHD2300007049	P1/S1/S2
601	BovineHD1400022611	P1/S1/S2
602	BovineHD0300008889	P1/S1/S2
603	BovineHD2600008876	P1/S1/S2
604	BovineHD1100002998	P1/S1/S2
605	BovineHD1500014457	P1/S1/S2
606	BovineHD0900022536	P1/S1/S2
607	BovineHD2200006441	P1/S1/S2
608	BovineHD1600012790	P1/S1/S2
609	BovineHD4100006228	P1/S1/S2
610	BovineHD0800025790	P1/S1/S2
611	BovineHD0800020258	P1/S1/S2
612	BovineHD2600013568	P1/S1/S2
613	BovineHD0600014386	P1/S1/S2
614	BovineHD2100010130	P1/S1/S2
615	BovineHD2900011593	P1/S1/S2
616	BovineHD0700000224	P1/S1/S2
617	BovineHD0900015023	P1/S1/S2
618	BovineHD0500016561	P1/S1/S2
619	BTA-49605-no-rs	P1/S1/S2
620	BovineHD0400028087	P1/S1/S2
621	BovineHD1800018248	P1/S1/S2
622	BovineHD1300024595	P1/S1/S2
623	BovineHD0200039666	P1/S1/S2
624	BovineHD0600022446	P1/S1/S2
625	BovineHD0400029232	P1/S1/S2
626	BovineHD1500023377	P1/S1/S2
627	ARS-BFGL-BAC-3365	P1/S1/S2
628	ARS-BFGL-NGS-20870	P1/S1/S2
629	ARS-BFGL-NGS-33739	P1/S1/S2
630	BovineHD2400006459	P1/S1/S2
631	BovineHD1500025525	P1/S1/S2
632	BovineHD0900016282	P1/S1/S2
633	BovineHD0800025233	P1/S1/S2
634	BovineHD0900015998	P1/S1/S2
635	BovineHD1900000207	P1/S1/S2
636	BovineHD1800018222	P1/S1/S2
637	BovineHD0700025831	P1/S1/S2
638	BovineHD2200003984	P1/S1/S2
639	BovineHD0400008906	P1/S1/S2
640	BovineHD0700025020	P1/S1/S2
641	BovineHD1500024476	P1/S1/S2
642	BovineHD0300003629	P1/S1/S2
643	BovineHD1600013799	P1/S1/S2
644	BovineHD1100012848	P1/S1/S2
645	BovineHD4100000910	P1/S1/S2
646	BovineHD0400000762	P1/S1/S2
647	BovineHD1000012365	P1/S1/S2
648	BovineHD0600023649	P1/S1/S2
649	BovineHD2900011702	P1/S1/S2
650	BovineHD2500010646	P1/S1/S2
651	BovineHD0600004401	P1/S1/S2
652	BovineHD4100005121	P1/S1/S2
653	BovineHD0500008542	P1/S1/S2
654	BovineHD1200000318	P1/S1/S2
655	BovineHD1200001285	P1/S1/S2
656	BovineHD0800015845	P1/S1/S2
657	BovineHD2900001147	P1/S1/S2
658	BovineHD2200001875	P1/S1/S2
659	BovineHD1200022772	P1/S1/S2
660	BovineHD2900007490	P1/S1/S2
661	BovineHD1500001369	P1/S1/S2
662	BovineHD0100039347	P1/S1/S2
663	BTA-77034-no-rs	P1/S1/S2
664	BovineHD4100015481	P1/S1/S2
665	BovineHD0400023685	P2/S1/S2
666	BovineHD2100002334	P2/S1/S2
667	BovineHD0700000758	P2/S1/S2
668	BovineHD1500008090	P2/S1/S2
669	BovineHD1000001970	P2/S1/S2
670	BovineHD1200020052	P2/S1/S2
671	BovineHD0300000035	P2/S1/S2
672	ARS-BFGL-NGS-92716	P2/S1/S2
673	BovineHD0500001309	P2/S1/S2
674	BovineHD1200000103	P2/S1/S2
675	BovineHD1000015145	P2/S1/S2
676	BovineHD0700002955	P2/S1/S2
677	BovineHD0800033047	P2/S1/S2
678	BovineHD1400023301	P2/S1/S2
679	BovineHD2700009636	P2/S1/S2
680	ARS-BFGL-NGS-109702	P2/S1/S2
681	BovineHD1000027512	P2/S1/S2
682	BovineHD2900011813	P2/S1/S2
683	BovineHD0400001169	P2/S1/S2
684	BovineHD2000009660	P2/S1/S2
685	BovineHD2900008121	P2/S1/S2
686	BovineHD2000005383	P2/S1/S2
687	BovineHD0400027978	P2/S1/S2
688	BovineHD1500014383	P2/S1/S2
689	BovineHD1400022565	P2/S1/S2
690	BovineHD1200020017	P2/S1/S2
691	BovineHD0500007078	P2/S1/S2
692	BovineHD2000011675	P2/S1/S2
693	BovineHD2800007427	P2/S1/S2
694	BovineHD2300010196	P2/S1/S2
695	BovineHD1500014616	P2/S1/S2
696	BovineHD4100017799	P2/S1/S2
697	BovineHD0400006452	P2/S1/S2
698	BovineHD1000008322	P2/S1/S2
699	BovineHD0500012797	P2/S1/S2
700	BovineHD1000007717	P2/S1/S2
701	BovineHD2100018158	P2/S1/S2
702	BovineHD1700007765	P2/S1/S2
703	BovineHD2300010135	P2/S1/S2
704	BovineHD3000041735	P2/S1/S2
705	ARS-BFGL-NGS-102640	P2/S1/S2
706	BovineHD1600013564	P2/S1/S2
707	BovineHD2900008144	P2/S1/S2
708	BovineHD1200023742	P2/S1/S2
709	BovineHD0400000306	P2/S1/S2
710	BovineHD2300000658	P2/S1/S2
711	BovineHD0500029431	P2/S1/S2
712	BovineHD0600008170	P2/S1/S2
713	BovineHD2900008184	P2/S1/S2
714	BovineHD0700028901	P2/S1/S2
715	BovineHD1800017320	P2/S1/S2
716	BovineHD1200020854	P2/S1/S2
717	BovineHD2400003628	P2/S1/S2
718	BovineHD0800007822	P2/S1/S2
719	ARS-BFGL-NGS-89246	P2/S1/S2
720	BovineHD0200039693	P2/S1/S2
721	BovineHD0400031699	P2/S1/S2
722	BovineHD0500012213	P2/S1/S2
723	BovineHD1400015688	P2/S1/S2
724	BovineHD2000018340	P2/S1/S2
725	BovineHD2200014785	P2/S1/S2
726	BovineHD2100000256	P2/S1/S2
727	BovineHD1700014314	P2/S1/S2
728	BovineHD2300015440	P2/S1/S2
729	BovineHD2100013990	P2/S1/S2
730	BovineHD1100027209	P2/S1/S2
731	BovineHD1600002639	P2/S1/S2
732	BovineHD1500004412	P2/S1/S2
733	BovineHD0100005440	P2/S1/S2
734	BovineHD0700003741	P2/S1/S2
735	ARS-BFGL-NGS-115640	P2/S1/S2
736	BovineHD0800021728	P2/S1/S2
737	BovineHD1100029965	P2/S1/S2
738	BovineHD0500009807	P2/S1/S2
739	BovineHD1400001888	P2/S1/S2
740	BovineHD0300005658	P2/S1/S2
741	BovineHD0500016557	P2/S1/S2
742	BovineHD1200001354	P2/S1/S2
743	BovineHD0600006266	P2/S1/S2
744	BovineHD1500001281	P2/S1/S2
745	BovineHD0300029144	P2/S1/S2
746	BovineHD0500005512	P2/S1/S2
747	BovineHD0100011298	P2/S1/S2
748	BovineHD2900006029	P2/S1/S2
749	BovineHD0400036301	P2/S1/S2
750	BovineHD2100007012	P2/S1/S2
751	BovineHD0400008889	P2/S1/S2
752	BovineHD2100006096	P2/S1/S2
753	BovineHD1400000636	P2/S1/S2
754	BovineHD0900015834	P2/S1/S2
755	BovineHD0600033294	P2/S1/S2
756	BovineHD2700003634	P2/S1/S2
757	BovineHD2500004972	P2/S1/S2
758	BovineHD2500005677	P2/S1/S2
759	BovineHD0900006426	P2/S1/S2
760	BovineHD4100018747	P2/S1/S2
761	BovineHD2100000064	P2/S1/S2
762	BovineHD0400010538	P2/S1/S2
763	BovineHD1000012366	P2/S1/S2
764	BovineHD0100006759	P2/S1/S2
765	BovineHD1700017152	P2/S1/S2
766	BovineHD1200020097	P2/S1/S2
767	BovineHD0400005432	P2/S1/S2
768	BovineHD0700007368	P2/S1/S2
769	BovineHD1800018219	P2/S1/S2
770	BovineHD0700020935	P2/S1/S2
771	BovineHD0500025981	P2/S1/S2
772	BovineHD1800017481	P2/S1/S2
773	BovineHD0500012223	P2/S1/S2
774	BovineHD2100007608	P2/S1/S2
775	BovineHD2700009690	P2/S1/S2
776	BovineHD1200019671	P2/S1/S2
777	BovineHD0300004695	P2/S1/S2
778	BovineHD2300007162	P2/S1/S2
779	BovineHD0800001509	P2/S1/S2
780	BovineHD1100014362	P2/S1/S2
781	BovineHD2100004854	P2/S1/S2
782	BovineHD0700001600	P2/S1/S2
783	BovineHD2100015927	P2/S1/S2
784	BovineHD0200007752	P2/S1/S2
785	BTB-01697440	P2/S1/S2
786	BovineHD0100020116	P2/S1/S2
787	BovineHD0400027690	P2/S1/S2
788	ARS-BFGL-NGS-54135	P2/S1/S2
789	BovineHD1500013126	P2/S1/S2
790	BovineHD1800013391	P2/S1/S2
791	BovineHD1500021923	P2/S1/S2
792	BovineHD0800012031	P2/S1/S2
793	BovineHD3000012248	P2/S1/S2
794	BovineHD1800015158	P2/S1/S2
795	BovineHD1600024263	P2/S1/S2
796	BovineHD0600034782	P2/S1/S2
797	BovineHD0700002660	P2/S1/S2
798	BovineHD2400005763	P2/S1/S2
799	BovineHD1800005043	P2/S1/S2
800	BovineHD2100001198	P2/S1/S2
801	BovineHD0600002851	P2/S1/S2
802	BovineHD1100030253	P2/S1/S2
803	BovineHD2800005531	P2/S1/S2
804	BovineHD2100004702	P2/S1/S2
805	BovineHD1500009804	P2/S1/S2
806	BovineHD3000008991	P2/S1/S2
807	BovineHD0500029465	P2/S1/S2
808	BovineHD1000029817	P2/S1/S2
809	BovineHD4100018349	P2/S1/S2
810	BovineHD0500032927	P2/S1/S2
811	BovineHD1100009392	P2/S1/S2
812	BovineHD0800010060	P2/S1/S2
813	BovineHD1100025243	P2/S1/S2
814	BovineHD2900001299	P2/S1/S2
815	BovineHD0700033839	P2/S1/S2
816	BovineHD2300007073	P2/S1/S2
817	BovineHD1200009426	P2/S1/S2
818	BovineHD0500000084	P2/S1/S2
819	BovineHD1200021096	P2/S1/S2
820	BovineHD2000001782	P2/S1/S2
821	BovineHD2600001164	P2/S1/S2
822	BovineHD2300010193	P2/S1/S2
823	BovineHD0600013109	P2/S1/S2
824	BovineHD4100013288	P2/S1/S2
825	BovineHD1900013057	P2/S1/S2
826	BovineHD1000029625	P2/S1/S2
827	BovineHD1100012197	P2/S1/S2
828	BovineHD1600023298	P2/S1/S2
829	BovineHD0600022673	P2/S1/S2
830	BovineHD2900011624	P2/S1/S2
831	BovineHD0500016422	P2/S1/S2
832	BovineHD2200009202	P2/S1/S2
833	BovineHD1700000412	P2/S1/S2
834	BovineHD1700013066	P2/S1/S2
835	BovineHD1000028788	P2/S1/S2
836	BovineHD1100017052	P2/S1/S2
837	BovineHD1800018807	P2/S1/S2
838	BovineHD0400005231	P2/S1/S2
839	BovineHD0600002306	P2/S1/S2
840	BovineHD0700020774	P2/S1/S2
841	BovineHD2400000085	P2/S1/S2
842	BovineHD0600024579	P2/S1/S2
843	BovineHD0700012845	P2/S1/S2
844	BovineHD0200027296	P2/S1/S2
845	BovineHD0500008315	P2/S1/S2
846	BovineHD0600002585	P2/S1/S2
847	BovineHD1200010879	P2/S1/S2
848	BovineHD0900023703	P2/S1/S2
849	Hapmap41815-BTA-28879	P2/S1/S2
850	BovineHD1600000700	P2/S1/S2
851	BovineHD4100001278	P1/P2
852	BovineHD0300035200	P1/P2
853	ARS-BFGL-NGS-9438	P1/P2
854	BovineHD0900014599	P1/P2
855	BovineHD2900011640	P1/P2
856	BovineHD0500001031	P1/P2
857	BovineHD0500024728	P1/P2
858	BovineHD0200001870	P1/P2
859	BovineHD0300002111	P1/P2
860	BovineHD1100020861	P1/P2
861	BovineHD0500023789	P1/P2
862	BovineHD0300024619	P1/P2
863	BovineHD2100003744	P1/P2
864	BovineHD0900010504	P1/P2
865	BovineHD1400002501	P1/P2
866	BovineHD1200020013	P1/P2
867	BovineHD1400009543	P1/P2
868	BovineHD0800009705	P1/P2
869	BovineHD1100011584	P1/P2
870	BovineHD3000047449	P1/P2
871	BovineHD0500002815	P1/P2
872	ARS-BFGL-NGS-88924	P1/P2
873	ARS-BFGL-NGS-86120	P1/P2
874	ARS-BFGL-NGS-104482	P1/P2
875	BovineHD1000021133	P1/P2
876	BovineHD1400023815	P1/P2
877	BovineHD0500015679	P1/P2
878	BovineHD0800023333	P1/P2
879	BovineHD2300001569	P1/P2
880	BovineHD0500000044	P1/P2
881	BovineHD0500004508	P1/P2
882	BovineHD1600014995	P1/P2
883	BovineHD2400003491	P1/P2
884	BovineHD0900013592	P1/P2
885	BovineHD2900008403	P1/P2
886	BovineHD4100005685	P1/P2
887	BovineHD1000025428	P1/P2
888	BovineHD4100007467	P1/P2
889	BovineHD2600009844	P1/P2
890	BovineHD1500004958	P1/P2
891	ARS-BFGL-NGS-30404	P1/P2
892	BovineHD0400006431	P1/P2
893	ARS-BFGL-NGS-34087	P1/P2
894	BTA-96233-no-rs	P1/P2
895	BovineHD1100019068	P1/P2
896	BTB-00447350	P1/P2
897	BovineHD2600002121	P1/P2
898	BovineHD0100001305	P1/P2
899	BovineHD1200019607	P1/P2
900	BovineHD0600027557	P1/P2
901	BovineHD1000023889	P1/P2
902	BovineHD0800004016	P1/P2
903	BovineHD0700003100	P1/P2
904	BovineHD1200009058	P1/P2
905	BovineHD2800007837	P1/P2
906	BTB-01297084	P1/P2
907	BovineHD0800019825	P1/P2
908	BovineHD0500036232	P1/P2
909	BovineHD2900008264	P1/P2
910	BovineHD0900006562	P1/P2
911	ARS-BFGL-NGS-50407	P1/P2
912	BTA-73352-no-rs	P1/P2
913	BovineHD1300015344	P1/P2
914	BovineHD0400021530	P1/P2
915	BovineHD0900019128	P1/P2
916	BovineHD2200002052	P1/P2
917	BovineHD1600021682	P1/P2
918	ARS-BFGL-NGS-54400	P1/P2
919	BovineHD4100018957	P1/P2
920	BTB-01084313	P1/P2
921	BovineHD0300033909	P1/P2
922	BovineHD0500016769	P1/P2
923	BovineHD1100028960	P1/P2
924	BovineHD2600000423	P1/P2
925	BovineHD1500023335	P1/P2
926	BovineHD1300012027	P1/P2
927	BovineHD0100000039	P1/P2
928	BovineHD0900024268	P1/P2
929	BovineHD0400000161	P1/P2
930	BovineHD2100007205	P1/P2
931	BovineHD1300017915	P1/P2
932	BovineHD0500006195	P1/P2
933	ARS-BFGL-NGS-18656	P1/P2
934	BovineHD0900008827	P1/P2
935	BovineHD0200018995	P1/P2
936	BovineHD1100006134	P1/P2
937	BovineHD1900001605	P1/P2
938	BovineHD0700022864	P1/P2
939	BovineHD0200033611	P1/P2
940	BovineHD2300010137	P1/P2
941	BovineHD0700000655	P1/P2
942	BovineHD1300020112	P1/P2
943	BovineHD0700001921	P1/P2
944	BovineHD0900015165	P1/P2
945	BovineHD1500001715	P1/P2
946	BovineHD1100008887	P1/P2
947	BovineHD2700001286	P1/P2
948	BovineHD2600001018	P1/P2
949	BTA-116336-no-rs	P1/P2
950	BovineHD1100003347	P1/P2
951	BovineHD2700002483	P1/P2
952	BovineHD1100016100	P1/P2
953	BovineHD0600003296	P1/P2
954	BovineHD1600003564	P1/P2
955	BovineHD0200013296	P1/P2
956	BTB-00095218	P1/P2
957	BovineHD0100022778	P1/P2
958	BovineHD1500023300	P1/P2
959	BovineHD2400002506	P1/P2
960	BovineHD1200024568	P1/P2
961	BovineHD1500014231	P1/P2
962	BovineHD2000012787	P1/P2
963	BovineHD1200019785	P1/P2
964	BovineHD1200001140	P1/P2
965	BovineHD2000011318	P1/P2
966	BovineHD2600010269	P1/P2
967	BovineHD1600002422	P1/P2
968	BovineHD1500005865	P1/P2
969	BovineHD1200000961	P1/P2
970	BovineHD1000000548	P1/P2
971	BovineHD2400006310	P1/P2
972	BovineHD3000047345	P1/P2
973	BovineHD1400023223	P1/P2
974	BTA-41828-no-rs	P1/P2
975	BovineHD0300002418	P1/P2
976	BovineHD1100006296	P1/P2
977	BovineHD2100013485	P1/P2
978	BovineHD2100010434	P1/P2
979	BovineHD0600013639	P1/P2
980	BovineHD0100039669	P1/P2
981	BovineHD2100020101	P1/P2
982	BTA-63761-no-rs	P1/P2
983	BovineHD0200000701	P1/P2
984	BovineHD0400023590	P1/S1
985	BovineHD2100001083	P1/S1
986	BovineHD3000001626	P1/S1
987	BovineHD1800003711	P1/S1
988	BTB-00808681	P1/S1
989	BovineHD1000019267	P1/S1
990	ARS-BFGL-NGS-66206	P1/S1
991	BTB-00202224	P1/S1
992	BovineHD0600021843	P1/S1
993	BovineHD0900030442	P1/S1
994	BovineHD1200015609	P1/S1
995	BovineHD1500012775	P1/S1
996	BovineHD4100014541	P1/S1
997	BTB-01440888	P1/S1
998	BovineHD1000013697	P1/S1
999	ARS-BFGL-NGS-4481	P1/S1
1000	BovineHD1100025333	P1/S1
1001	BTB-00670329	P1/S1
1002	BovineHD2300013287	P1/S1
1003	BovineHD2200008045	P1/S1
1004	BTB-02027910	P1/S1
1005	BTB-01305624	P1/S1
1006	BovineHD0500017681	P1/S1
1007	BovineHD0500000587	P1/S1
1008	BovineHD0500016381	P1/S1
1009	BovineHD4100006883	P1/S1
1010	BovineHD0800028357	P1/S1
1011	BovineHD2300001899	P1/S1
1012	Hapmap24297-BTA-136715	P1/S1
1013	BovineHD1900018117	P1/S1
1014	BovineHD2400005877	P1/S1
1015	BovineHD1000008665	P1/S1
1016	BovineHD2700009952	P1/S1
1017	BovineHD0100011268	P1/S1
1018	BovineHD0400029111	P1/S1
1019	BovineHD1000007603	P1/S1
1020	BovineHD0700033021	P1/S1
1021	BovineHD1200016741	P1/S1
1022	BovineHD1200020674	P1/S1
1023	BovineHD1500002879	P1/S1
1024	Hapmap47325-BTA-55227	P1/S1
1025	BovineHD1200000174	P1/S1
1026	BovineHD0500008565	P1/S1
1027	BovineHD2000012964	P1/S1
1028	BovineHD2100004089	P1/S1
1029	BovineHD3000040374	P1/S1
1030	BTA-95685-no-rs	P1/S1
1031	BovineHD0500030190	P1/S1
1032	BovineHD0600020176	P1/S1
1033	BovineHD0700000776	P1/S1
1034	BovineHD0100041602	P1/S1
1035	BovineHD0500015098	P1/S1
1036	BovineHD4100001084	P1/S1
1037	BovineHD2100008222	P1/S1
1038	BovineHD2000008645	P1/S1
1039	BovineHD0100001085	P1/S1
1040	BovineHD1900010470	P1/S1
1041	BovineHD1000007580	P1/S1
1042	BovineHD1100029825	P1/S1
1043	BovineHD2400008868	P1/S1
1044	BovineHD2600007850	P1/S1
1045	BovineHD0300004966	P1/S1
1046	BovineHD0600013131	P1/S1
1047	BovineHD2900015502	P1/S1
1048	BovineHD0500003002	P1/S1
1049	BovineHD0700006326	P1/S1
1050	BovineHD3000035201	P1/S1
1051	BovineHD1000028431	P1/S1
1052	BovineHD2200015849	P1/S1
1053	ARS-BFGL-NGS-37473	P1/S1
1054	BovineHD2700001230	P1/S1
1055	BovineHD0100016344	P1/S1
1056	BovineHD1800002866	P1/S1
1057	BovineHD0500036028	P1/S1
1058	BovineHD1200015126	P1/S1
1059	BovineHD2800004810	P1/S1
1060	ARS-BFGL-NGS-39583	P1/S1
1061	BovineHD0400000269	P1/S1
1062	Hapmap33242-BTA-157782	P1/S1
1063	BovineHD0100027730	P1/S1
1064	BovineHD1800007235	P1/S1
1065	BovineHD2600014842	P1/S1
1066	BovineHD1600017516	P1/S1
1067	BovineHD1500017583	P1/S1
1068	BovineHD0900021702	P1/S1
1069	Hapmap32857-BTA-155630	P1/S1
1070	UA-IFASA-1524	P1/S1
1071	BovineHD1600001729	P1/S1
1072	BovineHD4100004254	P1/S1
1073	BovineHD0800003383	P1/S1
1074	BovineHD0800000617	P1/S1
1075	BovineHD1200019931	P1/S1
1076	ARS-BFGL-NGS-60437	P1/S1
1077	BovineHD0700000798	P1/S1
1078	BovineHD2900007761	P1/S1
1079	ARS-BFGL-NGS-99018	P1/S1
1080	BovineHD1400007240	P1/S1
1081	BovineHD0300029219	P1/S1
1082	BovineHD1700014297	P1/S1
1083	BovineHD0800010397	P1/S1
1084	BovineHD0500021950	P1/S1
1085	Hapmap50135-BTA-86714	P1/S1
1086	BovineHD0500021826	P1/S1
1087	BovineHD1100014226	P1/S1
1088	BovineHD0100013289	P1/S1
1089	BTA-85264-no-rs	P1/S1
1090	BovineHD0100044255	P1/S1
1091	BovineHD0800031033	P1/S1
1092	BovineHD2800000272	P1/S1
1093	BovineHD0700029915	P1/S1
1094	BovineHD0900004320	P1/S1
1095	BovineHD0600002350	P1/S1
1096	BovineHD0700005716	P1/S1
1097	BovineHD0200034753	P1/S1
1098	BovineHD0700014950	P1/S1
1099	BovineHD1500021655	P1/S1
1100	ARS-BFGL-NGS-90460	P1/S1
1101	BTB-01374567	P1/S1
1102	BovineHD1700003477	P1/S1
1103	BovineHD0100030618	P1/S1
1104	BovineHD1600006160	P1/S1
1105	BovineHD0900012266	P1/S1
1106	BovineHD0700009682	P1/S1
1107	BovineHD0600010344	P1/S1
1108	ARS-BFGL-NGS-107315	P1/S1
1109	BovineHD0700026690	P1/S1
1110	BovineHD0300025737	P1/S1
1111	BovineHD1100027244	P1/S2
1112	BovineHD1000005557	P1/S2
1113	BovineHD1500010731	P1/S2
1114	ARS-BFGL-NGS-97124	P1/S2
1115	BovineHD1300005926	P1/S2
1116	BovineHD1000016420	P1/S2
1117	BovineHD0900000497	P1/S2
1118	BovineHD1000031215	P1/S2
1119	BovineHD2800006012	P1/S2
1120	BovineHD1200010124	P1/S2
1121	BovineHD1000007691	P1/S2
1122	BovineHD0400005819	P1/S2
1123	BovineHD4100000729	P1/S2
1124	BovineHD1200017883	P1/S2
1125	BovineHD1100028394	P1/S2
1126	BovineHD1100005448	P1/S2
1127	BovineHD2800000145	P1/S2
1128	BovineHD1500005208	P1/S2
1129	BovineHD0500036017	P1/S2
1130	BovineHD1000006157	P1/S2
1131	BovineHD1900003721	P1/S2
1132	BovineHD0700000890	P1/S2
1133	BovineHD0500024054	P1/S2
1134	BovineHD2100004903	P1/S2
1135	BovineHD1600002764	P1/S2
1136	BovineHD1100001978	P1/S2
1137	BovineHD4100003228	P1/S2
1138	BovineHD2700007372	P1/S2
1139	BovineHD4100017610	P1/S2
1140	BovineHD1100026765	P1/S2
1141	BovineHD1400022192	P1/S2
1142	BovineHD2800000054	P1/S2
1143	BovineHD0100015950	P1/S2
1144	BovineHD1100025777	P1/S2
1145	BovineHD0100045024	P1/S2
1146	BovineHD2200012588	P1/S2
1147	BovineHD1700005888	P1/S2
1148	BovineHD2200001918	P1/S2
1149	BovineHD2300004129	P1/S2
1150	BovineHD2900013301	P1/S2
1151	BovineHD0500036077	P1/S2
1152	ARS-BFGL-NGS-112654	P1/S2
1153	BovineHD1100007996	P1/S2
1154	BovineHD1200019602	P1/S2
1155	BovineHD1500016144	P1/S2
1156	BovineHD0800029235	P1/S2
1157	BovineHD2900011353	P1/S2
1158	BovineHD0100001380	P1/S2
1159	BovineHD2000016716	P1/S2
1160	BovineHD0600008207	P1/S2
1161	BovineHD0400008292	P1/S2
1162	BovineHD1000000954	P1/S2
1163	BovineHD2500010969	P1/S2
1164	BovineHD0200006659	P1/S2
1165	BovineHD0400034212	P1/S2
1166	BovineHD0100044714	P1/S2
1167	BovineHD0100036054	P1/S2
1168	BovineHD1600004192	P1/S2
1169	BTA-67382-no-rs	P1/S2
1170	ARS-BFGL-NGS-16315	P1/S2
1171	BovineHD1500000770	P1/S2
1172	BovineHD2800011760	P1/S2
1173	BovineHD2700013478	P1/S2
1174	BovineHD2100016520	P1/S2
1175	BovineHD4100008870	P1/S2
1176	BovineHD2800003017	P1/S2
1177	BovineHD0800014335	P1/S2
1178	BovineHD1400023310	P1/S2
1179	BovineHD2600000005	P1/S2
1180	BovineHD0600031692	P1/S2
1181	BovineHD1000023958	P1/S2
1182	ARS-BFGL-NGS-18250	P1/S2
1183	BovineHD2700010744	P1/S2
1184	BovineHD4100002424	P1/S2
1185	BovineHD0300034574	P1/S2
1186	BovineHD0600007946	P1/S2
1187	BovineHD3000017193	P1/S2
1188	BovineHD1100029505	P1/S2
1189	BovineHD1700007515	P1/S2
1190	BovineHD2100015930	P1/S2
1191	BovineHD2700013473	P1/S2
1192	BovineHD1500023255	P1/S2
1193	BovineHD2000004955	P1/S2
1194	BovineHD0300029329	P1/S2
1195	BTB-01493007	P1/S2
1196	BovineHD0500020792	P1/S2
1197	BovineHD0300023734	P1/S2
1198	BovineHD2100020418	P1/S2
1199	BovineHD1100016447	P1/S2
1200	BovineHD2000005240	P1/S2
1201	BovineHD0700026980	P1/S2
1202	BovineHD0400036089	P1/S2
1203	BovineHD2100002551	P1/S2
1204	BovineHD3000044256	P1/S2
1205	BovineHD0300001837	P1/S2
1206	BovineHD2500005738	P1/S2
1207	ARS-BFGL-NGS-60191	P1/S2
1208	BovineHD1800013401	P1/S2
1209	BovineHD2600009998	P1/S2
1210	BovineHD1200021440	P1/S2
1211	BovineHD0500023608	P1/S2
1212	BTA-108413-no-rs	P1/S2
1213	BovineHD4100009954	P1/S2
1214	BovineHD2900003220	P1/S2
1215	BovineHD1200016725	P1/S2
1216	BovineHD0300013235	P1/S2
1217	BovineHD2800009965	P1/S2
1218	BovineHD1500018345	P1/S2
1219	ARS-BFGL-NGS-96716	P1/S2
1220	BovineHD2300011347	P1/S2
1221	ARS-BFGL-NGS-114713	P1/S2
1222	BovineHD1900015595	P1/S2
1223	BovineHD1100029072	P1/S2
1224	BovineHD1000007972	P1/S2
1225	ARS-BFGL-NGS-35147	P1/S2
1226	BovineHD0800002432	P1/S2
1227	BovineHD0100030245	P1/S2
1228	BovineHD0800019726	P1/S2
1229	BovineHD1500023623	P1/S2
1230	BovineHD0200034331	P1/S2
1231	BovineHD0700032030	P1/S2
1232	BovineHD0800025791	P1/S2
1233	BovineHD1100007459	P1/S2
1234	BovineHD2800000920	P1/S2
1235	BovineHD1700005862	P2/S1
1236	BovineHD1100027304	P2/S1
1237	BovineHD2500003940	P2/S1
1238	BTA-111161-no-rs	P2/S1
1239	BovineHD1600010342	P2/S1
1240	ARS-BFGL-NGS-67542	P2/S1
1241	BovineHD3000031011	P2/S1
1242	BovineHD2600009417	P2/S1
1243	BovineHD0200011013	P2/S1
1244	BovineHD4100008477	P2/S1
1245	BovineHD0700033219	P2/S1
1246	BovineHD0600018629	P2/S1
1247	BovineHD2500011143	P2/S1
1248	BovineHD0800006289	P2/S1
1249	BovineHD0100029677	P2/S1
1250	BovineHD0600007328	P2/S1
1251	BovineHD3000008155	P2/S1
1252	BovineHD1800017285	P2/S1
1253	BTB-01761781	P2/S1
1254	BovineHD3000000191	P2/S1
1255	BovineHD0500021239	P2/S1
1256	BovineHD2700003822	P2/S1
1257	BovineHD1800004338	P2/S1
1258	BovineHD4100000262	P2/S1
1259	BovineHD0500010939	P2/S1
1260	BovineHD4100006362	P2/S1
1261	BovineHD1600013506	P2/S1
1262	BovineHD0700033531	P2/S1
1263	BovineHD2800000794	P2/S1
1264	BovineHD1700011177	P2/S1
1265	BovineHD0100024158	P2/S1
1266	BovineHD1800019752	P2/S1
1267	BovineHD0600005796	P2/S1
1268	BovineHD2200016813	P2/S1
1269	BovineHD2200002546	P2/S1
1270	BTA-03469-no-rs	P2/S1
1271	BovineHD1500023559	P2/S1
1272	BovineHD2000011080	P2/S1
1273	BovineHD2900003495	P2/S1
1274	BovineHD1200019945	P2/S1
1275	BovineHD1100022943	P2/S1
1276	BovineHD2900011989	P2/S1
1277	BovineHD1600000135	P2/S1
1278	BovineHD4100000692	P2/S1
1279	BovineHD0600021306	P2/S1
1280	BovineHD1500009577	P2/S1
1281	BTB-01262385	P2/S1
1282	BovineHD1400000122	P2/S1
1283	BovineHD1000004530	P2/S1
1284	BovineHD2300008252	P2/S1
1285	BovineHD0500002340	P2/S1
1286	BovineHD2500005472	P2/S1
1287	BovineHD0400028098	P2/S1
1288	BovineHD1400007637	P2/S1
1289	BovineHD4100003490	P2/S1
1290	BovineHD0600008186	P2/S1
1291	Hapmap48632-BTA-117750	P2/S1
1292	BovineHD4100015220	P2/S1
1293	ARS-BFGL-NGS-5863	P2/S1
1294	BovineHD0300024745	P2/S1
1295	BovineHD2800002490	P2/S1
1296	BovineHD1800004758	P2/S1
1297	BovineHD1500017039	P2/S1
1298	BovineHD0300034514	P2/S1
1299	BovineHD1500025529	P2/S1
1300	BovineHD2300013765	P2/S1
1301	BovineHD1300000277	P2/S1
1302	BovineHD1500024555	P2/S1
1303	BovineHD1700020000	P2/S1
1304	BovineHD0300012667	P2/S1
1305	Hapmap41305-BTA-59569	P2/S1
1306	BovineHD2300006587	P2/S1
1307	BovineHD0500016263	P2/S1
1308	BovineHD2900004948	P2/S1
1309	BovineHD0400017710	P2/S1
1310	BovineHD0400024190	P2/S1
1311	BovineHD1500012758	P2/S1
1312	BovineHD1100011725	P2/S1
1313	BovineHD0600028761	P2/S1
1314	BovineHD2800006935	P2/S1
1315	BovineHD0900029005	P2/S1
1316	BovineHD1300021536	P2/S1
1317	BovineHD0900014392	P2/S1
1318	BovineHD2500005508	P2/S1
1319	BovineHD2400014772	P2/S1
1320	BovineHD1200015477	P2/S1
1321	BovineHD1300006265	P2/S1
1322	ARS-BFGL-NGS-91377	P2/S1
1323	BovineHD0600015301	P2/S1
1324	BovineHD0500016476	P2/S1
1325	BovineHD1500023345	P2/S1
1326	BTA-33327-no-rs	P2/S1
1327	BovineHD0900000522	P2/S1
1328	BovineHD0600018330	P2/S1
1329	BovineHD1800018588	P2/S1
1330	BovineHD2400016918	P2/S1
1331	BovineHD0700029131	P2/S1
1332	BovineHD1000023429	P2/S1
1333	BovineHD1200019530	P2/S1
1334	BovineHD2700001135	P2/S1
1335	BovineHD1400016548	P2/S1
1336	Hapmap23619-BTC-057878	P2/S1
1337	BovineHD2800009724	P2/S1
1338	BovineHD1300016423	P2/S1
1339	BovineHD1700020784	P2/S1
1340	BovineHD1500023311	P2/S1
1341	BovineHD1300015260	P2/S1
1342	BTB-00079237	P2/S1
1343	BTA-68856-no-rs	P2/S1
1344	BovineHD0500014274	P2/S1
1345	BovineHD0100005541	P2/S1
1346	BovineHD2800000477	P2/S1
1347	BovineHD2300010134	P2/S1
1348	BovineHD1600002460	P2/S1
1349	BovineHD0300023391	P2/S1
1350	BovineHD0500016475	P2/S1
1351	BovineHD0500027285	P2/S1
1352	BovineHD1200026440	P2/S1
1353	BovineHD0400029517	P2/S1
1354	BovineHD1200010962	P2/S1
1355	ARS-BFGL-NGS-112819	P2/S1
1356	BovineHD1200012349	P2/S1
1357	BovineHD1700000025	P2/S1
1358	BovineHD2200002959	P2/S1
1359	BovineHD1000015788	P2/S1
1360	BovineHD0500010147	P2/S1
1361	BovineHD0200010178	P2/S1
1362	BovineHD2400003992	P2/S1
1363	BovineHD0500025122	P2/S1
1364	BovineHD2200006915	P2/S1
1365	BovineHD1400006494	P2/S1
1366	BovineHD0100034234	P2/S1
1367	BovineHD0300015317	P2/S1
1368	ARS-BFGL-NGS-6657	P2/S1
1369	BovineHD0300006657	P2/S1
1370	BovineHD0900007995	P2/S1
1371	BovineHD2900006813	P2/S1
1372	BovineHD0900008972	P2/S1
1373	BovineHD2300007048	P2/S1
1374	BovineHD2800011534	P2/S1
1375	BovineHD2200003503	P2/S1
1376	BovineHD0800001541	P2/S1
1377	BovineHD1500014286	P2/S1
1378	BovineHD1500013248	P2/S1
1379	BovineHD0700003912	P2/S1
1380	BovineHD2100020605	P2/S1
1381	BovineHD3000018564	P2/S1
1382	BovineHD1600010560	P2/S1
1383	BovineHD0400014105	P2/S1
1384	BovineHD1100008903	P2/S1
1385	BovineHD0700013749	P2/S1
1386	BovineHD2400011609	P2/S1
1387	BovineHD1500019299	P2/S1
1388	BovineHD0300006649	P2/S1
1389	BovineHD1200022126	P2/S2
1390	BovineHD1800003297	P2/S2
1391	BovineHD4100005648	P2/S2
1392	BovineHD0400033431	P2/S2
1393	BovineHD1900010636	P2/S2
1394	BovineHD0100038698	P2/S2
1395	BovineHD1300015361	P2/S2
1396	BovineHD0800015842	P2/S2
1397	BovineHD0100009218	P2/S2
1398	BovineHD0600020308	P2/S2
1399	BovineHD0900001576	P2/S2
1400	BTB-00581295	P2/S2
1401	BovineHD2600013192	P2/S2
1402	BovineHD1500000163	P2/S2
1403	BovineHD1200016985	P2/S2
1404	BovineHD0300000485	P2/S2
1405	BovineHD0400005792	P2/S2
1406	BovineHD0100010005	P2/S2
1407	BovineHD1200012031	P2/S2
1408	BovineHD1100014058	P2/S2
1409	BovineHD0500035757	P2/S2
1410	BovineHD0400033377	P2/S2
1411	BovineHD0800019838	P2/S2
1412	BovineHD2300005461	P2/S2
1413	BovineHD3000029490	P2/S2
1414	BovineHD0500036303	P2/S2
1415	BovineHD1200003703	P2/S2
1416	BovineHD4100016782	P2/S2
1417	BovineHD1200021090	P2/S2
1418	BovineHD0500016592	P2/S2
1419	BovineHD2200004777	P2/S2
1420	BovineHD2900011673	P2/S2
1421	BovineHD1700017436	P2/S2
1422	BovineHD1200006945	P2/S2
1423	BovineHD0400004401	P2/S2
1424	BovineHD0800019741	P2/S2
1425	BovineHD0300019422	P2/S2
1426	BovineHD0400031171	P2/S2
1427	BovineHD0600003856	P2/S2
1428	BovineHD0300006650	P2/S2
1429	BovineHD1100016415	P2/S2
1430	BovineHD0800027530	P2/S2
1431	BovineHD3000044268	P2/S2
1432	BovineHD1200015852	P2/S2
1433	BovineHD2900011852	P2/S2
1434	BovineHD1200000181	P2/S2
1435	BovineHD2500000630	P2/S2
1436	BovineHD2300015634	P2/S2
1437	BovineHD1100002923	P2/S2
1438	BovineHD1900006617	P2/S2
1439	BovineHD1700013709	P2/S2
1440	BovineHD1100005447	P2/S2
1441	BovineHD0500016421	P2/S2
1442	BovineHD1200019241	P2/S2
1443	BovineHD3000022011	P2/S2
1444	BovineHD2300001992	P2/S2
1445	BovineHD0700018757	P2/S2
1446	BovineHD3000022308	P2/S2
1447	BovineHD1500023392	P2/S2
1448	BovineHD1500003093	P2/S2
1449	BovineHD0300004341	P2/S2
1450	BovineHD2400013292	P2/S2
1451	BovineHD2700006011	P2/S2
1452	BovineHD1200020357	P2/S2
1453	BovineHD2400003423	P2/S2
1454	BovineHD1300014174	P2/S2
1455	BovineHD0700004043	P2/S2
1456	BovineHD2400003713	P2/S2
1457	BovineHD0300035045	P2/S2
1458	BovineHD2900007654	P2/S2
1459	BovineHD0500025746	P2/S2
1460	BovineHD2800000668	P2/S2
1461	BovineHD1300022207	P2/S2
1462	BovineHD2300004866	P2/S2
1463	BovineHD2800000875	P2/S2
1464	BovineHD1700019708	P2/S2
1465	BovineHD0300004344	P2/S2
1466	BovineHD1800006602	P2/S2
1467	BovineHD1200019036	P2/S2
1468	BovineHD1000025971	P2/S2
1469	BovineHD1600001703	P2/S2
1470	BovineHD0600014256	P2/S2
1471	BovineHD1600005995	P2/S2
1472	BTA-19336-no-rs	P2/S2
1473	BovineHD0400003863	P2/S2
1474	BovineHD0500031108	P2/S2
1475	BovineHD1300006043	P2/S2
1476	BovineHD1500023278	P2/S2
1477	BovineHD0400010341	P2/S2
1478	BovineHD0200038471	P2/S2
1479	BovineHD1300010832	P2/S2
1480	BovineHD1100015807	P2/S2
1481	BovineHD2100000197	P2/S2
1482	BovineHD1700002543	P2/S2
1483	BovineHD0500029499	P2/S2
1484	BovineHD0700002191	P2/S2
1485	BovineHD2100019974	P2/S2
1486	BovineHD1500005185	P2/S2
1487	BovineHD2500000006	P2/S2
1488	BovineHD1300017321	P2/S2
1489	BovineHD0500016690	P2/S2
1490	BovineHD1000003841	P2/S2
1491	BovineHD1300005073	P2/S2
1492	BovineHD1600019180	P2/S2
1493	BovineHD0500024199	P2/S2
1494	BovineHD0400000166	P2/S2
1495	BovineHD0400030334	P2/S2
1496	BovineHD0400028932	P2/S2
1497	BovineHD1000002477	P2/S2
1498	BovineHD1400012103	P2/S2
1499	BovineHD0500024282	P2/S2
1500	BovineHD0500017828	P2/S2
1501	BovineHD1100001018	P2/S2
1502	BovineHD1600014032	P2/S2
1503	BovineHD1500012769	P2/S2
1504	BovineHD2400013151	P2/S2
1505	BovineHD0500034098	P2/S2
1506	BovineHD0900000001	P2/S2
1507	BovineHD1300011166	P2/S2
1508	BovineHD2700005495	P2/S2
1509	Hapmap52157-rs29019405	P2/S2
1510	BovineHD2300000875	P2/S2
1511	BovineHD0900023218	P2/S2
1512	BovineHD1500014138	P2/S2
1513	BovineHD0900021238	P2/S2
1514	BovineHD2500005129	P2/S2
1515	BovineHD0600014173	P2/S2
1516	BovineHD1800017138	P2/S2
1517	BovineHD0500008496	P2/S2
1518	BovineHD1800017495	P2/S2
1519	BovineHD0600004855	P2/S2
1520	BovineHD2300015663	P2/S2
1521	BovineHD0100029650	P2/S2
1522	BovineHD1900016978	P2/S2
1523	BovineHD0900021262	P2/S2
1524	BovineHD1100000886	P2/S2
1525	ARS-BFGL-NGS-115796	P2/S2
1526	BovineHD4100003685	P2/S2
1527	BovineHD1900015325	P2/S2
1528	BovineHD1100001056	P2/S2
1529	BovineHD1900000033	P2/S2
1530	BovineHD1100013793	P2/S2
1531	BovineHD1900002770	P2/S2
1532	BovineHD1700001108	P2/S2
1533	BovineHD0200012753	P2/S2
1534	BovineHD1000031300	P2/S2
1535	BovineHD0900000656	P2/S2
1536	BovineHD0500024081	P2/S2
1537	BovineHD0600010713	P2/S2
1538	Hapmap57413-rs29022363	P2/S2
1539	BovineHD0100018004	P2/S2
1540	BovineHD0900007247	P2/S2
1541	BovineHD1700006347	P2/S2
1542	Hapmap46962-BTA-19170	P2/S2
1543	BovineHD1000000023	P2/S2
1544	BovineHD0100028963	P2/S2
1545	BovineHD1200006821	P2/S2
1546	BovineHD0700000118	P2/S2
1547	BovineHD0800006925	S1/S2
1548	BovineHD0100042982	S1/S2
1549	BovineHD1100017771	S1/S2
1550	BovineHD2000011679	S1/S2
1551	BovineHD1800015304	S1/S2
1552	BovineHD1100031094	S1/S2
1553	BovineHD2300007065	S1/S2
1554	BovineHD1600019977	S1/S2
1555	BovineHD0900031546	S1/S2
1556	BovineHD1200020975	S1/S2
1557	BovineHD0600000497	S1/S2
1558	BovineHD1200012320	S1/S2
1559	BovineHD4100000323	S1/S2
1560	ARS-BFGL-NGS-37285	S1/S2
1561	BovineHD2100008589	S1/S2
1562	BovineHD1500021277	S1/S2
1563	BovineHD0100005693	S1/S2
1564	BovineHD0600023713	S1/S2
1565	BovineHD1600001626	S1/S2
1566	BovineHD1800008962	S1/S2
1567	BovineHD2700012329	S1/S2
1568	BovineHD2600001315	S1/S2
1569	BovineHD0300008221	S1/S2
1570	BovineHD1000008620	S1/S2
1571	BovineHD0500016479	S1/S2
1572	BovineHD2800004861	S1/S2
1573	BovineHD2400003779	S1/S2
1574	BovineHD2600010090	S1/S2
1575	BovineHD2800011941	S1/S2
1576	BovineHD2000000056	S1/S2
1577	BovineHD0400002089	S1/S2
1578	BovineHD1000004458	S1/S2
1579	BovineHD1300007204	S1/S2
1580	BovineHD0100026600	S1/S2
1581	ARS-BFGL-NGS-109697	S1/S2
1582	BovineHD2500000454	S1/S2
1583	BovineHD0700012467	S1/S2
1584	BovineHD0600011081	S1/S2
1585	BovineHD0600033492	S1/S2
1586	BovineHD1900017793	S1/S2
1587	BovineHD1900000067	S1/S2
1588	BovineHD1600006310	S1/S2
1589	BovineHD1200020012	S1/S2
1590	BovineHD0500035906	S1/S2
1591	BovineHD1600013071	S1/S2
1592	BovineHD0200004750	S1/S2
1593	BovineHD0800014005	S1/S2
1594	BovineHD1900001839	S1/S2
1595	BovineHD1300021513	S1/S2
1596	BovineHD2400009285	S1/S2
1597	BovineHD0900028460	S1/S2
1598	BovineHD2700009801	S1/S2
1599	BovineHD2900008150	S1/S2
1600	BovineHD0200029413	S1/S2
1601	BovineHD0600023862	S1/S2
1602	BovineHD0300033004	S1/S2
1603	BovineHD1700022294	S1/S2
1604	BovineHD0600015439	S1/S2
1605	BovineHD0500026237	S1/S2
1606	BovineHD0600019145	S1/S2
1607	BovineHD2900005374	S1/S2
1608	BovineHD0700012779	S1/S2
1609	BovineHD2300010191	S1/S2
1610	BovineHD0200009549	S1/S2
1611	BovineHD2200014075	S1/S2
1612	BovineHD0700005213	S1/S2
1613	BovineHD1200005638	S1/S2
1614	BovineHD2500010331	S1/S2
1615	BovineHD1000024927	S1/S2
1616	BovineHD1500012766	S1/S2
1617	BovineHD1200012611	S1/S2
1618	BovineHD2500005131	S1/S2
1619	BovineHD0300013913	S1/S2
1620	BovineHD1800015127	S1/S2
1621	BovineHD1500010447	S1/S2
1622	BovineHD4100014168	S1/S2
1623	BovineHD0800013532	S1/S2
1624	BovineHD4100012247	S1/S2
1625	BovineHD2600010915	S1/S2
1626	BovineHD2300007136	S1/S2
1627	BovineHD2200015116	S1/S2
1628	BovineHD1100011038	S1/S2
1629	BovineHD0700030912	S1/S2
1630	BovineHD1100012858	S1/S2
1631	BovineHD0100009737	S1/S2
1632	BovineHD0900001360	S1/S2
1633	BovineHD1000000299	S1/S2
1634	ARS-BFGL-NGS-42714	S1/S2
1635	BovineHD1800000313	S1/S2
1636	BovineHD1200018179	S1/S2
1637	BovineHD2200009528	S1/S2
1638	BovineHD1300000755	S1/S2
1639	BovineHD1500000538	S1/S2
1640	BovineHD0400004938	S1/S2
1641	BovineHD3000046748	S1/S2
1642	BovineHD1000019686	S1/S2
1643	BovineHD0900024685	S1/S2
1644	BovineHD1200020955	S1/S2
1645	ARS-BFGL-NGS-97154	S1/S2
1646	BovineHD0900025658	S1/S2
1647	BovineHD0500016819	S1/S2
1648	BovineHD1200023436	S1/S2
1649	BovineHD2100005861	S1/S2
1650	Hapmap29733-BTA-148978	S1/S2
1651	BovineHD1200010881	S1/S2
1652	BovineHD1200022158	S1/S2
1653	BovineHD0700023704	S1/S2
1654	BovineHD0900003368	S1/S2
1655	BovineHD0500022086	S1/S2
1656	BovineHD0700004112	S1/S2
1657	BovineHD4100011120	S1/S2
1658	BovineHD1500005080	S1/S2
1659	BovineHD0900005080	S1/S2
1660	BovineHD1500003130	S1/S2
1661	BovineHD0200007304	S1/S2
1662	BovineHD1600007944	S1/S2
1663	BovineHD1200020006	S1/S2
1664	BovineHD1000014565	S1/S2
1665	BovineHD1600003634	S1/S2
1666	BovineHD0100018412	S1/S2
1667	BovineHD2900008175	S1/S2
1668	BovineHD2000002691	S1/S2
1669	BovineHD2400000081	S1/S2
1670	BovineHD1600007317	S1/S2
1671	BTA-74144-no-rs	S1/S2
1672	Hapmap58486-rs29016221	S1/S2
1673	BovineHD3000031080	S1/S2
1674	BovineHD2900013483	S1/S2
1675	BovineHD1500024337	S1/S2
1676	BovineHD2400001172	S1/S2
1677	BovineHD1500009268	S1/S2
1678	BovineHD2700010981	S1/S2
1679	BovineHD0300030497	S1/S2
1680	BovineHD1000010992	S1/S2
1681	BovineHD1200023223	S1/S2
1682	ARS-BFGL-NGS-271	S1/S2
1683	BovineHD1200014023	S1/S2
1684	BovineHD1600018410	S1/S2
1685	BovineHD1300024946	S1/S2
1686	BTA-55671-no-rs	S1/S2
1687	BovineHD1400019364	S1/S2
1688	BovineHD0500022866	S1/S2
1689	BovineHD1100001989	S1/S2
1690	BovineHD2100016999	S1/S2
1691	BovineHD1700012895	S1/S2
1692	ARS-BFGL-NGS-14507	S1/S2
1693	BovineHD0500027998	S1/S2
1694	BovineHD0900008449	S1/S2
1695	BovineHD3000043991	S1/S2
1696	BovineHD2200007736	S1/S2
1697	BovineHD4100017918	S1/S2
1698	BovineHD0500004289	S1/S2
1699	BovineHD0500000072	S1/S2
1700	BovineHD1300010820	S1/S2
1701	BovineHD0500007632	S1/S2
1702	BovineHD2800004951	S1/S2
1703	BovineHD2900012006	S1/S2
1704	INRA-496	S1/S2
1705	BovineHD2000013996	S1/S2
1706	BovineHD2900009281	S1/S2
1707	BovineHD0600033825	S1/S2
1708	BovineHD0600019405	S1/S2
1709	BovineHD2100007337	S1/S2
1710	BovineHD1100000662	S1/S2
1711	BovineHD0300009742	S1/S2
1712	BovineHD1200019970	S1/S2
1713	BovineHD2700011088	S1/S2
1714	BovineHD0300001054	S1/S2
1715	BovineHD1400012403	S1/S2
1716	BovineHD2600001833	S1/S2
1717	BovineHD2700010017	S1/S2
1718	BovineHD2700001649	S1/S2
1719	BovineHD0600006016	S1/S2
1720	BovineHD2800006075	S1/S2
1721	BovineHD1600000026	S1/S2
1722	BovineHD0700002640	S1/S2
1723	BovineHD4100007715	S1/S2
1724	BovineHD0700002651	S1/S2
1725	BovineHD2000003489	S1/S2
1726	BovineHD1100026003	S1/S2
1727	BovineHD2000019140	S1/S2
1728	BovineHD2100001961	S1/S2
1729	BovineHD0600033393	S1/S2
1730	BovineHD0700020814	S1/S2
1731	BovineHD0600032356	S1/S2
1732	BovineHD0700004141	S1/S2
1733	BovineHD1400018952	S1/S2
1734	BovineHD0700011754	S1/S2
1735	BovineHD2900011969	S1/S2
1736	Hapmap43799-BTA-17809	S1/S2
1737	BovineHD2600010610	S1/S2
1738	BovineHD2100017607	S1/S2
1739	BTB-00367678	S1/S2
1740	BovineHD4100010257	S1/S2
1741	BovineHD4100000474	S1/S2
1742	ARS-BFGL-NGS-8415	S1/S2
1743	BovineHD0100013549	S1/S2
1744	BovineHD3000033507	S1/S2
1745	BovineHD0900000015	S1/S2
1746	BovineHD1100026770	S1/S2
1747	BTA-22067-no-rs	S1/S2
1748	BovineHD0200025202	P1
1749	BovineHD0300034810	P1
1750	BovineHD1200000393	P1
1751	BovineHD2200017279	P1
1752	BovineHD0900002259	P1
1753	BovineHD0800017680	P1
1754	BovineHD0400029741	P1
1755	BovineHD0500011265	P1
1756	BovineHD4100017534	P1
1757	BovineHD2400011874	P1
1758	BovineHD1900003083	P1
1759	BovineHD0900010491	P1
1760	UA-IFASA-9455	P1
1761	BTB-00474616	P1
1762	BovineHD1200018244	P1
1763	BovineHD1100016462	P1
1764	BovineHD1200028310	P1
1765	BovineHD1400011266	P1
1766	Hapmap53063-rs29021085	P1
1767	BovineHD1600003964	P1
1768	BovineHD2800011759	P1
1769	ARS-BFGL-NGS-5155	P1
1770	BovineHD4100007833	P1
1771	BovineHD0500006594	P1
1772	BovineHD0800009781	P1
1773	BovineHD0400032833	P1
1774	ARS-BFGL-NGS-39279	P1
1775	BovineHD2400017322	P1
1776	BovineHD0500015039	P1
1777	BovineHD1700010796	P1
1778	BovineHD0200039617	P1
1779	BovineHD1300000020	P1
1780	BovineHD1200009451	P1
1781	BovineHD3000041544	P1
1782	ARS-BFGL-NGS-105188	P1
1783	BovineHD2100007007	P1
1784	BovineHD2100019104	P1
1785	BovineHD0500029351	P1
1786	BovineHD1100030207	P1
1787	BovineHD1300021521	P1
1788	BTA-83158-no-rs	P1
1789	BovineHD4100007414	P1
1790	BovineHD0700002444	P1
1791	BovineHD0100013344	P1
1792	BTB-01837292	P1
1793	BovineHD2200005529	P1
1794	BovineHD1200020915	P1
1795	BovineHD2700007967	P1
1796	BovineHD0200005218	P1
1797	BovineHD0700001862	P1
1798	BovineHD0600026485	P1
1799	BovineHD1300024998	P1
1800	BovineHD1000028104	P1
1801	Hapmap51482-BTA-68303	P1
1802	Hapmap29987-BTA-135809	P1
1803	BovineHD1100013358	P1
1804	BovineHD1900002855	P1
1805	BovineHD0900013185	P1
1806	BovineHD2900003505	P1
1807	BovineHD3000004663	P1
1808	BovineHD2300000724	P1
1809	BovineHD1200009443	P1
1810	BovineHD1500017113	P1
1811	BovineHD0100034463	P1
1812	BovineHD0900004562	P1
1813	BovineHD1200022559	P1
1814	BovineHD2000013039	P1
1815	BovineHD3000025546	P1
1816	BovineHD1800004222	P1
1817	BovineHD0600013974	P1
1818	BovineHD0700033149	P1
1819	BovineHD0100002611	P1
1820	UA-IFASA-6592	P1
1821	Hapmap52282-rs29018722	P1
1822	BovineHD0800019050	P1
1823	BovineHD0600019360	P1
1824	BovineHD0700019465	P1
1825	BovineHD4100017801	P1
1826	BovineHD3000034745	P1
1827	BTB-00298866	P1
1828	BovineHD0700030703	P1
1829	BovineHD1500013672	P1
1830	BovineHD0800005320	P1
1831	BovineHD2100015263	P1
1832	BovineHD2900012034	P1
1833	BovineHD1000006241	P1
1834	ARS-BFGL-BAC-6011	P1
1835	BovineHD0400005492	P1
1836	BovineHD1200028254	P1
1837	BovineHD1100030695	P1
1838	BovineHD2000012218	P1
1839	BovineHD2300006776	P1
1840	BovineHD0300021758	P1
1841	BovineHD2100011789	P1
1842	BovineHD0500027240	P1
1843	BovineHD0700028783	P1
1844	ARS-BFGL-NGS-99357	P1
1845	BovineHD1000005795	P1
1846	DIAS-57	P1
1847	BovineHD0800027501	P1
1848	BovineHD1300017244	P1
1849	BovineHD1500011364	P1
1850	BovineHD1600002566	P1
1851	BovineHD0100000728	P1
1852	ARS-BFGL-NGS-78714	P1
1853	BovineHD0700029405	P1
1854	ARS-BFGL-NGS-75277	P1
1855	BovineHD3000020776	P1
1856	BovineHD0600031457	P1
1857	BovineHD1000018367	P1
1858	BTB-00619057	P1
1859	BTB-00959411	P1
1860	BovineHD2900010854	P1
1861	BovineHD1700010304	P1
1862	BovineHD0100015326	P1
1863	BovineHD2100015230	P1
1864	BovineHD1200005947	P1
1865	BovineHD1800012128	P1
1866	BovineHD2000004473	P1
1867	BovineHD0900002041	P1
1868	Hapmap48127-BTA-93939	P1
1869	BovineHD1500023009	P1
1870	BovineHD0500031236	P1
1871	BovineHD0600000275	P1
1872	ARS-BFGL-NGS-114262	P1
1873	BovineHD0400034292	P1
1874	BovineHD1800017576	P1
1875	BovineHD0700031766	P1
1876	BovineHD1800019343	P1
1877	BovineHD0800009363	P1
1878	BovineHD0400001309	P1
1879	BovineHD2300005192	P1
1880	BovineHD1600014940	P1
1881	BovineHD1900013822	P1
1882	BovineHD2200015463	P1
1883	BovineHD1600024274	P1
1884	BovineHD0600031396	P1
1885	BovineHD2700008253	P1
1886	BovineHD0100041937	P1
1887	BovineHD0300016512	P1
1888	BovineHD0600013663	P1
1889	BovineHD1000017806	P1
1890	BovineHD0300035103	P1
1891	BTA-66810-no-rs	P1
1892	BovineHD0500000919	P1
1893	BovineHD0400031590	P1
1894	BovineHD1800007965	P1
1895	BovineHD0800028562	P1
1896	BovineHD4100016543	P1
1897	BovineHD2800005808	P1
1898	BovineHD2300007374	P1
1899	BovineHD1800005589	P1
1900	BovineHD0300024726	P1
1901	BovineHD1300005434	P1
1902	BovineHD1900015320	P1
1903	Hapmap59629-rs29013680	P1
1904	BovineHD0700014405	P1
1905	BovineHD1600002890	P1
1906	Hapmap51863-BTA-89179	P1
1907	BovineHD0100028143	P1
1908	BovineHD2400009654	P1
1909	BovineHD2300015228	P1
1910	BovineHD2000013920	P1
1911	BovineHD0300004284	P1
1912	BovineHD1400020079	P1
1913	BovineHD0600020504	P1
1914	BovineHD0300001461	P1
1915	BovineHD1500014847	P1
1916	BovineHD1100028681	P1
1917	BovineHD1500021916	P1
1918	BovineHD1000008116	P1
1919	BovineHD1100008705	P1
1920	BovineHD0500029169	P1
1921	BovineHD1000008183	P2
1922	BovineHD0700011073	P2
1923	BovineHD2800006680	P2
1924	BovineHD1400022468	P2
1925	BTB-00405512	P2
1926	BovineHD1200005546	P2
1927	BovineHD1500010354	P2
1928	BovineHD1700014849	P2
1929	BovineHD0800000045	P2
1930	BovineHD1800018413	P2
1931	BovineHD1300021166	P2
1932	BovineHD1700013578	P2
1933	BovineHD1700007190	P2
1934	BovineHD0400031466	P2
1935	BovineHD0200033505	P2
1936	BovineHD2400003668	P2
1937	BovineHD1100030190	P2
1938	ARS-BFGL-NGS-40859	P2
1939	BovineHD2900000827	P2
1940	BovineHD2900012104	P2
1941	BovineHD2500000608	P2
1942	Hapmap49770-BTA-83294	P2
1943	BovineHD4100003979	P2
1944	BovineHD0200006150	P2
1945	BovineHD0300018252	P2
1946	BTB-01532060	P2
1947	BovineHD0400032449	P2
1948	BovineHD2600000478	P2
1949	BovineHD0700009255	P2
1950	BovineHD0400011442	P2
1951	BovineHD2100015856	P2
1952	BovineHD0100024176	P2
1953	BTA-102388-no-rs	P2
1954	BovineHD0500014072	P2
1955	BovineHD0600020468	P2
1956	BovineHD0700010104	P2
1957	BovineHD1300022440	P2
1958	BTA-06888-no-rs	P2
1959	BovineHD0600012413	P2
1960	BovineHD0400027936	P2
1961	BovineHD0700022891	P2
1962	BovineHD0800019738	P2
1963	BovineHD1500000247	P2
1964	BovineHD0700013132	P2
1965	BovineHD2000015899	P2
1966	ARS-BFGL-NGS-89973	P2
1967	BovineHD2300010118	P2
1968	BovineHD2700006242	P2
1969	UA-IFASA-959	P2
1970	BovineHD1100005142	P2
1971	BovineHD2900003659	P2
1972	BovineHD1000002145	P2
1973	BovineHD2500008484	P2
1974	BovineHD1900013182	P2
1975	BovineHD1900001203	P2
1976	BovineHD0300006040	P2
1977	BovineHD0900018957	P2
1978	BovineHD2100000370	P2
1979	BovineHD4100009370	P2
1980	BovineHD1000008999	P2
1981	BovineHD2900006958	P2
1982	BovineHD3000019925	P2
1983	BovineHD1300013033	P2
1984	BovineHD1300019641	P2
1985	BovineHD1500020472	P2
1986	BovineHD2500001458	P2
1987	BovineHD2900014130	P2
1988	BovineHD2900011678	P2
1989	BovineHD1300025097	P2
1990	BovineHD0600007295	P2
1991	Hapmap32371-BTA-158185	P2
1992	BovineHD0100008307	P2
1993	BovineHD2800007796	P2
1994	BovineHD0900006030	P2
1995	BovineHD0400004875	P2
1996	BovineHD0100003042	P2
1997	BovineHD2900007880	P2
1998	BovineHD1700016144	P2
1999	Hapmap48157-BTA-102710	P2
[truncated: 611 more rows]
