# Supplementary material for: Genomic Variants Revealed by Invariably Missing Genotypes in Nelore Cattle
Source: PLoS One. 2015 Aug 25;10(8):e0136035. doi: 10.1371/journal.pone.0136035 (PMC4549312; doi:10.1371/journal.pone.0136035)
Supplement: S2 Table — (XLSX) [file pone.0136035.s002.xlsx]

## Sheet: SNP_call
SNP Name	Chr:Pos	Allele	Ensembl Gene ID	Ensembl Transcript ID	Feature_type	ID SNP	Consequence	cDNA_position	CDS_position	Protein_position	Amino_acids	Codons	Existing_variation	Strand of the feature
ARS-BFGL-NGS-106168	1:156822076	C	-	-	-	rs208571371	intergenic_variant	-	-	-	-	-	-
ARS-BFGL-NGS-106168	1:156822084	A	-	-	-	rs210349798	intergenic_variant	-	-	-	-	-	-
ARS-BFGL-NGS-106168	1:156822111	T	-	-	-	-	intergenic_variant	-	-	-	-	-	-
ARS-BFGL-NGS-106168	1:156822164	A	-	-	-	-	intergenic_variant	-	-	-	-	-	-
ARS-BFGL-NGS-106168	1:156822195	A	-	-	-	-	intergenic_variant	-	-	-	-	-	-
ARS-BFGL-NGS-115371	1:24835446	T	-	-	-	rs470060062	intergenic_variant	-	-	-	-	-	-
ARS-BFGL-NGS-115371	1:24835527	A	-	-	-	rs481905367	intergenic_variant	-	-	-	-	-	-
ARS-BFGL-NGS-115371	1:24835538	A	-	-	-	rs43222778	intergenic_variant	-	-	-	-	-	-
ARS-BFGL-NGS-115371	1:24835584	A	-	-	-	-	intergenic_variant	-	-	-	-	-	-
ARS-BFGL-NGS-115371	1:24835599	C	-	-	-	-	intergenic_variant	-	-	-	-	-	-
ARS-BFGL-NGS-115371	1:24835651	G	-	-	-	-	intergenic_variant	-	-	-	-	-	-
ARS-BFGL-NGS-118314	1:12760449	C	-	-	-	rs451486417	intergenic_variant	-	-	-	-	-	-
ARS-BFGL-NGS-118314	1:12760586	A	-	-	-	rs443501915	intergenic_variant	-	-	-	-	-	-
ARS-BFGL-NGS-39583	1:123846916	C	-	-	-	rs136882110	intergenic_variant	-	-	-	-	-	-
ARS-BFGL-NGS-39583	1:123846957	T	-	-	-	-	intergenic_variant	-	-	-	-	-	-
BovineHD0100000039	1:145901	A	ENSBTAG00000001753	ENSBTAT00000002299	Transcript	-	intron_variant	-	-	-	-	-	-	STRAND=-1
BovineHD0100000039	1:145939	G	ENSBTAG00000001753	ENSBTAT00000002299	Transcript	-	intron_variant	-	-	-	-	-	-	STRAND=-1
BovineHD0100000039	1:145971	T	ENSBTAG00000001753	ENSBTAT00000002299	Transcript	-	intron_variant	-	-	-	-	-	-	STRAND=-1
BovineHD0100000728	1:2348579	A	ENSBTAG00000017310	ENSBTAT00000023019	Transcript	-	intron_variant	-	-	-	-	-	-	STRAND=-1
BovineHD0100001085	1:3267291	C	-	-	-	rs478885140	intergenic_variant	-	-	-	-	-	-
BovineHD0100001085	1:3267352	T	-	-	-	-	intergenic_variant	-	-	-	-	-	-
BovineHD0100001305	1:3885878	G	-	-	-	rs481462532	intergenic_variant	-	-	-	-	-	-
BovineHD0100001305	1:3885966	A	-	-	-	rs454377856	intergenic_variant	-	-	-	-	-	-
BovineHD0100001380	1:4131955	T	-	-	-	rs467248093	intergenic_variant	-	-	-	-	-	-
BovineHD0100001380	1:4131955	T	-	-	-	rs467248093	intergenic_variant	-	-	-	-	-	-
BovineHD0100001380	1:4131986	C	-	-	-	rs43002184	intergenic_variant	-	-	-	-	-	-
BovineHD0100002611	1:8262652-8262659	ACTA	-	-	-	-	intergenic_variant	-	-	-	-	-	-
BovineHD0100002876	1:9228593	C	-	-	-	-	intergenic_variant	-	-	-	-	-	-
BovineHD0100002876	1:9228678	G	-	-	-	-	intergenic_variant	-	-	-	-	-	-
BovineHD0100002876	1:9228689	G	-	-	-	rs211075722	intergenic_variant	-	-	-	-	-	-
BovineHD0100002876	1:9228746	C	-	-	-	rs209807354	intergenic_variant	-	-	-	-	-	-
BovineHD0100002876	1:9228784	T	-	-	-	rs208162367	intergenic_variant	-	-	-	-	-	-
BovineHD0100003042	1:9660616	A	ENSBTAG00000017753	ENSBTAT00000049004	Transcript	rs109947461	intron_variant	-	-	-	-	-	-	STRAND=1
BovineHD0100004481	1:14648211	A	-	-	-	-	intergenic_variant	-	-	-	-	-	-
BovineHD0100004485	1:14663011	G	-	-	-	rs41670285	intergenic_variant	-	-	-	-	-	-
BovineHD0100004485	1:14663027	G	-	-	-	rs41670284	intergenic_variant	-	-	-	-	-	-
BovineHD0100004485	1:14663056	A	-	-	-	rs41670283	intergenic_variant	-	-	-	-	-	-
BovineHD0100004485	1:14663075	G	-	-	-	-	intergenic_variant	-	-	-	-	-	-
BovineHD0100004485	1:14663108	T	-	-	-	-	intergenic_variant	-	-	-	-	-	-
BovineHD0100004485	1:14663201	T	-	-	-	rs210756267	intergenic_variant	-	-	-	-	-	-
BovineHD0100005440	1:18020830	T	-	-	-	rs43109967	intergenic_variant	-	-	-	-	-	-
BovineHD0100005440	1:18020857	G	-	-	-	rs43109968	intergenic_variant	-	-	-	-	-	-
BovineHD0100005440	1:18020882	T	-	-	-	-	intergenic_variant	-	-	-	-	-	-
BovineHD0100005440	1:18020909	A	-	-	-	-	intergenic_variant	-	-	-	-	-	-
BovineHD0100005440	1:18020936	A	-	-	-	-	intergenic_variant	-	-	-	-	-	-
BovineHD0100005440	1:18021068	C	-	-	-	-	intergenic_variant	-	-	-	-	-	-
BovineHD0100005440	1:18021089	A	-	-	-	-	intergenic_variant	-	-	-	-	-	-
BovineHD0100005440	1:18021112	C	-	-	-	rs43109970	intergenic_variant	-	-	-	-	-	-
BovineHD0100005440	1:18021117	G	-	-	-	rs43109971	intergenic_variant	-	-	-	-	-	-
BovineHD0100005541	1:18449912	C	-	-	-	rs42998659	intergenic_variant	-	-	-	-	-	-
BovineHD0100005541	1:18449936	A	-	-	-	rs209644150	intergenic_variant	-	-	-	-	-	-
BovineHD0100005541	1:18450016	A	-	-	-	rs42998661	intergenic_variant	-	-	-	-	-	-
BovineHD0100005541	1:18450016	G	-	-	-	rs42998661	intergenic_variant	-	-	-	-	-	-
BovineHD0100005693	1:19012518-19012531	TTTTTTTTTTTTT	-	-	-	-	intergenic_variant	-	-	-	-	-	-
BovineHD0100005693	1:19012518-19012531	TTTTTTTTTTTT	-	-	-	-	intergenic_variant	-	-	-	-	-	-
BovineHD0100005693	1:19012518-19012531	TTTTTTTTTTT	-	-	-	-	intergenic_variant	-	-	-	-	-	-
BovineHD0100005693	1:19012541	G	-	-	-	rs136155973	intergenic_variant	-	-	-	-	-	-
BovineHD0100006759	1:22937582	T	-	-	-	-	intergenic_variant	-	-	-	-	-	-
BovineHD0100006759	1:22937593	T	-	-	-	-	intergenic_variant	-	-	-	-	-	-
BovineHD0100006759	1:22937613	G	-	-	-	-	intergenic_variant	-	-	-	-	-	-
BovineHD0100006759	1:22937699	T	-	-	-	rs378126071	intergenic_variant	-	-	-	-	-	-
BovineHD0100006759	1:22937704	T	-	-	-	-	intergenic_variant	-	-	-	-	-	-
BovineHD0100006759	1:22937775	A	-	-	-	-	intergenic_variant	-	-	-	-	-	-
BovineHD0100006759	1:22937776	T	-	-	-	-	intergenic_variant	-	-	-	-	-	-
BovineHD0100006759	1:22937781	CTTTTGC	-	-	-	-	intergenic_variant	-	-	-	-	-	-
BovineHD0100006759	1:22937781-22937782	TTTTGT	-	-	-	-	intergenic_variant	-	-	-	-	-	-
BovineHD0100006759	1:22937790	A	-	-	-	rs42678011	intergenic_variant	-	-	-	-	-	-
BovineHD0100008251	1:27761944	G	-	-	-	rs378372813	intergenic_variant	-	-	-	-	-	-
BovineHD0100008251	1:27761968	T	-	-	-	rs385163082	intergenic_variant	-	-	-	-	-	-
BovineHD0100008251	1:27762022	G	-	-	-	rs378936876	intergenic_variant	-	-	-	-	-	-
BovineHD0100008251	1:27762121-27762122	AAA	-	-	-	-	intergenic_variant	-	-	-	-	-	-
BovineHD0100008251	1:27762198	TT	-	-	-	-	intergenic_variant	-	-	-	-	-	-
BovineHD0100008307	1:27929801	A	-	-	-	rs137659517	intergenic_variant	-	-	-	-	-	-
BovineHD0100009218	1:31695670	A	-	-	-	rs135221057	intergenic_variant	-	-	-	-	-	-
BovineHD0100009218	1:31695700	T	-	-	-	rs432734560	intergenic_variant	-	-	-	-	-	-
BovineHD0100009218	1:31695708	T	-	-	-	rs456007045	intergenic_variant	-	-	-	-	-	-
BovineHD0100009218	1:31695888	A	-	-	-	-	intergenic_variant	-	-	-	-	-	-
BovineHD0100009597	1:33295981	A	ENSBTAG00000009219	ENSBTAT00000012150	Transcript	rs42064929	intron_variant	-	-	-	-	-	-	STRAND=1
BovineHD0100009597	1:33296028	G	ENSBTAG00000009219	ENSBTAT00000012150	Transcript	rs42064928	intron_variant	-	-	-	-	-	-	STRAND=1
BovineHD0100009597	1:33296042	C	ENSBTAG00000009219	ENSBTAT00000012150	Transcript	rs42064927	intron_variant	-	-	-	-	-	-	STRAND=1
BovineHD0100009597	1:33296094	G	ENSBTAG00000009219	ENSBTAT00000012150	Transcript	rs42064925	intron_variant	-	-	-	-	-	-	STRAND=1
BovineHD0100009737	1:33864246	T	-	-	-	rs211084743	intergenic_variant	-	-	-	-	-	-
BovineHD0100009737	1:33864268	C	-	-	-	rs208955191	intergenic_variant	-	-	-	-	-	-
BovineHD0100009737	1:33864314-33864315	A	-	-	-	-	intergenic_variant	-	-	-	-	-	-
BovineHD0100010005	1:34908978	G	-	-	-	rs470431195	intergenic_variant	-	-	-	-	-	-
BovineHD0100010005	1:34909027	G	-	-	-	rs462520119	intergenic_variant	-	-	-	-	-	-
BovineHD0100010005	1:34909210	T	-	-	-	-	intergenic_variant	-	-	-	-	-	-
BovineHD0100010871	1:37798279	G	ENSBTAG00000023652	ENSBTAT00000032377	Transcript	rs110296341	downstream_gene_variant	-	-	-	-	-	-	DISTANCE=4829;STRAND=-1
BovineHD0100011268	1:39268263	G	-	-	-	rs381150826	intergenic_variant	-	-	-	-	-	-
BovineHD0100011268	1:39268283	A	-	-	-	rs383924514	intergenic_variant	-	-	-	-	-	-
BovineHD0100011268	1:39268307	C	-	-	-	-	intergenic_variant	-	-	-	-	-	-
BovineHD0100011268	1:39268330	G	-	-	-	-	intergenic_variant	-	-	-	-	-	-
BovineHD0100011268	1:39268430-39268432	AA	-	-	-	-	intergenic_variant	-	-	-	-	-	-
BovineHD0100011298	1:39403133	G	-	-	-	-	intergenic_variant	-	-	-	-	-	-
BovineHD0100011298	1:39403168	T	-	-	-	rs110556576	intergenic_variant	-	-	-	-	-	-
BovineHD0100011298	1:39403195	G	-	-	-	rs446058130	intergenic_variant	-	-	-	-	-	-
BovineHD0100011298	1:39403237	A	-	-	-	-	intergenic_variant	-	-	-	-	-	-
BovineHD0100011298	1:39403243	C	-	-	-	rs449912748	intergenic_variant	-	-	-	-	-	-
BovineHD0100011298	1:39403333	A	-	-	-	-	intergenic_variant	-	-	-	-	-	-
BovineHD0100011298	1:39403374	A	-	-	-	-	intergenic_variant	-	-	-	-	-	-
BovineHD0100011298	1:39403391	C	-	-	-	-	intergenic_variant	-	-	-	-	-	-
BovineHD0100011576	1:40604946	C	ENSBTAG00000044111	ENSBTAT00000061591	Transcript	rs111011072	upstream_gene_variant	-	-	-	-	-	-	DISTANCE=3783;STRAND=1
BovineHD0100011576	1:40605021	T	ENSBTAG00000044111	ENSBTAT00000061591	Transcript	-	upstream_gene_variant	-	-	-	-	-	-	DISTANCE=3708;STRAND=1
BovineHD0100011757	1:41233828	G	ENSBTAG00000044111	ENSBTAT00000061591	Transcript	-	intron_variant	-	-	-	-	-	-	STRAND=1
BovineHD0100012756	1:44734526	C	-	-	-	rs379689935	intergenic_variant	-	-	-	-	-	-
BovineHD0100013009	1:45598152	T	ENSBTAG00000048157	ENSBTAT00000021766	Transcript	rs380602549	intron_variant	-	-	-	-	-	-	STRAND=-1
BovineHD0100013009	1:45598193	G	ENSBTAG00000048157	ENSBTAT00000021766	Transcript	rs378591693	intron_variant	-	-	-	-	-	-	STRAND=-1
BovineHD0100013009	1:45598261-45598264	G	ENSBTAG00000048157	ENSBTAT00000021766	Transcript	-	intron_variant,feature_truncation	-	-	-	-	-	-	STRAND=-1
BovineHD0100013289	1:46823237	A	-	-	-	-	intergenic_variant	-	-	-	-	-	-
BovineHD0100013289	1:46823291	C	-	-	-	rs136703154	intergenic_variant	-	-	-	-	-	-
BovineHD0100013289	1:46823297	T	-	-	-	rs134309978	intergenic_variant	-	-	-	-	-	-
BovineHD0100013289	1:46823298	G	-	-	-	rs136274826	intergenic_variant	-	-	-	-	-	-
BovineHD0100013344	1:47061839	G	ENSBTAG00000047093	ENSBTAT00000065922	Transcript	rs379431799	downstream_gene_variant	-	-	-	-	-	-	DISTANCE=686;STRAND=-1
BovineHD0100013549	1:47979700	G	-	-	-	rs110287912	intergenic_variant	-	-	-	-	-	-
BovineHD0100013549	1:47979762-47979766	TGTTGTTG	-	-	-	-	intergenic_variant	-	-	-	-	-	-
BovineHD0100013549	1:47979768-47979769	GCC	-	-	-	-	intergenic_variant	-	-	-	-	-	-
BovineHD0100014094	1:50116090	T	-	-	-	-	intergenic_variant	-	-	-	-	-	-
BovineHD0100014094	1:50116095	T	-	-	-	rs209985009	intergenic_variant	-	-	-	-	-	-
BovineHD0100014094	1:50116127	G	-	-	-	-	intergenic_variant	-	-	-	-	-	-
BovineHD0100014094	1:50116137	G	-	-	-	-	intergenic_variant	-	-	-	-	-	-
BovineHD0100014094	1:50116147	T	-	-	-	-	intergenic_variant	-	-	-	-	-	-
BovineHD0100014094	1:50116159	C	-	-	-	-	intergenic_variant	-	-	-	-	-	-
BovineHD0100014094	1:50116198	T	-	-	-	rs207905142	intergenic_variant	-	-	-	-	-	-
BovineHD0100014094	1:50116204	T	-	-	-	-	intergenic_variant	-	-	-	-	-	-
BovineHD0100014094	1:50116230	G	-	-	-	-	intergenic_variant	-	-	-	-	-	-
BovineHD0100015326	1:54413597	TTT	-	-	-	-	intergenic_variant	-	-	-	-	-	-
BovineHD0100015950	1:56661888	A	-	-	-	rs377771378	intergenic_variant	-	-	-	-	-	-
BovineHD0100015950	1:56661896	C	-	-	-	-	intergenic_variant	-	-	-	-	-	-
BovineHD0100015950	1:56662034	T	-	-	-	-	intergenic_variant	-	-	-	-	-	-
BovineHD0100016344	1:57675002	G	ENSBTAG00000011871	ENSBTAT00000015755	Transcript	rs209412953	intron_variant	-	-	-	-	-	-	STRAND=-1
BovineHD0100016344	1:57675130	G	ENSBTAG00000011871	ENSBTAT00000015755	Transcript	rs41629366	intron_variant	-	-	-	-	-	-	STRAND=-1
BovineHD0100018004	1:63536697	-	-	-	-	rs135523690,rs456864306,rs462168651	intergenic_variant	-	-	-	-	-	-
BovineHD0100018004	1:63536864	C	-	-	-	rs41616987	intergenic_variant	-	-	-	-	-	-
BovineHD0100018322	1:64779681-64779686	CCCCC	ENSBTAG00000000210	ENSBTAT00000000253	Transcript	-	intron_variant,feature_truncation	-	-	-	-	-	-	STRAND=1
BovineHD0100018322	1:64779703	G	ENSBTAG00000000210	ENSBTAT00000000253	Transcript	-	intron_variant	-	-	-	-	-	-	STRAND=1
BovineHD0100018322	1:64779736	G	ENSBTAG00000000210	ENSBTAT00000000253	Transcript	-	intron_variant	-	-	-	-	-	-	STRAND=1
BovineHD0100018322	1:64779791	C	ENSBTAG00000000210	ENSBTAT00000000253	Transcript	rs134695167	intron_variant	-	-	-	-	-	-	STRAND=1
BovineHD0100018412	1:65132478	T	ENSBTAG00000001293	ENSBTAT00000066018	Transcript	rs456375008	intron_variant	-	-	-	-	-	-	STRAND=1
BovineHD0100018412	1:65132478	T	ENSBTAG00000001293	ENSBTAT00000001703	Transcript	rs456375008	intron_variant	-	-	-	-	-	-	STRAND=1
BovineHD0100018412	1:65132489	G	ENSBTAG00000001293	ENSBTAT00000001703	Transcript	rs471951764	intron_variant	-	-	-	-	-	-	STRAND=1
BovineHD0100018412	1:65132489	G	ENSBTAG00000001293	ENSBTAT00000066018	Transcript	rs471951764	intron_variant	-	-	-	-	-	-	STRAND=1
BovineHD0100018412	1:65132535	A	ENSBTAG00000001293	ENSBTAT00000066018	Transcript	rs439090235	intron_variant	-	-	-	-	-	-	STRAND=1
BovineHD0100018412	1:65132535	A	ENSBTAG00000001293	ENSBTAT00000001703	Transcript	rs439090235	intron_variant	-	-	-	-	-	-	STRAND=1
BovineHD0100020116	1:70246693	A	ENSBTAG00000000496	ENSBTAT00000018208	Transcript	rs480161371	intron_variant	-	-	-	-	-	-	STRAND=-1
BovineHD0100020116	1:70246706	C	ENSBTAG00000000496	ENSBTAT00000018208	Transcript	rs445441434	intron_variant	-	-	-	-	-	-	STRAND=-1
BovineHD0100020116	1:70246836-70246838	CC	ENSBTAG00000000496	ENSBTAT00000018208	Transcript	-	intron_variant,feature_truncation	-	-	-	-	-	-	STRAND=-1
BovineHD0100020116	1:70246861	G	ENSBTAG00000000496	ENSBTAT00000018208	Transcript	rs437344987	intron_variant	-	-	-	-	-	-	STRAND=-1
BovineHD0100022778	1:79166582	A	ENSBTAG00000044001	ENSBTAT00000061134	Transcript	rs469497446	intron_variant	-	-	-	-	-	-	STRAND=-1
BovineHD0100022778	1:79166663	C	ENSBTAG00000044001	ENSBTAT00000061134	Transcript	rs433129403	intron_variant	-	-	-	-	-	-	STRAND=-1
BovineHD0100022778	1:79166699	C	ENSBTAG00000044001	ENSBTAT00000061134	Transcript	rs451618857	intron_variant	-	-	-	-	-	-	STRAND=-1
BovineHD0100024158	1:84324308	C	ENSBTAG00000010394	ENSBTAT00000013720	Transcript	rs43443354	upstream_gene_variant	-	-	-	-	-	-	DISTANCE=662;STRAND=1
BovineHD0100024158	1:84324308	T	ENSBTAG00000010394	ENSBTAT00000013720	Transcript	rs43443354	upstream_gene_variant	-	-	-	-	-	-	DISTANCE=662;STRAND=1
BovineHD0100024158	1:84324308	T	ENSBTAG00000032217	ENSBTAT00000045699	Transcript	rs43443354	non_coding_exon_variant,nc_transcript_variant	874	-	-	-	-	-	STRAND=-1
BovineHD0100024158	1:84324308	C	ENSBTAG00000032217	ENSBTAT00000045699	Transcript	rs43443354	non_coding_exon_variant,nc_transcript_variant	874	-	-	-	-	-	STRAND=-1
BovineHD0100024158	1:84324471	G	ENSBTAG00000032217	ENSBTAT00000045699	Transcript	rs110205198	non_coding_exon_variant,nc_transcript_variant	711	-	-	-	-	-	STRAND=-1
BovineHD0100024158	1:84324471	G	ENSBTAG00000010394	ENSBTAT00000013720	Transcript	rs110205198	upstream_gene_variant	-	-	-	-	-	-	DISTANCE=499;STRAND=1
BovineHD0100024176	1:84390970	A	ENSBTAG00000010394	ENSBTAT00000013720	Transcript	rs379552689	intron_variant	-	-	-	-	-	-	STRAND=1
BovineHD0100024176	1:84390970	A	ENSBTAG00000010397	ENSBTAT00000052404	Transcript	rs379552689	intron_variant	-	-	-	-	-	-	STRAND=-1
BovineHD0100026599	1:93775771	A	-	-	-	rs437849658	intergenic_variant	-	-	-	-	-	-
BovineHD0100026600	1:93779692	G	-	-	-	rs382597352	intergenic_variant	-	-	-	-	-	-
BovineHD0100026600	1:93779739	G	-	-	-	rs380385592	intergenic_variant	-	-	-	-	-	-
BovineHD0100027320	1:96115463-96115467	TTTTTT	ENSBTAG00000019376	ENSBTAT00000025816	Transcript	-	intron_variant,feature_elongation	-	-	-	-	-	-	STRAND=-1
BovineHD0100027320	1:96115500	C	ENSBTAG00000019376	ENSBTAT00000025816	Transcript	-	intron_variant	-	-	-	-	-	-	STRAND=-1
BovineHD0100027320	1:96115521	G	ENSBTAG00000019376	ENSBTAT00000025816	Transcript	-	intron_variant	-	-	-	-	-	-	STRAND=-1
BovineHD0100027320	1:96115598	C	ENSBTAG00000019376	ENSBTAT00000025816	Transcript	-	intron_variant	-	-	-	-	-	-	STRAND=-1
BovineHD0100027320	1:96115617	G	ENSBTAG00000019376	ENSBTAT00000025816	Transcript	-	intron_variant	-	-	-	-	-	-	STRAND=-1
BovineHD0100027729	1:97294245	TGT	-	-	-	-	intergenic_variant	-	-	-	-	-	-
BovineHD0100027729	1:97294251	T	-	-	-	rs136421723	intergenic_variant	-	-	-	-	-	-
BovineHD0100027730	1:97295718	T	-	-	-	rs111014508	intergenic_variant	-	-	-	-	-	-
BovineHD0100027730	1:97295719	A	-	-	-	-	intergenic_variant	-	-	-	-	-	-
BovineHD0100027730	1:97295771	T	-	-	-	rs110147425	intergenic_variant	-	-	-	-	-	-
BovineHD0100027730	1:97295852	G	-	-	-	-	intergenic_variant	-	-	-	-	-	-
BovineHD0100027730	1:97295855	A	-	-	-	rs135767183	intergenic_variant	-	-	-	-	-	-
BovineHD0100028143	1:98588471	T	-	-	-	-	intergenic_variant	-	-	-	-	-	-
BovineHD0100028963	1:101467241	G	-	-	-	rs379863849	intergenic_variant	-	-	-	-	-	-
BovineHD0100028963	1:101467308	T	-	-	-	rs456927109	intergenic_variant	-	-	-	-	-	-
BovineHD0100028963	1:101467443-101467455	AAAAAAAAAA	-	-	-	-	intergenic_variant	-	-	-	-	-	-
BovineHD0100029650	1:103999467	A	-	-	-	rs43755240	intergenic_variant	-	-	-	-	-	-
BovineHD0100029650	1:103999637-103999641	TT	-	-	-	-	intergenic_variant	-	-	-	-	-	-
BovineHD0100029650	1:103999639	-	-	-	-	-	intergenic_variant	-	-	-	-	-	-
BovineHD0100029650	1:103999640-103999654	TTTTTTTTTTTT	-	-	-	-	intergenic_variant	-	-	-	-	-	-
BovineHD0100029650	1:103999640-103999654	TTTTTTTTTT	-	-	-	-	intergenic_variant	-	-	-	-	-	-
BovineHD0100029650	1:103999640-103999654	TTTTTTTTTTT	-	-	-	-	intergenic_variant	-	-	-	-	-	-
BovineHD0100029677	1:104082761	C	-	-	-	-	intergenic_variant	-	-	-	-	-	-
BovineHD0100029677	1:104082849	A	-	-	-	-	intergenic_variant	-	-	-	-	-	-
BovineHD0100029729	1:104285250	T	-	-	-	-	intergenic_variant	-	-	-	-	-	-
BovineHD0100029729	1:104285258	C	-	-	-	-	intergenic_variant	-	-	-	-	-	-
BovineHD0100029729	1:104285303-104285304	CT	-	-	-	-	intergenic_variant	-	-	-	-	-	-
BovineHD0100029729	1:104285355	C	-	-	-	-	intergenic_variant	-	-	-	-	-	-
BovineHD0100030245	1:106724483	A	ENSBTAG00000018489	ENSBTAT00000024606	Transcript	-	intron_variant	-	-	-	-	-	-	STRAND=-1
BovineHD0100030245	1:106724567	G	ENSBTAG00000018489	ENSBTAT00000024606	Transcript	-	intron_variant	-	-	-	-	-	-	STRAND=-1
BovineHD0100030618	1:108245219-108245222	TACATACA	-	-	-	-	intergenic_variant	-	-	-	-	-	-
BovineHD0100030618	1:108245259	T	-	-	-	rs43256179	intergenic_variant	-	-	-	-	-	-
BovineHD0100030618	1:108245350	G	-	-	-	rs43256177	intergenic_variant	-	-	-	-	-	-
BovineHD0100032610	1:115338428	G	-	-	-	rs435885370	intergenic_variant	-	-	-	-	-	-
BovineHD0100034234	1:120941096	A	-	-	-	rs42883608	intergenic_variant	-	-	-	-	-	-
BovineHD0100034234	1:120941240	G	-	-	-	-	intergenic_variant	-	-	-	-	-	-
BovineHD0100034463	1:121763845	A	-	-	-	-	intergenic_variant	-	-	-	-	-	-
BovineHD0100035093	1:124300756	A	-	-	-	-	intergenic_variant	-	-	-	-	-	-
BovineHD0100035093	1:124300763	G	-	-	-	-	intergenic_variant	-	-	-	-	-	-
BovineHD0100035093	1:124300841	T	-	-	-	-	intergenic_variant	-	-	-	-	-	-
BovineHD0100035093	1:124300848	G	-	-	-	-	intergenic_variant	-	-	-	-	-	-
BovineHD0100035093	1:124300883	A	-	-	-	-	intergenic_variant	-	-	-	-	-	-
BovineHD0100035093	1:124300887	G	-	-	-	-	intergenic_variant	-	-	-	-	-	-
BovineHD0100035093	1:124300889	G	-	-	-	-	intergenic_variant	-	-	-	-	-	-
BovineHD0100035093	1:124300959	C	-	-	-	-	intergenic_variant	-	-	-	-	-	-
BovineHD0100035146	1:124601540	G	-	-	-	-	intergenic_variant	-	-	-	-	-	-
BovineHD0100036054	1:127608744	T	ENSBTAG00000011524	ENSBTAT00000015318	Transcript	-	intron_variant	-	-	-	-	-	-	STRAND=1
BovineHD0100036054	1:127608897-127608898	GGG	ENSBTAG00000011524	ENSBTAT00000015318	Transcript	-	intron_variant,feature_elongation	-	-	-	-	-	-	STRAND=1
BovineHD0100036831	1:129751270	G	-	-	-	rs42531726	intergenic_variant	-	-	-	-	-	-
BovineHD0100036831	1:129751312	C	-	-	-	rs42531727	intergenic_variant	-	-	-	-	-	-
BovineHD0100036831	1:129751329	A	-	-	-	rs42531728	intergenic_variant	-	-	-	-	-	-
BovineHD0100036831	1:129751350-129751351	GGG	-	-	-	-	intergenic_variant	-	-	-	-	-	-
BovineHD0100036831	1:129751408	C	-	-	-	rs42531729	intergenic_variant	-	-	-	-	-	-
BovineHD0100036831	1:129751471	C	-	-	-	-	intergenic_variant	-	-	-	-	-	-
BovineHD0100036831	1:129751501	G	-	-	-	-	intergenic_variant	-	-	-	-	-	-
BovineHD0100037376	1:131474096	G	ENSBTAG00000006909	ENSBTAT00000064234	Transcript	rs385008772	intron_variant	-	-	-	-	-	-	STRAND=1
BovineHD0100037376	1:131474096	G	ENSBTAG00000006909	ENSBTAT00000009083	Transcript	rs385008772	intron_variant	-	-	-	-	-	-	STRAND=1
BovineHD0100037376	1:131474255	G	ENSBTAG00000006909	ENSBTAT00000064234	Transcript	rs384320443	intron_variant	-	-	-	-	-	-	STRAND=1
BovineHD0100037376	1:131474255	G	ENSBTAG00000006909	ENSBTAT00000009083	Transcript	rs384320443	intron_variant	-	-	-	-	-	-	STRAND=1
BovineHD0100038698	1:135926274	G	ENSBTAG00000007014	ENSBTAT00000009235	Transcript	rs208303342	intron_variant	-	-	-	-	-	-	STRAND=-1
BovineHD0100038698	1:135926414	C	ENSBTAG00000007014	ENSBTAT00000009235	Transcript	rs211571256	intron_variant	-	-	-	-	-	-	STRAND=-1
BovineHD0100038698	1:135926443	T	ENSBTAG00000007014	ENSBTAT00000009235	Transcript	rs208865242	intron_variant	-	-	-	-	-	-	STRAND=-1
BovineHD0100039347	1:137858532	A	-	-	-	-	intergenic_variant	-	-	-	-	-	-
BovineHD0100039347	1:137858640	A	-	-	-	rs136251285	intergenic_variant	-	-	-	-	-	-
BovineHD0100039347	1:137858682	A	-	-	-	rs135735745	intergenic_variant	-	-	-	-	-	-
BovineHD0100039669	1:138920505-138920518	TTTTTTTTTTTTTTTTTT	-	-	-	-	intergenic_variant	-	-	-	-	-	-
BovineHD0100039669	1:138920505-138920518	TTTTTTTTTTTTTTTTTTT	-	-	-	-	intergenic_variant	-	-	-	-	-	-
BovineHD0100039669	1:138920505-138920518	TTTTTTTTTTTTTTTT	-	-	-	-	intergenic_variant	-	-	-	-	-	-
BovineHD0100039669	1:138920506-138920518	TTTTTTTTTTTTTTTTTT	-	-	-	-	intergenic_variant	-	-	-	-	-	-
BovineHD0100039669	1:138920541	T	-	-	-	-	intergenic_variant	-	-	-	-	-	-
BovineHD0100039683	1:138977826	T	-	-	-	rs42883274	intergenic_variant	-	-	-	-	-	-
BovineHD0100039683	1:138977883	T	-	-	-	-	intergenic_variant	-	-	-	-	-	-
BovineHD0100039683	1:138977905	C	-	-	-	rs42883272	intergenic_variant	-	-	-	-	-	-
BovineHD0100040505	1:141577440	G	-	-	-	rs137495264	intergenic_variant	-	-	-	-	-	-
BovineHD0100040505	1:141577467	C	-	-	-	rs132902286	intergenic_variant	-	-	-	-	-	-
BovineHD0100040505	1:141577587	C	-	-	-	-	intergenic_variant	-	-	-	-	-	-
BovineHD0100040505	1:141577608	G	-	-	-	rs133027941	intergenic_variant	-	-	-	-	-	-
BovineHD0100040505	1:141577638	G	-	-	-	rs456293882	intergenic_variant	-	-	-	-	-	-
BovineHD0100040637	1:141846461	T	ENSBTAG00000004754	ENSBTAT00000006240	Transcript	-	intron_variant	-	-	-	-	-	-	STRAND=-1
BovineHD0100041602	1:144371689	A	ENSBTAG00000021286	ENSBTAT00000043509	Transcript	-	intron_variant	-	-	-	-	-	-	STRAND=1
BovineHD0100041602	1:144371743	G	ENSBTAG00000021286	ENSBTAT00000043509	Transcript	rs209817432	intron_variant	-	-	-	-	-	-	STRAND=1
BovineHD0100041631	1:144427301	T	ENSBTAG00000021286	ENSBTAT00000043509	Transcript	rs134910897	intron_variant	-	-	-	-	-	-	STRAND=1
BovineHD0100041631	1:144427305	T	ENSBTAG00000021286	ENSBTAT00000043509	Transcript	-	intron_variant	-	-	-	-	-	-	STRAND=1
BovineHD0100041631	1:144427342	C	ENSBTAG00000021286	ENSBTAT00000043509	Transcript	rs135792527	intron_variant	-	-	-	-	-	-	STRAND=1
BovineHD0100041631	1:144427363	A	ENSBTAG00000021286	ENSBTAT00000043509	Transcript	-	intron_variant	-	-	-	-	-	-	STRAND=1
BovineHD0100041631	1:144427407	T	ENSBTAG00000021286	ENSBTAT00000043509	Transcript	-	intron_variant	-	-	-	-	-	-	STRAND=1
BovineHD0100041631	1:144427425	C	ENSBTAG00000021286	ENSBTAT00000043509	Transcript	-	intron_variant	-	-	-	-	-	-	STRAND=1
BovineHD0100041631	1:144427462	C	ENSBTAG00000021286	ENSBTAT00000043509	Transcript	rs110823640	intron_variant	-	-	-	-	-	-	STRAND=1
BovineHD0100041937	1:145217585	T	-	-	-	-	intergenic_variant	-	-	-	-	-	-
BovineHD0100042982	1:148549335	T	-	-	-	rs134260570	intergenic_variant	-	-	-	-	-	-
BovineHD0100042982	1:148549385	C	-	-	-	rs43280840	intergenic_variant	-	-	-	-	-	-
BovineHD0100043048	1:148790320	A	-	-	-	-	intergenic_variant	-	-	-	-	-	-
BovineHD0100043128	1:148939699	G	-	-	-	rs110067320	intergenic_variant	-	-	-	-	-	-
BovineHD0100043128	1:148939705	T	-	-	-	rs109611025	intergenic_variant	-	-	-	-	-	-
BovineHD0100043813	1:150972041	A	ENSBTAG00000036019	ENSBTAT00000050510	Transcript	-	synonymous_variant	357	357	119	E	gaG/gaA	-	STRAND=1
BovineHD0100043813	1:150972041	A	ENSBTAG00000036019	ENSBTAT00000050509	Transcript	-	synonymous_variant	363	363	121	E	gaG/gaA	-	STRAND=1
BovineHD0100043813	1:150972082	T	ENSBTAG00000036019	ENSBTAT00000050509	Transcript	-	missense_variant	404	404	135	R/L	cGc/cTc	-	STRAND=1
BovineHD0100043813	1:150972082	T	ENSBTAG00000036019	ENSBTAT00000050510	Transcript	-	missense_variant	398	398	133	R/L	cGc/cTc	-	STRAND=1
BovineHD0100043813	1:150972122	C	ENSBTAG00000036019	ENSBTAT00000050509	Transcript	rs137542762	synonymous_variant	444	444	148	D	gaT/gaC	-	STRAND=1
BovineHD0100043813	1:150972122	C	ENSBTAG00000036019	ENSBTAT00000050510	Transcript	rs137542762	synonymous_variant	438	438	146	D	gaT/gaC	-	STRAND=1
BovineHD0100043813	1:150972144	T	ENSBTAG00000036019	ENSBTAT00000050509	Transcript	rs133248156	downstream_gene_variant	-	-	-	-	-	-	DISTANCE=22;STRAND=1
BovineHD0100043813	1:150972144	T	ENSBTAG00000036019	ENSBTAT00000050510	Transcript	rs133248156	missense_variant	460	460	154	R/W	Cgg/Tgg	-	STRAND=1
BovineHD0100043813	1:150972145	A	ENSBTAG00000036019	ENSBTAT00000050510	Transcript	-	missense_variant	461	461	154	R/Q	cGg/cAg	-	STRAND=1
BovineHD0100043813	1:150972145	A	ENSBTAG00000036019	ENSBTAT00000050509	Transcript	-	downstream_gene_variant	-	-	-	-	-	-	DISTANCE=23;STRAND=1
BovineHD0100043813	1:150972159	A	ENSBTAG00000036019	ENSBTAT00000050509	Transcript	-	downstream_gene_variant	-	-	-	-	-	-	DISTANCE=37;STRAND=1
BovineHD0100043813	1:150972159	A	ENSBTAG00000036019	ENSBTAT00000050510	Transcript	-	missense_variant	475	475	159	D/N	Gat/Aat	-	STRAND=1
BovineHD0100044255	1:152254271	A	-	-	-	rs450570990	intergenic_variant	-	-	-	-	-	-
BovineHD0100044255	1:152254283	A	-	-	-	rs457956002	intergenic_variant	-	-	-	-	-	-
BovineHD0100044255	1:152254385	G	-	-	-	-	intergenic_variant	-	-	-	-	-	-
BovineHD0100044510	1:152925814	T	-	-	-	rs479533193	intergenic_variant	-	-	-	-	-	-
BovineHD0100044714	1:153486829	C	-	-	-	rs209358010	intergenic_variant	-	-	-	-	-	-
BovineHD0100044714	1:153486965	A	-	-	-	rs466690097	intergenic_variant	-	-	-	-	-	-
BovineHD0100045003	1:154293700	A	-	-	-	rs433113035	intergenic_variant	-	-	-	-	-	-
BovineHD0100045024	1:154380899	C	ENSBTAG00000019129	ENSBTAT00000025464	Transcript	-	intron_variant	-	-	-	-	-	-	STRAND=1
BovineHD0100045024	1:154380899	C	ENSBTAG00000003718	ENSBTAT00000004843	Transcript	-	upstream_gene_variant	-	-	-	-	-	-	DISTANCE=4628;STRAND=-1
BovineHD0100045024	1:154380902	T	ENSBTAG00000019129	ENSBTAT00000025464	Transcript	-	intron_variant	-	-	-	-	-	-	STRAND=1
BovineHD0100045024	1:154380902	T	ENSBTAG00000003718	ENSBTAT00000004843	Transcript	-	upstream_gene_variant	-	-	-	-	-	-	DISTANCE=4631;STRAND=-1
BovineHD0100045024	1:154381004	A	ENSBTAG00000019129	ENSBTAT00000025464	Transcript	-	intron_variant	-	-	-	-	-	-	STRAND=1
BovineHD0100045024	1:154381004	A	ENSBTAG00000003718	ENSBTAT00000004843	Transcript	-	upstream_gene_variant	-	-	-	-	-	-	DISTANCE=4733;STRAND=-1
BovineHD0100045024	1:154381011	-	ENSBTAG00000019129	ENSBTAT00000025464	Transcript	-	intron_variant,feature_truncation	-	-	-	-	-	-	STRAND=1
BovineHD0100045024	1:154381011	-	ENSBTAG00000003718	ENSBTAT00000004843	Transcript	-	upstream_gene_variant	-	-	-	-	-	-	DISTANCE=4740;STRAND=-1
BovineHD0100045185	1:154935689	A	ENSBTAG00000008240	ENSBTAT00000010847	Transcript	-	intron_variant	-	-	-	-	-	-	STRAND=1
BovineHD0100045185	1:154935724	C	ENSBTAG00000008240	ENSBTAT00000010847	Transcript	-	intron_variant	-	-	-	-	-	-	STRAND=1
BovineHD0100045185	1:154935747	T	ENSBTAG00000008240	ENSBTAT00000010847	Transcript	rs383227961	intron_variant	-	-	-	-	-	-	STRAND=1
BovineHD0100045185	1:154935756	A	ENSBTAG00000008240	ENSBTAT00000010847	Transcript	-	intron_variant	-	-	-	-	-	-	STRAND=1
BovineHD0100045185	1:154935766	G	ENSBTAG00000008240	ENSBTAT00000010847	Transcript	-	intron_variant	-	-	-	-	-	-	STRAND=1
BovineHD0100045185	1:154935789	G	ENSBTAG00000008240	ENSBTAT00000010847	Transcript	-	intron_variant	-	-	-	-	-	-	STRAND=1
BovineHD0100045185	1:154935844	C	ENSBTAG00000008240	ENSBTAT00000010847	Transcript	rs436573999	intron_variant	-	-	-	-	-	-	STRAND=1
BovineHD0100045185	1:154935896	T	ENSBTAG00000008240	ENSBTAT00000010847	Transcript	-	intron_variant	-	-	-	-	-	-	STRAND=1
BovineHD0100045185	1:154935907	T	ENSBTAG00000008240	ENSBTAT00000010847	Transcript	rs210912697	intron_variant	-	-	-	-	-	-	STRAND=1
BovineHD0100047112	1:93797746	G	-	-	-	rs208484895	intergenic_variant	-	-	-	-	-	-
ARS-BFGL-NGS-114262	2:120938388	T	-	-	-	-	intergenic_variant	-	-	-	-	-	-
ARS-BFGL-NGS-114262	2:120938403-120938404	C	-	-	-	-	intergenic_variant	-	-	-	-	-	-
ARS-BFGL-NGS-60437	2:136506212	C	-	-	-	rs380831774	intergenic_variant	-	-	-	-	-	-
ARS-BFGL-NGS-60437	2:136506233	A	-	-	-	-	intergenic_variant	-	-	-	-	-	-
BovineHD0200000381	2:1368262	C	-	-	-	-	intergenic_variant	-	-	-	-	-	-
BovineHD0200000632	2:2269040	T	-	-	-	rs447387403	intergenic_variant	-	-	-	-	-	-
BovineHD0200000701	2:2551289	G	-	-	-	-	intergenic_variant	-	-	-	-	-	-
BovineHD0200000701	2:2551302	C	-	-	-	-	intergenic_variant	-	-	-	-	-	-
BovineHD0200001870	2:6415910	A	ENSBTAG00000018795	ENSBTAT00000025019	Transcript	-	intron_variant	-	-	-	-	-	-	STRAND=-1
BovineHD0200001870	2:6415927	T	ENSBTAG00000018795	ENSBTAT00000025019	Transcript	-	intron_variant	-	-	-	-	-	-	STRAND=-1
BovineHD0200001870	2:6416014	T	ENSBTAG00000018795	ENSBTAT00000025019	Transcript	rs481115670	intron_variant	-	-	-	-	-	-	STRAND=-1
BovineHD0200002449	2:8356908	C	-	-	-	-	intergenic_variant	-	-	-	-	-	-
BovineHD0200002872	2:10298644	C	-	-	-	rs382998770	intergenic_variant	-	-	-	-	-	-
BovineHD0200002872	2:10298715	T	-	-	-	-	intergenic_variant	-	-	-	-	-	-
BovineHD0200004750	2:16673046	T	-	-	-	rs137558644	intergenic_variant	-	-	-	-	-	-
BovineHD0200004750	2:16673046	C	-	-	-	rs137558644	intergenic_variant	-	-	-	-	-	-
BovineHD0200004750	2:16673103	T	-	-	-	rs109062249	intergenic_variant	-	-	-	-	-	-
BovineHD0200005218	2:18200486	T	ENSBTAG00000026986	ENSBTAT00000061449	Transcript	rs209904244	intron_variant	-	-	-	-	-	-	STRAND=1
BovineHD0200006150	2:21589787	C	-	-	-	rs441679316	intergenic_variant	-	-	-	-	-	-
BovineHD0200006489	2:22868654	A	ENSBTAG00000000176	ENSBTAT00000000201	Transcript	rs450282338	intron_variant	-	-	-	-	-	-	STRAND=1
BovineHD0200006659	2:23428091	C	-	-	-	-	intergenic_variant	-	-	-	-	-	-
BovineHD0200006659	2:23428093	G	-	-	-	-	intergenic_variant	-	-	-	-	-	-
BovineHD0200006659	2:23428166	G	-	-	-	rs464300651	intergenic_variant	-	-	-	-	-	-
BovineHD0200006659	2:23428207	G	-	-	-	rs381959463	intergenic_variant	-	-	-	-	-	-
BovineHD0200007304	2:25435451	G	ENSBTAG00000006918	ENSBTAT00000009090	Transcript	rs449569465	intron_variant	-	-	-	-	-	-	STRAND=1
BovineHD0200007304	2:25435663	G	ENSBTAG00000006918	ENSBTAT00000009090	Transcript	rs437587545	intron_variant	-	-	-	-	-	-	STRAND=1
BovineHD0200007752	2:26831734	T	-	-	-	rs477217198	intergenic_variant	-	-	-	-	-	-
BovineHD0200007752	2:26831778	C	-	-	-	rs441157772	intergenic_variant	-	-	-	-	-	-
BovineHD0200007752	2:26831905	C	-	-	-	rs43301432	intergenic_variant	-	-	-	-	-	-
BovineHD0200007752	2:26831947	T	-	-	-	rs448700864	intergenic_variant	-	-	-	-	-	-
BovineHD0200007752	2:26831989	C	-	-	-	rs382014345	intergenic_variant	-	-	-	-	-	-
BovineHD0200009549	2:32311786	C	-	-	-	rs43303048	intergenic_variant	-	-	-	-	-	-
BovineHD0200009549	2:32311839	C	-	-	-	rs43303049	intergenic_variant	-	-	-	-	-	-
BovineHD0200010178	2:34525265-34525287	CTGCTGCTGCTGCTGCTGCT	ENSBTAG00000015330	ENSBTAT00000056886	Transcript	-	splice_donor_variant,coding_sequence_variant,intron_variant,feature_truncation	913-?	821-?	274-?	-	-	-	STRAND=1
BovineHD0200010178	2:34525265-34525287	CTGCTGCTGCTGCTGCTGCT	ENSBTAG00000048246	ENSBTAT00000020379	Transcript	-	downstream_gene_variant	-	-	-	-	-	-	DISTANCE=2296;STRAND=-1
BovineHD0200010178	2:34525302	G	ENSBTAG00000015330	ENSBTAT00000056886	Transcript	-	intron_variant	-	-	-	-	-	-	STRAND=1
BovineHD0200010178	2:34525302	G	ENSBTAG00000048246	ENSBTAT00000020379	Transcript	-	downstream_gene_variant	-	-	-	-	-	-	DISTANCE=2281;STRAND=-1
BovineHD0200010310	2:34949005	G	-	-	-	rs469000286	intergenic_variant	-	-	-	-	-	-
BovineHD0200011013	2:37756011	A	-	-	-	rs208306426	intergenic_variant	-	-	-	-	-	-
BovineHD0200011013	2:37756074	T	-	-	-	rs209651709	intergenic_variant	-	-	-	-	-	-
BovineHD0200012536	2:43438202	T	-	-	-	-	intergenic_variant	-	-	-	-	-	-
BovineHD0200012536	2:43438233	C	-	-	-	-	intergenic_variant	-	-	-	-	-	-
BovineHD0200012536	2:43438256	A	-	-	-	-	intergenic_variant	-	-	-	-	-	-
BovineHD0200012536	2:43438305	T	-	-	-	rs433738780	intergenic_variant	-	-	-	-	-	-
BovineHD0200012536	2:43438306	A	-	-	-	-	intergenic_variant	-	-	-	-	-	-
BovineHD0200012753	2:44056750	A	-	-	-	-	intergenic_variant	-	-	-	-	-	-
BovineHD0200012753	2:44056922	G	-	-	-	rs452407827	intergenic_variant	-	-	-	-	-	-
BovineHD0200012822	2:44268091	G	ENSBTAG00000002297	ENSBTAT00000002971	Transcript	rs109323009	intron_variant	-	-	-	-	-	-	STRAND=1
BovineHD0200012822	2:44268160	G	ENSBTAG00000002297	ENSBTAT00000002971	Transcript	rs110779855	intron_variant	-	-	-	-	-	-	STRAND=1
BovineHD0200012822	2:44268191	A	ENSBTAG00000002297	ENSBTAT00000002971	Transcript	rs109285523	intron_variant	-	-	-	-	-	-	STRAND=1
BovineHD0200012822	2:44268197	T	ENSBTAG00000002297	ENSBTAT00000002971	Transcript	-	intron_variant	-	-	-	-	-	-	STRAND=1
BovineHD0200012822	2:44268286	A	ENSBTAG00000002297	ENSBTAT00000002971	Transcript	rs109942199	intron_variant	-	-	-	-	-	-	STRAND=1
BovineHD0200012822	2:44268301	G	ENSBTAG00000002297	ENSBTAT00000002971	Transcript	rs110286807	intron_variant	-	-	-	-	-	-	STRAND=1
BovineHD0200013296	2:45910126	C	-	-	-	rs433023413	intergenic_variant	-	-	-	-	-	-
BovineHD0200013296	2:45910180	A	-	-	-	rs110760309	intergenic_variant	-	-	-	-	-	-
BovineHD0200013496	2:46595792	C	-	-	-	rs385411498	intergenic_variant	-	-	-	-	-	-
BovineHD0200013496	2:46595825	A	-	-	-	-	intergenic_variant	-	-	-	-	-	-
BovineHD0200017511	2:61010719-61010736	TTTTTTTTTTT	-	-	-	-	intergenic_variant	-	-	-	-	-	-
BovineHD0200017511	2:61010719-61010736	TTTTTTTTTTTTTTTTTTTT	-	-	-	-	intergenic_variant	-	-	-	-	-	-
BovineHD0200017511	2:61010719-61010736	TTTTTTTTTTTTTTTTTTT	-	-	-	-	intergenic_variant	-	-	-	-	-	-
BovineHD0200018009	2:62381657	A	ENSBTAG00000026842	ENSBTAT00000038374	Transcript	rs380869331	intron_variant	-	-	-	-	-	-	STRAND=1
BovineHD0200018995	2:65577640	C	-	-	-	-	intergenic_variant	-	-	-	-	-	-
BovineHD0200018995	2:65577715	T	-	-	-	-	intergenic_variant	-	-	-	-	-	-
BovineHD0200021252	2:74190118	G	-	-	-	-	intergenic_variant	-	-	-	-	-	-
BovineHD0200021701	2:75704109	G	-	-	-	-	intergenic_variant	-	-	-	-	-	-
BovineHD0200021701	2:75704110	G	-	-	-	-	intergenic_variant	-	-	-	-	-	-
BovineHD0200021701	2:75704111	G	-	-	-	-	intergenic_variant	-	-	-	-	-	-
BovineHD0200021701	2:75704112	A	-	-	-	-	intergenic_variant	-	-	-	-	-	-
BovineHD0200021701	2:75704113	T	-	-	-	-	intergenic_variant	-	-	-	-	-	-
BovineHD0200021701	2:75704114	C	-	-	-	-	intergenic_variant	-	-	-	-	-	-
BovineHD0200021701	2:75704115	G	-	-	-	-	intergenic_variant	-	-	-	-	-	-
BovineHD0200021701	2:75704116	A	-	-	-	-	intergenic_variant	-	-	-	-	-	-
BovineHD0200021701	2:75704117	A	-	-	-	-	intergenic_variant	-	-	-	-	-	-
BovineHD0200021701	2:75704118	C	-	-	-	-	intergenic_variant	-	-	-	-	-	-
BovineHD0200021701	2:75704119	T	-	-	-	-	intergenic_variant	-	-	-	-	-	-
BovineHD0200021701	2:75704120	T	-	-	-	-	intergenic_variant	-	-	-	-	-	-
BovineHD0200021701	2:75704121	A	-	-	-	-	intergenic_variant	-	-	-	-	-	-
BovineHD0200021701	2:75704122	G	-	-	-	-	intergenic_variant	-	-	-	-	-	-
BovineHD0200021701	2:75704133	T	-	-	-	rs383767251	intergenic_variant	-	-	-	-	-	-
BovineHD0200022243	2:77212981	A	ENSBTAG00000031898	ENSBTAT00000045240	Transcript	rs209706409	intron_variant	-	-	-	-	-	-	STRAND=1
BovineHD0200022243	2:77212984	G	ENSBTAG00000031898	ENSBTAT00000045240	Transcript	rs110914448	intron_variant	-	-	-	-	-	-	STRAND=1
BovineHD0200022243	2:77213024	C	ENSBTAG00000031898	ENSBTAT00000045240	Transcript	rs110885887	intron_variant	-	-	-	-	-	-	STRAND=1
BovineHD0200022243	2:77213077	C	ENSBTAG00000031898	ENSBTAT00000045240	Transcript	rs109873139	intron_variant	-	-	-	-	-	-	STRAND=1
BovineHD0200022243	2:77213135	A	ENSBTAG00000031898	ENSBTAT00000045240	Transcript	rs209460835	intron_variant	-	-	-	-	-	-	STRAND=1
BovineHD0200022243	2:77213150	C	ENSBTAG00000031898	ENSBTAT00000045240	Transcript	rs211130118	intron_variant	-	-	-	-	-	-	STRAND=1
BovineHD0200022243	2:77213229	A	ENSBTAG00000031898	ENSBTAT00000045240	Transcript	rs208900721	intron_variant	-	-	-	-	-	-	STRAND=1
BovineHD0200022243	2:77213246	A	ENSBTAG00000031898	ENSBTAT00000045240	Transcript	rs210097836	intron_variant	-	-	-	-	-	-	STRAND=1
BovineHD0200025202	2:88775209	C	-	-	-	rs448927015	intergenic_variant	-	-	-	-	-	-
BovineHD0200027296	2:94943695	A	ENSBTAG00000017043	ENSBTAT00000022660	Transcript	rs134095718	upstream_gene_variant	-	-	-	-	-	-	DISTANCE=2236;STRAND=-1
BovineHD0200027296	2:94943754	C	ENSBTAG00000017043	ENSBTAT00000022660	Transcript	rs477999966	upstream_gene_variant	-	-	-	-	-	-	DISTANCE=2295;STRAND=-1
BovineHD0200027296	2:94943838	G	ENSBTAG00000017043	ENSBTAT00000022660	Transcript	rs463591179	upstream_gene_variant	-	-	-	-	-	-	DISTANCE=2379;STRAND=-1
BovineHD0200027296	2:94943848	T	ENSBTAG00000017043	ENSBTAT00000022660	Transcript	rs110001897	upstream_gene_variant	-	-	-	-	-	-	DISTANCE=2389;STRAND=-1
BovineHD0200027296	2:94943854	A	ENSBTAG00000017043	ENSBTAT00000022660	Transcript	rs109456414	upstream_gene_variant	-	-	-	-	-	-	DISTANCE=2395;STRAND=-1
BovineHD0200027296	2:94943865-94943867	AA	ENSBTAG00000017043	ENSBTAT00000022660	Transcript	-	upstream_gene_variant	-	-	-	-	-	-	DISTANCE=2406;STRAND=-1
BovineHD0200029413	2:102520474	A	-	-	-	rs379381232	intergenic_variant	-	-	-	-	-	-
BovineHD0200029413	2:102520575	G	-	-	-	rs381911794	intergenic_variant	-	-	-	-	-	-
BovineHD0200029835	2:103754412	C	-	-	-	rs385047207	intergenic_variant	-	-	-	-	-	-
BovineHD0200030153	2:104876266	C	-	-	-	rs42207976	intergenic_variant	-	-	-	-	-	-
BovineHD0200030153	2:104876277	T	-	-	-	rs42207977	intergenic_variant	-	-	-	-	-	-
BovineHD0200030153	2:104876306	C	-	-	-	rs378453495	intergenic_variant	-	-	-	-	-	-
BovineHD0200030153	2:104876336	G	-	-	-	rs466566012	intergenic_variant	-	-	-	-	-	-
BovineHD0200030153	2:104876357	C	-	-	-	rs382195329	intergenic_variant	-	-	-	-	-	-
BovineHD0200030153	2:104876423	G	-	-	-	-	intergenic_variant	-	-	-	-	-	-
BovineHD0200030153	2:104876491	C	-	-	-	rs381231141	intergenic_variant	-	-	-	-	-	-
BovineHD0200030153	2:104876522-104876523	T	-	-	-	-	intergenic_variant	-	-	-	-	-	-
BovineHD0200032635	2:113293089	T	-	-	-	-	intergenic_variant	-	-	-	-	-	-
BovineHD0200032635	2:113293090	G	-	-	-	-	intergenic_variant	-	-	-	-	-	-
BovineHD0200032635	2:113293130	G	-	-	-	-	intergenic_variant	-	-	-	-	-	-
BovineHD0200032635	2:113293231	C	-	-	-	-	intergenic_variant	-	-	-	-	-	-
BovineHD0200032811	2:113756314	G	ENSBTAG00000000581	ENSBTAT00000038166	Transcript	rs109158275	intron_variant	-	-	-	-	-	-	STRAND=-1
BovineHD0200032811	2:113756324	C	ENSBTAG00000000581	ENSBTAT00000038166	Transcript	rs132836811	intron_variant	-	-	-	-	-	-	STRAND=-1
BovineHD0200032811	2:113756359	G	ENSBTAG00000000581	ENSBTAT00000038166	Transcript	rs109630996	intron_variant	-	-	-	-	-	-	STRAND=-1
BovineHD0200032811	2:113756375	T	ENSBTAG00000000581	ENSBTAT00000038166	Transcript	rs135959308	intron_variant	-	-	-	-	-	-	STRAND=-1
BovineHD0200032811	2:113756378	C	ENSBTAG00000000581	ENSBTAT00000038166	Transcript	rs136663181	intron_variant	-	-	-	-	-	-	STRAND=-1
BovineHD0200032811	2:113756380	G	ENSBTAG00000000581	ENSBTAT00000038166	Transcript	rs134115378	intron_variant	-	-	-	-	-	-	STRAND=-1
BovineHD0200032811	2:113756410	G	ENSBTAG00000000581	ENSBTAT00000038166	Transcript	rs110829654	intron_variant	-	-	-	-	-	-	STRAND=-1
BovineHD0200032811	2:113756498	G	ENSBTAG00000000581	ENSBTAT00000038166	Transcript	rs110234669	intron_variant	-	-	-	-	-	-	STRAND=-1
BovineHD0200032811	2:113756528	C	ENSBTAG00000000581	ENSBTAT00000038166	Transcript	rs109927487	intron_variant	-	-	-	-	-	-	STRAND=-1
BovineHD0200033109	2:114547823	C	ENSBTAG00000019152	ENSBTAT00000065240	Transcript	-	intron_variant	-	-	-	-	-	-	STRAND=1
BovineHD0200033109	2:114547823	C	ENSBTAG00000019152	ENSBTAT00000025490	Transcript	-	intron_variant	-	-	-	-	-	-	STRAND=1
BovineHD0200033245	2:115173340	G	-	-	-	-	intergenic_variant	-	-	-	-	-	-
BovineHD0200033245	2:115173407	C	-	-	-	rs381863967	intergenic_variant	-	-	-	-	-	-
BovineHD0200033245	2:115173414	G	-	-	-	rs385191730	intergenic_variant	-	-	-	-	-	-
BovineHD0200033245	2:115173458	G	-	-	-	rs209230453	intergenic_variant	-	-	-	-	-	-
BovineHD0200033245	2:115173530	G	-	-	-	-	intergenic_variant	-	-	-	-	-	-
BovineHD0200033245	2:115173567	C	-	-	-	rs210909846	intergenic_variant	-	-	-	-	-	-
BovineHD0200033245	2:115173586	G	-	-	-	rs208270015	intergenic_variant	-	-	-	-	-	-
BovineHD0200033245	2:115173600	A	-	-	-	rs209613624	intergenic_variant	-	-	-	-	-	-
BovineHD0200033505	2:116327609-116327610	T	ENSBTAG00000021319	ENSBTAT00000054977	Transcript	-	intron_variant,feature_truncation	-	-	-	-	-	-	STRAND=1
BovineHD0200033505	2:116327609-116327610	T	ENSBTAG00000021319	ENSBTAT00000028425	Transcript	-	intron_variant,feature_truncation	-	-	-	-	-	-	STRAND=1
BovineHD0200033505	2:116327609-116327610	T	ENSBTAG00000021319	ENSBTAT00000028421	Transcript	-	intron_variant,feature_truncation	-	-	-	-	-	-	STRAND=1
BovineHD0200033505	2:116327609-116327610	T	ENSBTAG00000021322	ENSBTAT00000028426	Transcript	-	downstream_gene_variant	-	-	-	-	-	-	DISTANCE=4896;STRAND=-1
BovineHD0200033611	2:116662494	G	-	-	-	rs135436452	intergenic_variant	-	-	-	-	-	-
BovineHD0200033611	2:116662510	A	-	-	-	rs136506748	intergenic_variant	-	-	-	-	-	-
BovineHD0200033992	2:117925435	G	ENSBTAG00000037640	ENSBTAT00000021532	Transcript	rs135484043	intron_variant	-	-	-	-	-	-	STRAND=-1
BovineHD0200033992	2:117925451-117925467	AAAAAAAAAAAAA	ENSBTAG00000037640	ENSBTAT00000021532	Transcript	-	intron_variant,feature_truncation	-	-	-	-	-	-	STRAND=-1
BovineHD0200033992	2:117925451-117925467	AAAAAAAAAAAAAA	ENSBTAG00000037640	ENSBTAT00000021532	Transcript	-	intron_variant,feature_truncation	-	-	-	-	-	-	STRAND=-1
BovineHD0200033992	2:117925451-117925467	AAAAAAAAAAAAAAAA	ENSBTAG00000037640	ENSBTAT00000021532	Transcript	-	intron_variant,feature_truncation	-	-	-	-	-	-	STRAND=-1
BovineHD0200033992	2:117925468	-	ENSBTAG00000037640	ENSBTAT00000021532	Transcript	-	intron_variant,feature_truncation	-	-	-	-	-	-	STRAND=-1
BovineHD0200034261	2:118687916	G	ENSBTAG00000021653	ENSBTAT00000038151	Transcript	-	intron_variant	-	-	-	-	-	-	STRAND=-1
BovineHD0200034261	2:118687976	C	ENSBTAG00000021653	ENSBTAT00000038151	Transcript	rs381215811	intron_variant	-	-	-	-	-	-	STRAND=-1
BovineHD0200034261	2:118688006	G	ENSBTAG00000021653	ENSBTAT00000038151	Transcript	-	intron_variant	-	-	-	-	-	-	STRAND=-1
BovineHD0200034261	2:118688037	T	ENSBTAG00000021653	ENSBTAT00000038151	Transcript	rs379639948	intron_variant	-	-	-	-	-	-	STRAND=-1
BovineHD0200034331	2:118980632	G	ENSBTAG00000044419	ENSBTAT00000061852	Transcript	rs378054830	upstream_gene_variant	-	-	-	-	-	-	DISTANCE=4886;STRAND=-1
BovineHD0200034331	2:118980753	A	-	-	-	-	intergenic_variant	-	-	-	-	-	-
BovineHD0200034753	2:119910872	C	ENSBTAG00000043107	ENSBTAT00000060099	Transcript	-	upstream_gene_variant	-	-	-	-	-	-	DISTANCE=2002;STRAND=1
BovineHD0200034753	2:119910872	C	ENSBTAG00000018502	ENSBTAT00000024631	Transcript	-	intron_variant	-	-	-	-	-	-	STRAND=1
BovineHD0200034753	2:119910960	C	ENSBTAG00000043107	ENSBTAT00000060099	Transcript	-	upstream_gene_variant	-	-	-	-	-	-	DISTANCE=1914;STRAND=1
BovineHD0200034753	2:119910960	C	ENSBTAG00000018502	ENSBTAT00000024631	Transcript	-	intron_variant	-	-	-	-	-	-	STRAND=1
BovineHD0200035053	2:120874352	A	ENSBTAG00000039346	ENSBTAT00000022269	Transcript	rs135779857	downstream_gene_variant	-	-	-	-	-	-	DISTANCE=2466;STRAND=1
BovineHD0200035053	2:120874397	C	ENSBTAG00000039346	ENSBTAT00000022269	Transcript	rs133688740	downstream_gene_variant	-	-	-	-	-	-	DISTANCE=2511;STRAND=1
BovineHD0200035053	2:120874406	G	ENSBTAG00000039346	ENSBTAT00000022269	Transcript	rs134626212	downstream_gene_variant	-	-	-	-	-	-	DISTANCE=2520;STRAND=1
BovineHD0200035053	2:120874461-120874462	A	ENSBTAG00000039346	ENSBTAT00000022269	Transcript	-	downstream_gene_variant	-	-	-	-	-	-	DISTANCE=2575;STRAND=1
BovineHD0200035879	2:123616558	C	-	-	-	rs208669589	intergenic_variant	-	-	-	-	-	-
BovineHD0200035879	2:123616560	A	-	-	-	rs210096664	intergenic_variant	-	-	-	-	-	-
BovineHD0200035879	2:123616584	C	-	-	-	rs210208762	intergenic_variant	-	-	-	-	-	-
BovineHD0200035879	2:123616614	A	-	-	-	rs210968075	intergenic_variant	-	-	-	-	-	-
BovineHD0200035879	2:123616686	C	-	-	-	rs110725755	intergenic_variant	-	-	-	-	-	-
BovineHD0200035879	2:123616708	A	-	-	-	rs381013507	intergenic_variant	-	-	-	-	-	-
BovineHD0200035879	2:123616715	T	-	-	-	-	intergenic_variant	-	-	-	-	-	-
BovineHD0200036042	2:123998723	C	-	-	-	rs209170863	intergenic_variant	-	-	-	-	-	-
BovineHD0200036042	2:123998741	C	-	-	-	rs385098292	intergenic_variant	-	-	-	-	-	-
BovineHD0200036042	2:123998843	A	-	-	-	rs385983575	intergenic_variant	-	-	-	-	-	-
BovineHD0200036042	2:123998958	A	-	-	-	rs208433038	intergenic_variant	-	-	-	-	-	-
BovineHD0200037345	2:128605202	C	-	-	-	rs210038886	intergenic_variant	-	-	-	-	-	-
BovineHD0200037433	2:128893627-128893629	TT	-	-	-	-	intergenic_variant	-	-	-	-	-	-
BovineHD0200037433	2:128893679	G	-	-	-	rs474834343	intergenic_variant	-	-	-	-	-	-
BovineHD0200037433	2:128893684	T	-	-	-	-	intergenic_variant	-	-	-	-	-	-
BovineHD0200037433	2:128893708	A	-	-	-	rs109826899	intergenic_variant	-	-	-	-	-	-
BovineHD0200037433	2:128893817	C	-	-	-	rs385041475	intergenic_variant	-	-	-	-	-	-
BovineHD0200037433	2:128893829	A	-	-	-	rs380512040	intergenic_variant	-	-	-	-	-	-
BovineHD0200038471	2:132250199	A	ENSBTAG00000040215	ENSBTAT00000063631	Transcript	rs433016329	intron_variant	-	-	-	-	-	-	STRAND=1
BovineHD0200038471	2:132250199	A	ENSBTAG00000040215	ENSBTAT00000061629	Transcript	rs433016329	intron_variant	-	-	-	-	-	-	STRAND=1
BovineHD0200038471	2:132250199	A	ENSBTAG00000040215	ENSBTAT00000007063	Transcript	rs433016329	intron_variant	-	-	-	-	-	-	STRAND=1
BovineHD0200038471	2:132250199	A	ENSBTAG00000040215	ENSBTAT00000037768	Transcript	rs433016329	intron_variant	-	-	-	-	-	-	STRAND=1
BovineHD0200038471	2:132250384	C	ENSBTAG00000040215	ENSBTAT00000007063	Transcript	rs456397667	intron_variant	-	-	-	-	-	-	STRAND=1
BovineHD0200038471	2:132250384	C	ENSBTAG00000040215	ENSBTAT00000037768	Transcript	rs456397667	intron_variant	-	-	-	-	-	-	STRAND=1
BovineHD0200038471	2:132250384	C	ENSBTAG00000040215	ENSBTAT00000061629	Transcript	rs456397667	intron_variant	-	-	-	-	-	-	STRAND=1
BovineHD0200038471	2:132250384	C	ENSBTAG00000040215	ENSBTAT00000063631	Transcript	rs456397667	intron_variant	-	-	-	-	-	-	STRAND=1
BovineHD0200039617	2:135345552	G	-	-	-	rs109928040	intergenic_variant	-	-	-	-	-	-
BovineHD0200039666	2:135496914	C	-	-	-	rs42467567	intergenic_variant	-	-	-	-	-	-
BovineHD0200039666	2:135496915	T	-	-	-	-	intergenic_variant	-	-	-	-	-	-
BovineHD0200039666	2:135496987-135496998	GGGGGGGGGGG	-	-	-	-	intergenic_variant	-	-	-	-	-	-
BovineHD0200039666	2:135497032	T	-	-	-	-	intergenic_variant	-	-	-	-	-	-
BovineHD0200039693	2:135597115	G	ENSBTAG00000000684	ENSBTAT00000000909	Transcript	rs385392129	intron_variant	-	-	-	-	-	-	STRAND=-1
BovineHD0200039693	2:135597129	A	ENSBTAG00000000684	ENSBTAT00000000909	Transcript	rs211498591	intron_variant	-	-	-	-	-	-	STRAND=-1
BovineHD0200039693	2:135597274-135597275	GGG	ENSBTAG00000000684	ENSBTAT00000000909	Transcript	-	intron_variant,feature_elongation	-	-	-	-	-	-	STRAND=-1
BovineHD0200039693	2:135597333	A	ENSBTAG00000000684	ENSBTAT00000000909	Transcript	-	intron_variant	-	-	-	-	-	-	STRAND=-1
BovineHD0200040518	2:20690571-20690573	T	-	-	-	-	intergenic_variant	-	-	-	-	-	-
BovineHD0200040518	2:20690606	A	-	-	-	-	intergenic_variant	-	-	-	-	-	-
BovineHD0200040518	2:20690674	G	-	-	-	-	intergenic_variant	-	-	-	-	-	-
BovineHD0200040518	2:20690748	T	-	-	-	-	intergenic_variant	-	-	-	-	-	-
BovineHD0200040518	2:20690766	T	-	-	-	-	intergenic_variant	-	-	-	-	-	-
ARS-BFGL-NGS-112545	3:62079273	T	-	-	-	rs383539255	intergenic_variant	-	-	-	-	-	-
ARS-BFGL-NGS-66206	3:7255441	C	ENSBTAG00000010158	ENSBTAT00000048340	Transcript	-	intron_variant	-	-	-	-	-	-	STRAND=-1
ARS-BFGL-NGS-66206	3:7255489	C	ENSBTAG00000010158	ENSBTAT00000048340	Transcript	-	intron_variant	-	-	-	-	-	-	STRAND=-1
ARS-BFGL-NGS-69986	3:69421838	A	-	-	-	rs110445476	intergenic_variant	-	-	-	-	-	-
ARS-BFGL-NGS-69986	3:69421886	C	-	-	-	rs133743502	intergenic_variant	-	-	-	-	-	-
ARS-BFGL-NGS-69986	3:69421913-69421914	C	-	-	-	-	intergenic_variant	-	-	-	-	-	-
ARS-BFGL-NGS-69986	3:69422000	A	-	-	-	-	intergenic_variant	-	-	-	-	-	-
ARS-BFGL-NGS-97995	3:11063373	T	-	-	-	rs134243298	intergenic_variant	-	-	-	-	-	-
ARS-BFGL-NGS-97995	3:11063376	A	-	-	-	rs135054452	intergenic_variant	-	-	-	-	-	-
ARS-BFGL-NGS-97995	3:11063383	G	-	-	-	rs132865853	intergenic_variant	-	-	-	-	-	-
ARS-BFGL-NGS-97995	3:11063405	G	-	-	-	rs137070920	intergenic_variant	-	-	-	-	-	-
ARS-BFGL-NGS-97995	3:11063422	A	-	-	-	rs135928776	intergenic_variant	-	-	-	-	-	-
ARS-BFGL-NGS-97995	3:11063440	A	-	-	-	rs136816490	intergenic_variant	-	-	-	-	-	-
ARS-BFGL-NGS-97995	3:11063458	G	-	-	-	rs134174001	intergenic_variant	-	-	-	-	-	-
ARS-BFGL-NGS-97995	3:11063475	G	-	-	-	rs136110138	intergenic_variant	-	-	-	-	-	-
ARS-BFGL-NGS-97995	3:11063516	A	-	-	-	rs135193062	intergenic_variant	-	-	-	-	-	-
ARS-BFGL-NGS-97995	3:11063529	T	-	-	-	rs136503086	intergenic_variant	-	-	-	-	-	-
ARS-BFGL-NGS-97995	3:11063564	A	-	-	-	rs133331176	intergenic_variant	-	-	-	-	-	-
ARS-BFGL-NGS-97995	3:11063594	A	-	-	-	rs110433278	intergenic_variant	-	-	-	-	-	-
ARS-BFGL-NGS-99357	3:33598359	T	-	-	-	rs110255687	intergenic_variant	-	-	-	-	-	-
BovineHD0300000035	3:240456	A	-	-	-	rs208517013	intergenic_variant	-	-	-	-	-	-
BovineHD0300000035	3:240471	G	-	-	-	rs210471899	intergenic_variant	-	-	-	-	-	-
BovineHD0300000035	3:240488	A	-	-	-	rs210939563	intergenic_variant	-	-	-	-	-	-
BovineHD0300000035	3:240588	C	-	-	-	-	intergenic_variant	-	-	-	-	-	-
BovineHD0300000035	3:240660	T	-	-	-	rs474266917	intergenic_variant	-	-	-	-	-	-
BovineHD0300000128	3:606494	G	ENSBTAG00000020969	ENSBTAT00000027930	Transcript	-	intron_variant	-	-	-	-	-	-	STRAND=-1
BovineHD0300000128	3:606555	A	ENSBTAG00000020969	ENSBTAT00000027930	Transcript	rs211180786	intron_variant	-	-	-	-	-	-	STRAND=-1
BovineHD0300000128	3:606561	C	ENSBTAG00000020969	ENSBTAT00000027930	Transcript	rs441745791	intron_variant	-	-	-	-	-	-	STRAND=-1
BovineHD0300000128	3:606580	C	ENSBTAG00000020969	ENSBTAT00000027930	Transcript	rs461812555	intron_variant	-	-	-	-	-	-	STRAND=-1
BovineHD0300000128	3:606590-606592	A	ENSBTAG00000020969	ENSBTAT00000027930	Transcript	-	intron_variant,feature_truncation	-	-	-	-	-	-	STRAND=-1
BovineHD0300000128	3:606610	A	ENSBTAG00000020969	ENSBTAT00000027930	Transcript	-	intron_variant	-	-	-	-	-	-	STRAND=-1
BovineHD0300000128	3:606626	C	ENSBTAG00000020969	ENSBTAT00000027930	Transcript	-	intron_variant	-	-	-	-	-	-	STRAND=-1
BovineHD0300000128	3:606644	C	ENSBTAG00000020969	ENSBTAT00000027930	Transcript	rs447309091	intron_variant	-	-	-	-	-	-	STRAND=-1
BovineHD0300000128	3:606705	G	ENSBTAG00000020969	ENSBTAT00000027930	Transcript	rs464229621	intron_variant	-	-	-	-	-	-	STRAND=-1
BovineHD0300000238	3:990388	T	ENSBTAG00000002823	ENSBTAT00000003653	Transcript	rs379110281	intron_variant	-	-	-	-	-	-	STRAND=-1
BovineHD0300000238	3:990455	G	ENSBTAG00000002823	ENSBTAT00000003653	Transcript	rs110106473	intron_variant	-	-	-	-	-	-	STRAND=-1
BovineHD0300000238	3:990504	G	ENSBTAG00000002823	ENSBTAT00000003653	Transcript	rs435315017	intron_variant	-	-	-	-	-	-	STRAND=-1
BovineHD0300000238	3:990519	C	ENSBTAG00000002823	ENSBTAT00000003653	Transcript	rs465789260	intron_variant	-	-	-	-	-	-	STRAND=-1
BovineHD0300000238	3:990526	C	ENSBTAG00000002823	ENSBTAT00000003653	Transcript	rs109863320	intron_variant	-	-	-	-	-	-	STRAND=-1
BovineHD0300000485	3:1798648	T	-	-	-	-	intergenic_variant	-	-	-	-	-	-
BovineHD0300000485	3:1798854	A	-	-	-	-	intergenic_variant	-	-	-	-	-	-
BovineHD0300000949	3:3234946	C	-	-	-	rs438019622	intergenic_variant	-	-	-	-	-	-
BovineHD0300000949	3:3234956-3234957	CCC	-	-	-	-	intergenic_variant	-	-	-	-	-	-
BovineHD0300000949	3:3234991	T	-	-	-	-	intergenic_variant	-	-	-	-	-	-
BovineHD0300000949	3:3235078	G	-	-	-	-	intergenic_variant	-	-	-	-	-	-
BovineHD0300000949	3:3235100	C	-	-	-	rs383158322	intergenic_variant	-	-	-	-	-	-
BovineHD0300000949	3:3235181	A	-	-	-	-	intergenic_variant	-	-	-	-	-	-
BovineHD0300001054	3:3509682	C	-	-	-	rs208169388	intergenic_variant	-	-	-	-	-	-
BovineHD0300001054	3:3509719	CC	-	-	-	-	intergenic_variant	-	-	-	-	-	-
BovineHD0300001054	3:3509721	T	-	-	-	rs209827398	intergenic_variant	-	-	-	-	-	-
BovineHD0300001461	3:4726189	G	-	-	-	-	intergenic_variant	-	-	-	-	-	-
BovineHD0300001837	3:6002134	C	-	-	-	-	intergenic_variant	-	-	-	-	-	-
BovineHD0300001837	3:6002147	G	-	-	-	-	intergenic_variant	-	-	-	-	-	-
BovineHD0300001837	3:6002272	G	-	-	-	-	intergenic_variant	-	-	-	-	-	-
BovineHD0300001881	3:6165700	A	-	-	-	rs42456215	intergenic_variant	-	-	-	-	-	-
BovineHD0300001886	3:6176534	C	-	-	-	rs135575774	intergenic_variant	-	-	-	-	-	-
BovineHD0300001886	3:6176547	A	-	-	-	rs109487468	intergenic_variant	-	-	-	-	-	-
BovineHD0300001886	3:6176620	C	-	-	-	rs109970277	intergenic_variant	-	-	-	-	-	-
BovineHD0300001886	3:6176722	G	-	-	-	rs109055304	intergenic_variant	-	-	-	-	-	-
BovineHD0300001911	3:6225646	TGTT	ENSBTAG00000016341	ENSBTAT00000032193	Transcript	-	upstream_gene_variant	-	-	-	-	-	-	DISTANCE=2703;STRAND=1
BovineHD0300001911	3:6225658	G	ENSBTAG00000016341	ENSBTAT00000032193	Transcript	-	upstream_gene_variant	-	-	-	-	-	-	DISTANCE=2691;STRAND=1
BovineHD0300001911	3:6225698	T	ENSBTAG00000016341	ENSBTAT00000032193	Transcript	-	upstream_gene_variant	-	-	-	-	-	-	DISTANCE=2651;STRAND=1
BovineHD0300001911	3:6225719	C	ENSBTAG00000016341	ENSBTAT00000032193	Transcript	-	upstream_gene_variant	-	-	-	-	-	-	DISTANCE=2630;STRAND=1
BovineHD0300001911	3:6225732	G	ENSBTAG00000016341	ENSBTAT00000032193	Transcript	-	upstream_gene_variant	-	-	-	-	-	-	DISTANCE=2617;STRAND=1
BovineHD0300001911	3:6225735	G	ENSBTAG00000016341	ENSBTAT00000032193	Transcript	-	upstream_gene_variant	-	-	-	-	-	-	DISTANCE=2614;STRAND=1
BovineHD0300001911	3:6225766	A	ENSBTAG00000016341	ENSBTAT00000032193	Transcript	-	upstream_gene_variant	-	-	-	-	-	-	DISTANCE=2583;STRAND=1
BovineHD0300001911	3:6225821	G	ENSBTAG00000016341	ENSBTAT00000032193	Transcript	-	upstream_gene_variant	-	-	-	-	-	-	DISTANCE=2528;STRAND=1
BovineHD0300001911	3:6225839	G	ENSBTAG00000016341	ENSBTAT00000032193	Transcript	-	upstream_gene_variant	-	-	-	-	-	-	DISTANCE=2510;STRAND=1
BovineHD0300002111	3:6707110	T	ENSBTAG00000004885	ENSBTAT00000006422	Transcript	rs482088954	intron_variant	-	-	-	-	-	-	STRAND=-1
BovineHD0300002111	3:6707182	C	ENSBTAG00000004885	ENSBTAT00000006422	Transcript	rs109617718	intron_variant	-	-	-	-	-	-	STRAND=-1
BovineHD0300002111	3:6707195	G	ENSBTAG00000004885	ENSBTAT00000006422	Transcript	rs110314939	intron_variant	-	-	-	-	-	-	STRAND=-1
BovineHD0300002418	3:7471011	T	-	-	-	-	intergenic_variant	-	-	-	-	-	-
BovineHD0300002418	3:7471047	A	-	-	-	-	intergenic_variant	-	-	-	-	-	-
BovineHD0300002418	3:7471072	C	-	-	-	rs136643316	intergenic_variant	-	-	-	-	-	-
BovineHD0300002957	3:8944703	T	ENSBTAG00000024849	ENSBTAT00000007838	Transcript	-	synonymous_variant	276	271	91	L	Ctg/Ttg	-	STRAND=1
BovineHD0300002957	3:8944711	G	ENSBTAG00000024849	ENSBTAT00000007838	Transcript	rs136013263	synonymous_variant	284	279	93	T	acT/acG	-	STRAND=1
BovineHD0300002957	3:8944722	T	ENSBTAG00000024849	ENSBTAT00000007838	Transcript	rs133021056	missense_variant	295	290	97	T/I	aCt/aTt	-	STRAND=1
BovineHD0300002957	3:8944738	C	ENSBTAG00000024849	ENSBTAT00000007838	Transcript	rs110846675	synonymous_variant	311	306	102	F	ttT/ttC	-	STRAND=1
BovineHD0300003178	3:9779988	A	-	-	-	rs110096308	intergenic_variant	-	-	-	-	-	-
BovineHD0300003629	3:11058710	G	ENSBTAG00000038961	ENSBTAT00000055366	Transcript	-	downstream_gene_variant	-	-	-	-	-	-	DISTANCE=2316;STRAND=1
BovineHD0300003629	3:11058721	A	ENSBTAG00000038961	ENSBTAT00000055366	Transcript	rs378668204	downstream_gene_variant	-	-	-	-	-	-	DISTANCE=2327;STRAND=1
BovineHD0300003629	3:11058749	A	ENSBTAG00000038961	ENSBTAT00000055366	Transcript	rs446029961	downstream_gene_variant	-	-	-	-	-	-	DISTANCE=2355;STRAND=1
BovineHD0300003629	3:11058762-11058765	TTT	ENSBTAG00000038961	ENSBTAT00000055366	Transcript	-	downstream_gene_variant	-	-	-	-	-	-	DISTANCE=2368;STRAND=1
BovineHD0300003629	3:11058796	G	ENSBTAG00000038961	ENSBTAT00000055366	Transcript	rs383072966	downstream_gene_variant	-	-	-	-	-	-	DISTANCE=2402;STRAND=1
BovineHD0300003629	3:11058879	A	ENSBTAG00000038961	ENSBTAT00000055366	Transcript	rs109496511	downstream_gene_variant	-	-	-	-	-	-	DISTANCE=2485;STRAND=1
BovineHD0300003629	3:11058971	C	ENSBTAG00000038961	ENSBTAT00000055366	Transcript	rs381839276	downstream_gene_variant	-	-	-	-	-	-	DISTANCE=2577;STRAND=1
BovineHD0300003821	3:11570238	C	-	-	-	rs109950864	intergenic_variant	-	-	-	-	-	-
BovineHD0300003821	3:11570241	G	-	-	-	rs210157810	intergenic_variant	-	-	-	-	-	-
BovineHD0300003821	3:11570357	A	-	-	-	rs381105494	intergenic_variant	-	-	-	-	-	-
BovineHD0300003821	3:11570409	T	-	-	-	rs381962030	intergenic_variant	-	-	-	-	-	-
BovineHD0300004284	3:13230394	T	-	-	-	-	intergenic_variant	-	-	-	-	-	-
BovineHD0300004303	3:13320477	T	-	-	-	rs208749461	intergenic_variant	-	-	-	-	-	-
BovineHD0300004303	3:13320498	C	-	-	-	rs210258616	intergenic_variant	-	-	-	-	-	-
BovineHD0300004303	3:13320538	A	-	-	-	rs109730117	intergenic_variant	-	-	-	-	-	-
BovineHD0300004303	3:13320544	T	-	-	-	rs136188285	intergenic_variant	-	-	-	-	-	-
BovineHD0300004303	3:13320545	A	-	-	-	rs209192861	intergenic_variant	-	-	-	-	-	-
BovineHD0300004303	3:13320554	G	-	-	-	rs210619685	intergenic_variant	-	-	-	-	-	-
BovineHD0300004303	3:13320581	G	-	-	-	rs444992437	intergenic_variant	-	-	-	-	-	-
BovineHD0300004303	3:13320587	G	-	-	-	-	intergenic_variant	-	-	-	-	-	-
BovineHD0300004303	3:13320591	G	-	-	-	rs110816898	intergenic_variant	-	-	-	-	-	-
BovineHD0300004303	3:13320641-13320644	-	-	-	-	-	intergenic_variant	-	-	-	-	-	-
BovineHD0300004303	3:13320642-13320653	CACACACA	-	-	-	-	intergenic_variant	-	-	-	-	-	-
BovineHD0300004303	3:13320649	ATA	-	-	-	-	intergenic_variant	-	-	-	-	-	-
BovineHD0300004303	3:13320691	T	-	-	-	rs109754956	intergenic_variant	-	-	-	-	-	-
BovineHD0300004341	3:13423640	A	-	-	-	rs109573688	intergenic_variant	-	-	-	-	-	-
BovineHD0300004341	3:13423658	G	-	-	-	rs209221339	intergenic_variant	-	-	-	-	-	-
BovineHD0300004341	3:13423692	G	-	-	-	rs210906064	intergenic_variant	-	-	-	-	-	-
BovineHD0300004341	3:13423868	C	-	-	-	rs208441309	intergenic_variant	-	-	-	-	-	-
BovineHD0300004344	3:13428859	G	-	-	-	-	intergenic_variant	-	-	-	-	-	-
BovineHD0300004344	3:13428859	G	-	-	-	-	intergenic_variant	-	-	-	-	-	-
BovineHD0300004344	3:13428990	A	-	-	-	rs137850408	intergenic_variant	-	-	-	-	-	-
BovineHD0300004351	3:13443855	C	-	-	-	rs210131228	intergenic_variant	-	-	-	-	-	-
BovineHD0300004351	3:13443871	A	-	-	-	rs209620602	intergenic_variant	-	-	-	-	-	-
BovineHD0300004351	3:13443883	A	-	-	-	rs207715126	intergenic_variant	-	-	-	-	-	-
BovineHD0300004351	3:13443899	T	-	-	-	rs209182650	intergenic_variant	-	-	-	-	-	-
BovineHD0300004351	3:13443917	G	-	-	-	-	intergenic_variant	-	-	-	-	-	-
BovineHD0300004351	3:13443988	A	-	-	-	-	intergenic_variant	-	-	-	-	-	-
BovineHD0300004351	3:13444002	T	-	-	-	rs455006612	intergenic_variant	-	-	-	-	-	-
BovineHD0300004351	3:13444024	A	-	-	-	rs210856357	intergenic_variant	-	-	-	-	-	-
BovineHD0300004351	3:13444070	C	-	-	-	rs443124559	intergenic_variant	-	-	-	-	-	-
BovineHD0300004351	3:13444079-13444081	TCTCT	-	-	-	-	intergenic_variant	-	-	-	-	-	-
BovineHD0300004351	3:13444080	CCC	-	-	-	-	intergenic_variant	-	-	-	-	-	-
BovineHD0300004351	3:13444091	A	-	-	-	rs207628641	intergenic_variant	-	-	-	-	-	-
BovineHD0300004351	3:13444095	G	-	-	-	-	intergenic_variant	-	-	-	-	-	-
BovineHD0300004695	3:14484834	T	-	-	-	rs109596331	intergenic_variant	-	-	-	-	-	-
BovineHD0300004695	3:14484918	T	-	-	-	rs382171143	intergenic_variant	-	-	-	-	-	-
BovineHD0300004695	3:14485005	G	-	-	-	rs383710658	intergenic_variant	-	-	-	-	-	-
BovineHD0300004966	3:15244934	T	ENSBTAG00000003954	ENSBTAT00000005172	Transcript	-	intron_variant	-	-	-	-	-	-	STRAND=1
BovineHD0300004966	3:15244992	T	ENSBTAG00000003954	ENSBTAT00000005172	Transcript	rs133041475	intron_variant	-	-	-	-	-	-	STRAND=1
BovineHD0300004966	3:15245076	G	ENSBTAG00000003954	ENSBTAT00000005172	Transcript	rs451829054	intron_variant	-	-	-	-	-	-	STRAND=1
BovineHD0300004996	3:15335227	C	ENSBTAG00000003954	ENSBTAT00000005172	Transcript	rs110051114	intron_variant	-	-	-	-	-	-	STRAND=1
BovineHD0300004996	3:15335236	T	ENSBTAG00000003954	ENSBTAT00000005172	Transcript	rs110830182	intron_variant	-	-	-	-	-	-	STRAND=1
BovineHD0300004996	3:15335378	A	ENSBTAG00000003954	ENSBTAT00000005172	Transcript	rs466080027	intron_variant	-	-	-	-	-	-	STRAND=1
BovineHD0300005256	3:16024176	G	-	-	-	-	intergenic_variant	-	-	-	-	-	-
BovineHD0300005256	3:16024237-16024242	TGAAATGAAAT	-	-	-	-	intergenic_variant	-	-	-	-	-	-
BovineHD0300005256	3:16024272	A	-	-	-	rs458720975	intergenic_variant	-	-	-	-	-	-
BovineHD0300005256	3:16024299-16024300	T	-	-	-	-	intergenic_variant	-	-	-	-	-	-
BovineHD0300005256	3:16024334-16024337	GTATGTAT	-	-	-	-	intergenic_variant	-	-	-	-	-	-
BovineHD0300005256	3:16024387	G	-	-	-	-	intergenic_variant	-	-	-	-	-	-
BovineHD0300005658	3:17618810	A	-	-	-	-	intergenic_variant	-	-	-	-	-	-
BovineHD0300005658	3:17618898	G	-	-	-	-	intergenic_variant	-	-	-	-	-	-
BovineHD0300005658	3:17618902	G	-	-	-	-	intergenic_variant	-	-	-	-	-	-
BovineHD0300005658	3:17618948	T	-	-	-	rs457067397	intergenic_variant	-	-	-	-	-	-
BovineHD0300005681	3:17739839	G	-	-	-	-	intergenic_variant	-	-	-	-	-	-
BovineHD0300005681	3:17739839	G	-	-	-	-	intergenic_variant	-	-	-	-	-	-
BovineHD0300005681	3:17739848	C	-	-	-	-	intergenic_variant	-	-	-	-	-	-
BovineHD0300005681	3:17739848	C	-	-	-	-	intergenic_variant	-	-	-	-	-	-
BovineHD0300005681	3:17739916	A	-	-	-	-	intergenic_variant	-	-	-	-	-	-
BovineHD0300005681	3:17739916	A	-	-	-	-	intergenic_variant	-	-	-	-	-	-
BovineHD0300005708	3:17814034	A	ENSBTAG00000047321	ENSBTAT00000064747	Transcript	rs445178144	downstream_gene_variant	-	-	-	-	-	-	DISTANCE=21;STRAND=-1
BovineHD0300006040	3:18788380	A	-	-	-	rs109669574	intergenic_variant	-	-	-	-	-	-
BovineHD0300006040	3:18788428	T	-	-	-	-	intergenic_variant	-	-	-	-	-	-
BovineHD0300006285	3:19768239	G	ENSBTAG00000015363	ENSBTAT00000020417	Transcript	rs437469657	upstream_gene_variant	-	-	-	-	-	-	DISTANCE=571;STRAND=1
BovineHD0300006285	3:19768239	G	ENSBTAG00000015369	ENSBTAT00000020427	Transcript	rs437469657	upstream_gene_variant	-	-	-	-	-	-	DISTANCE=272;STRAND=-1
BovineHD0300006649	3:21043972-21043975	CCCCC	-	-	-	-	intergenic_variant	-	-	-	-	-	-
BovineHD0300006649	3:21044071	A	-	-	-	-	intergenic_variant	-	-	-	-	-	-
BovineHD0300006650	3:21044448	T	-	-	-	rs385140605	intergenic_variant	-	-	-	-	-	-
BovineHD0300006650	3:21044467	C	-	-	-	rs378456638	intergenic_variant	-	-	-	-	-	-
BovineHD0300006650	3:21044661	T	-	-	-	rs381915831	intergenic_variant	-	-	-	-	-	-
BovineHD0300006657	3:21066861	G	-	-	-	rs381580615	intergenic_variant	-	-	-	-	-	-
BovineHD0300006657	3:21066921	G	-	-	-	rs381008493	intergenic_variant	-	-	-	-	-	-
BovineHD0300006670	3:21120264	G	-	-	-	rs136745127	intergenic_variant	-	-	-	-	-	-
BovineHD0300006702	3:21225452	T	-	-	-	-	intergenic_variant	-	-	-	-	-	-
BovineHD0300006702	3:21225511	G	-	-	-	rs135638015	intergenic_variant	-	-	-	-	-	-
BovineHD0300006702	3:21225554	G	-	-	-	rs208700770	intergenic_variant	-	-	-	-	-	-
BovineHD0300006702	3:21225556	T	-	-	-	rs209560962	intergenic_variant	-	-	-	-	-	-
BovineHD0300006702	3:21225569	G	-	-	-	rs209470698	intergenic_variant	-	-	-	-	-	-
BovineHD0300006702	3:21225627	GG	-	-	-	-	intergenic_variant	-	-	-	-	-	-
BovineHD0300006702	3:21225630	A	-	-	-	rs207612645	intergenic_variant	-	-	-	-	-	-
BovineHD0300006926	3:22057616	C	-	-	-	-	intergenic_variant	-	-	-	-	-	-
BovineHD0300007818	3:24981209	A	-	-	-	rs434571455	intergenic_variant	-	-	-	-	-	-
BovineHD0300007818	3:24981233	C	-	-	-	rs444966983	intergenic_variant	-	-	-	-	-	-
BovineHD0300007818	3:24981312	A	-	-	-	rs133447300	intergenic_variant	-	-	-	-	-	-
BovineHD0300007818	3:24981335	A	-	-	-	-	intergenic_variant	-	-	-	-	-	-
BovineHD0300007818	3:24981346-24981352	AAAAAAAA	-	-	-	-	intergenic_variant	-	-	-	-	-	-
BovineHD0300007818	3:24981425	T	-	-	-	-	intergenic_variant	-	-	-	-	-	-
BovineHD0300008184	3:25989969	G	-	-	-	rs133453830	intergenic_variant	-	-	-	-	-	-
BovineHD0300008184	3:25990001	C	-	-	-	rs134481144	intergenic_variant	-	-	-	-	-	-
BovineHD0300008221	3:26067791	A	-	-	-	-	intergenic_variant	-	-	-	-	-	-
BovineHD0300008221	3:26067794-26067799	ATCATCATC	-	-	-	-	intergenic_variant	-	-	-	-	-	-
BovineHD0300008221	3:26067823	T	-	-	-	rs470698920	intergenic_variant	-	-	-	-	-	-
BovineHD0300008221	3:26067863	C	-	-	-	rs439272314	intergenic_variant	-	-	-	-	-	-
BovineHD0300008889	3:27825674	C	-	-	-	-	intergenic_variant	-	-	-	-	-	-
BovineHD0300008889	3:27825717	C	-	-	-	-	intergenic_variant	-	-	-	-	-	-
BovineHD0300008889	3:27825755	C	-	-	-	-	intergenic_variant	-	-	-	-	-	-
BovineHD0300008889	3:27825764-27825771	GGC	-	-	-	-	intergenic_variant	-	-	-	-	-	-
BovineHD0300008889	3:27825842	C	-	-	-	-	intergenic_variant	-	-	-	-	-	-
BovineHD0300008889	3:27825847	T	-	-	-	-	intergenic_variant	-	-	-	-	-	-
BovineHD0300008889	3:27825928	G	-	-	-	-	intergenic_variant	-	-	-	-	-	-
BovineHD0300009438	3:29921758	T	ENSBTAG00000019611	ENSBTAT00000061528	Transcript	rs434760055	intron_variant	-	-	-	-	-	-	STRAND=-1
BovineHD0300009438	3:29921786	A	ENSBTAG00000019611	ENSBTAT00000061528	Transcript	rs455067506	intron_variant	-	-	-	-	-	-	STRAND=-1
BovineHD0300009438	3:29921821	C	ENSBTAG00000019611	ENSBTAT00000061528	Transcript	rs475157178	intron_variant	-	-	-	-	-	-	STRAND=-1
BovineHD0300009438	3:29921826	T	ENSBTAG00000019611	ENSBTAT00000061528	Transcript	rs443767820	intron_variant	-	-	-	-	-	-	STRAND=-1
BovineHD0300009438	3:29921831	T	ENSBTAG00000019611	ENSBTAT00000061528	Transcript	rs457497823	intron_variant	-	-	-	-	-	-	STRAND=-1
BovineHD0300009438	3:29921834	G	ENSBTAG00000019611	ENSBTAT00000061528	Transcript	-	intron_variant	-	-	-	-	-	-	STRAND=-1
BovineHD0300009438	3:29921838	G	ENSBTAG00000019611	ENSBTAT00000061528	Transcript	-	intron_variant	-	-	-	-	-	-	STRAND=-1
BovineHD0300009438	3:29921911	C	ENSBTAG00000019611	ENSBTAT00000061528	Transcript	rs438453681	intron_variant	-	-	-	-	-	-	STRAND=-1
BovineHD0300009464	3:30017681	C	ENSBTAG00000019611	ENSBTAT00000061528	Transcript	-	intron_variant	-	-	-	-	-	-	STRAND=-1
BovineHD0300009464	3:30017699-30017700	C	ENSBTAG00000019611	ENSBTAT00000061528	Transcript	-	intron_variant,feature_elongation	-	-	-	-	-	-	STRAND=-1
BovineHD0300009464	3:30017722	T	ENSBTAG00000019611	ENSBTAT00000061528	Transcript	-	intron_variant	-	-	-	-	-	-	STRAND=-1
BovineHD0300009464	3:30017763	G	ENSBTAG00000019611	ENSBTAT00000061528	Transcript	rs379601925	intron_variant	-	-	-	-	-	-	STRAND=-1
BovineHD0300009464	3:30017834	T	ENSBTAG00000019611	ENSBTAT00000061528	Transcript	-	intron_variant	-	-	-	-	-	-	STRAND=-1
BovineHD0300009464	3:30017901	A	ENSBTAG00000019611	ENSBTAT00000061528	Transcript	-	intron_variant	-	-	-	-	-	-	STRAND=-1
BovineHD0300009742	3:31045462	C	-	-	-	rs109361899	intergenic_variant	-	-	-	-	-	-
BovineHD0300009742	3:31045729	G	-	-	-	rs208063242	intergenic_variant	-	-	-	-	-	-
BovineHD0300009998	3:31951033	A	ENSBTAG00000039738	ENSBTAT00000049273	Transcript	rs135788497	intron_variant	-	-	-	-	-	-	STRAND=1
BovineHD0300009998	3:31951041	C	ENSBTAG00000039738	ENSBTAT00000049273	Transcript	rs134004199	intron_variant	-	-	-	-	-	-	STRAND=1
BovineHD0300010270	3:32933884	T	-	-	-	rs132918819	intergenic_variant	-	-	-	-	-	-
BovineHD0300010270	3:32933899-32933909	TAGTTT	-	-	-	-	intergenic_variant	-	-	-	-	-	-
BovineHD0300011969	3:38993055	C	-	-	-	rs134509906	intergenic_variant	-	-	-	-	-	-
BovineHD0300012523	3:41185204	G	-	-	-	rs208818872	intergenic_variant	-	-	-	-	-	-
BovineHD0300012667	3:41580976	G	ENSBTAG00000000845	ENSBTAT00000054068	Transcript	rs378650725	intron_variant	-	-	-	-	-	-	STRAND=1
BovineHD0300012667	3:41581019	T	ENSBTAG00000000845	ENSBTAT00000054068	Transcript	rs134088140	intron_variant	-	-	-	-	-	-	STRAND=1
BovineHD0300012667	3:41581146	G	ENSBTAG00000000845	ENSBTAT00000054068	Transcript	rs110475137	intron_variant	-	-	-	-	-	-	STRAND=1
BovineHD0300013235	3:43490750	T	-	-	-	rs109270033	intergenic_variant	-	-	-	-	-	-
BovineHD0300013235	3:43490863	A	-	-	-	rs109112628	intergenic_variant	-	-	-	-	-	-
BovineHD0300013532	3:44286900	C	-	-	-	rs208547516	intergenic_variant	-	-	-	-	-	-
BovineHD0300013532	3:44286985	C	-	-	-	rs477919926	intergenic_variant	-	-	-	-	-	-
BovineHD0300013532	3:44287002	A	-	-	-	rs445437317	intergenic_variant	-	-	-	-	-	-
BovineHD0300013532	3:44287024	C	-	-	-	rs467157177	intergenic_variant	-	-	-	-	-	-
BovineHD0300013532	3:44287077	T	-	-	-	rs434127133	intergenic_variant	-	-	-	-	-	-
BovineHD0300013532	3:44287108	T	-	-	-	rs456032798	intergenic_variant	-	-	-	-	-	-
BovineHD0300013624	3:44441313	C	ENSBTAG00000004591	ENSBTAT00000006027	Transcript	rs109966957	intron_variant	-	-	-	-	-	-	STRAND=1
BovineHD0300013913	3:45639080	T	ENSBTAG00000031358	ENSBTAT00000007139	Transcript	rs135442171	intron_variant	-	-	-	-	-	-	STRAND=1
BovineHD0300013913	3:45639179	G	ENSBTAG00000031358	ENSBTAT00000007139	Transcript	rs136676558	intron_variant	-	-	-	-	-	-	STRAND=1
BovineHD0300015033	3:49519067	A	-	-	-	rs110272758	intergenic_variant	-	-	-	-	-	-
BovineHD0300015091	3:49632442	C	ENSBTAG00000018010	ENSBTAT00000023982	Transcript	rs109025211	intron_variant	-	-	-	-	-	-	STRAND=1
BovineHD0300015172	3:49784921	T	ENSBTAG00000047679	ENSBTAT00000010317	Transcript	-	downstream_gene_variant	-	-	-	-	-	-	DISTANCE=3405;STRAND=1
BovineHD0300015317	3:50304384	A	-	-	-	rs133250177	intergenic_variant	-	-	-	-	-	-
BovineHD0300015317	3:50304452-50304475	TGAGCTGAGCTGAGCTGAGCTGAGCTGAG	-	-	-	-	intergenic_variant	-	-	-	-	-	-
BovineHD0300015432	3:50898442	T	-	-	-	-	intergenic_variant	-	-	-	-	-	-
BovineHD0300015432	3:50898443	G	-	-	-	-	intergenic_variant	-	-	-	-	-	-
BovineHD0300015432	3:50898444	C	-	-	-	-	intergenic_variant	-	-	-	-	-	-
BovineHD0300015432	3:50898445	C	-	-	-	-	intergenic_variant	-	-	-	-	-	-
BovineHD0300015432	3:50898446	A	-	-	-	-	intergenic_variant	-	-	-	-	-	-
BovineHD0300015432	3:50898447	C	-	-	-	-	intergenic_variant	-	-	-	-	-	-
BovineHD0300015432	3:50898448	A	-	-	-	-	intergenic_variant	-	-	-	-	-	-
BovineHD0300015432	3:50898449	G	-	-	-	-	intergenic_variant	-	-	-	-	-	-
BovineHD0300015432	3:50898450	C	-	-	-	-	intergenic_variant	-	-	-	-	-	-
BovineHD0300015432	3:50898451	A	-	-	-	-	intergenic_variant	-	-	-	-	-	-
BovineHD0300015432	3:50898452	G	-	-	-	-	intergenic_variant	-	-	-	-	-	-
BovineHD0300015432	3:50898453	C	-	-	-	-	intergenic_variant	-	-	-	-	-	-
BovineHD0300015432	3:50898454	C	-	-	-	-	intergenic_variant	-	-	-	-	-	-
BovineHD0300015432	3:50898455	A	-	-	-	-	intergenic_variant	-	-	-	-	-	-
BovineHD0300015432	3:50898469	C	-	-	-	rs472868880	intergenic_variant	-	-	-	-	-	-
BovineHD0300015432	3:50898499	G	-	-	-	rs472528615	intergenic_variant	-	-	-	-	-	-
BovineHD0300015432	3:50898501	-	-	-	-	rs384025171,rs439425593	intergenic_variant	-	-	-	-	-	-
BovineHD0300015432	3:50898503	G	-	-	-	rs445021073	intergenic_variant	-	-	-	-	-	-
BovineHD0300015432	3:50898545	G	-	-	-	rs381446198	intergenic_variant	-	-	-	-	-	-
BovineHD0300016512	3:54555500	G	-	-	-	rs132649700	intergenic_variant	-	-	-	-	-	-
BovineHD0300017663	3:58719613	C	-	-	-	rs133692127	intergenic_variant	-	-	-	-	-	-
BovineHD0300017663	3:58719671	T	-	-	-	-	intergenic_variant	-	-	-	-	-	-
BovineHD0300017663	3:58719698	A	-	-	-	-	intergenic_variant	-	-	-	-	-	-
BovineHD0300017663	3:58719701	G	-	-	-	rs109131135	intergenic_variant	-	-	-	-	-	-
BovineHD0300017663	3:58719750	G	-	-	-	rs109876675	intergenic_variant	-	-	-	-	-	-
BovineHD0300018252	3:60769564	G	-	-	-	rs110151587	intergenic_variant	-	-	-	-	-	-
BovineHD0300018252	3:60769575	T	-	-	-	rs134038825	intergenic_variant	-	-	-	-	-	-
BovineHD0300019422	3:65421716	A	-	-	-	-	intergenic_variant	-	-	-	-	-	-
BovineHD0300019422	3:65421837	G	-	-	-	rs451180361	intergenic_variant	-	-	-	-	-	-
BovineHD0300019431	3:65460601	A	-	-	-	-	intergenic_variant	-	-	-	-	-	-
BovineHD0300019626	3:66208773	T	-	-	-	rs135812067	intergenic_variant	-	-	-	-	-	-
BovineHD0300019626	3:66208916-66208917	GT	-	-	-	rs137239971	intergenic_variant	-	-	-	-	-	-
BovineHD0300019626	3:66208959	T	-	-	-	rs211245288	intergenic_variant	-	-	-	-	-	-
BovineHD0300019754	3:66729978	C	-	-	-	rs383824034	intergenic_variant	-	-	-	-	-	-
BovineHD0300019754	3:66730038	C	-	-	-	rs378874522	intergenic_variant	-	-	-	-	-	-
BovineHD0300019754	3:66730068	T	-	-	-	rs473534679	intergenic_variant	-	-	-	-	-	-
BovineHD0300019754	3:66730076	G	-	-	-	-	intergenic_variant	-	-	-	-	-	-
BovineHD0300019754	3:66730080	G	-	-	-	rs438844088	intergenic_variant	-	-	-	-	-	-
BovineHD0300019754	3:66730139	G	-	-	-	rs386052947	intergenic_variant	-	-	-	-	-	-
BovineHD0300019754	3:66730165	T	-	-	-	rs380870094	intergenic_variant	-	-	-	-	-	-
BovineHD0300021758	3:74951960	A	-	-	-	rs439714346	intergenic_variant	-	-	-	-	-	-
BovineHD0300021964	3:75702048	G	ENSBTAG00000009338	ENSBTAT00000012294	Transcript	rs451844647	intron_variant	-	-	-	-	-	-	STRAND=-1
BovineHD0300021964	3:75702090	T	ENSBTAG00000009338	ENSBTAT00000012294	Transcript	rs466515094	intron_variant	-	-	-	-	-	-	STRAND=-1
BovineHD0300021964	3:75702105-75702109	AG	ENSBTAG00000009338	ENSBTAT00000012294	Transcript	-	intron_variant,feature_truncation	-	-	-	-	-	-	STRAND=-1
BovineHD0300021964	3:75702134	C	ENSBTAG00000009338	ENSBTAT00000012294	Transcript	rs455398601	intron_variant	-	-	-	-	-	-	STRAND=-1
BovineHD0300021964	3:75702136	A	ENSBTAG00000009338	ENSBTAT00000012294	Transcript	-	intron_variant	-	-	-	-	-	-	STRAND=-1
BovineHD0300021964	3:75702140	A	ENSBTAG00000009338	ENSBTAT00000012294	Transcript	rs463935494	intron_variant	-	-	-	-	-	-	STRAND=-1
BovineHD0300021964	3:75702146	C	ENSBTAG00000009338	ENSBTAT00000012294	Transcript	rs480410305	intron_variant	-	-	-	-	-	-	STRAND=-1
BovineHD0300021964	3:75702178	T	ENSBTAG00000009338	ENSBTAT00000012294	Transcript	rs442845113	intron_variant	-	-	-	-	-	-	STRAND=-1
BovineHD0300023391	3:81432231	C	-	-	-	rs110565137	intergenic_variant	-	-	-	-	-	-
BovineHD0300023391	3:81432336	A	-	-	-	rs209523408	intergenic_variant	-	-	-	-	-	-
BovineHD0300023400	3:81442115	G	-	-	-	rs43346822	intergenic_variant	-	-	-	-	-	-
BovineHD0300023400	3:81442152	A	-	-	-	-	intergenic_variant	-	-	-	-	-	-
BovineHD0300023400	3:81442207	G	-	-	-	rs43346823	intergenic_variant	-	-	-	-	-	-
BovineHD0300023400	3:81442212	T	-	-	-	rs110601413	intergenic_variant	-	-	-	-	-	-
BovineHD0300023400	3:81442251	A	-	-	-	rs135225723	intergenic_variant	-	-	-	-	-	-
BovineHD0300023400	3:81442276	G	-	-	-	rs384687824	intergenic_variant	-	-	-	-	-	-
BovineHD0300023400	3:81442282	G	-	-	-	rs136708860	intergenic_variant	-	-	-	-	-	-
BovineHD0300023400	3:81442294-81442310	CACACACACACACAC	-	-	-	-	intergenic_variant	-	-	-	-	-	-
BovineHD0300023400	3:81442311	A	-	-	-	rs137411467	intergenic_variant	-	-	-	-	-	-
BovineHD0300023400	3:81442369	T	-	-	-	rs134841498	intergenic_variant	-	-	-	-	-	-
BovineHD0300023400	3:81442380	T	-	-	-	rs109195126	intergenic_variant	-	-	-	-	-	-
BovineHD0300023734	3:82696081-82696082	TTT	-	-	-	-	intergenic_variant	-	-	-	-	-	-
BovineHD0300023734	3:82696249	T	-	-	-	rs378287892	intergenic_variant	-	-	-	-	-	-
BovineHD0300023775	3:83059832	C	-	-	-	-	intergenic_variant	-	-	-	-	-	-
BovineHD0300023775	3:83059849	C	-	-	-	-	intergenic_variant	-	-	-	-	-	-
BovineHD0300023775	3:83059853	A	-	-	-	-	intergenic_variant	-	-	-	-	-	-
BovineHD0300023775	3:83059888	T	-	-	-	rs457364425	intergenic_variant	-	-	-	-	-	-
BovineHD0300023775	3:83059949	G	-	-	-	rs470963459	intergenic_variant	-	-	-	-	-	-
BovineHD0300023775	3:83059954	A	-	-	-	-	intergenic_variant	-	-	-	-	-	-
BovineHD0300023775	3:83060036	C	-	-	-	rs460028521	intergenic_variant	-	-	-	-	-	-
BovineHD0300023997	3:83947808	C	ENSBTAG00000045912	ENSBTAT00000063864	Transcript	rs476898490	upstream_gene_variant	-	-	-	-	-	-	DISTANCE=1306;STRAND=-1
BovineHD0300023997	3:83947818	G	ENSBTAG00000045912	ENSBTAT00000063864	Transcript	-	upstream_gene_variant	-	-	-	-	-	-	DISTANCE=1316;STRAND=-1
BovineHD0300023997	3:83947832	T	ENSBTAG00000045912	ENSBTAT00000063864	Transcript	rs109276772	upstream_gene_variant	-	-	-	-	-	-	DISTANCE=1330;STRAND=-1
BovineHD0300023997	3:83947846	C	ENSBTAG00000045912	ENSBTAT00000063864	Transcript	-	upstream_gene_variant	-	-	-	-	-	-	DISTANCE=1344;STRAND=-1
BovineHD0300023997	3:83947883	G	ENSBTAG00000045912	ENSBTAT00000063864	Transcript	-	upstream_gene_variant	-	-	-	-	-	-	DISTANCE=1381;STRAND=-1
BovineHD0300023997	3:83948009-83948010	A	ENSBTAG00000045912	ENSBTAT00000063864	Transcript	-	upstream_gene_variant	-	-	-	-	-	-	DISTANCE=1507;STRAND=-1
BovineHD0300023997	3:83948013	C	ENSBTAG00000045912	ENSBTAT00000063864	Transcript	rs479791249	upstream_gene_variant	-	-	-	-	-	-	DISTANCE=1511;STRAND=-1
BovineHD0300023997	3:83948016	C	ENSBTAG00000045912	ENSBTAT00000063864	Transcript	-	upstream_gene_variant	-	-	-	-	-	-	DISTANCE=1514;STRAND=-1
BovineHD0300024078	3:84291425	T	ENSBTAG00000021975	ENSBTAT00000029300	Transcript	rs42589761	intron_variant	-	-	-	-	-	-	STRAND=-1
BovineHD0300024078	3:84291561	A	ENSBTAG00000021975	ENSBTAT00000029300	Transcript	-	intron_variant	-	-	-	-	-	-	STRAND=-1
BovineHD0300024078	3:84291646-84291658	TATATATATAT	ENSBTAG00000021975	ENSBTAT00000029300	Transcript	-	intron_variant,feature_truncation	-	-	-	-	-	-	STRAND=-1
BovineHD0300024619	3:86245611	G	-	-	-	-	intergenic_variant	-	-	-	-	-	-
BovineHD0300024619	3:86245657-86245665	CTTA	-	-	-	-	intergenic_variant	-	-	-	-	-	-
BovineHD0300024619	3:86245674	A	-	-	-	-	intergenic_variant	-	-	-	-	-	-
BovineHD0300024726	3:86532452	G	ENSBTAG00000013693	ENSBTAT00000018202	Transcript	-	intron_variant	-	-	-	-	-	-	STRAND=1
BovineHD0300024745	3:86559041	T	-	-	-	-	intergenic_variant	-	-	-	-	-	-
BovineHD0300024745	3:86559146	G	-	-	-	rs466387292	intergenic_variant	-	-	-	-	-	-
BovineHD0300024745	3:86559157	G	-	-	-	-	intergenic_variant	-	-	-	-	-	-
BovineHD0300024829	3:86810761-86810764	GGGGG	ENSBTAG00000030669	ENSBTAT00000060971	Transcript	-	intron_variant,feature_elongation	-	-	-	-	-	-	STRAND=-1
BovineHD0300024932	3:87080848	C	ENSBTAG00000030669	ENSBTAT00000060971	Transcript	rs137758598	intron_variant	-	-	-	-	-	-	STRAND=-1
BovineHD0300025737	3:89618178	C	-	-	-	rs133794576	intergenic_variant	-	-	-	-	-	-
BovineHD0300025737	3:89618210-89618213	-	-	-	-	-	intergenic_variant	-	-	-	-	-	-
BovineHD0300025737	3:89618306	T	-	-	-	-	intergenic_variant	-	-	-	-	-	-
BovineHD0300025923	3:90157634	G	-	-	-	rs379622466	intergenic_variant	-	-	-	-	-	-
BovineHD0300025923	3:90157669	C	-	-	-	rs108996771	intergenic_variant	-	-	-	-	-	-
BovineHD0300025923	3:90157748	T	-	-	-	rs110156613	intergenic_variant	-	-	-	-	-	-
BovineHD0300026921	3:93413436	T	-	-	-	rs43350577	intergenic_variant	-	-	-	-	-	-
BovineHD0300026921	3:93413531	T	-	-	-	-	intergenic_variant	-	-	-	-	-	-
BovineHD0300026921	3:93413565	G	-	-	-	rs463226843	intergenic_variant	-	-	-	-	-	-
BovineHD0300028151	3:98099727	G	ENSBTAG00000009209	ENSBTAT00000012132	Transcript	-	intron_variant	-	-	-	-	-	-	STRAND=1
BovineHD0300028873	3:100681003	C	ENSBTAG00000020444	ENSBTAT00000033290	Transcript	rs43360653	intron_variant	-	-	-	-	-	-	STRAND=-1
BovineHD0300028873	3:100681046	A	ENSBTAG00000020444	ENSBTAT00000033290	Transcript	rs436499761	intron_variant	-	-	-	-	-	-	STRAND=-1
BovineHD0300028873	3:100681061	A	ENSBTAG00000020444	ENSBTAT00000033290	Transcript	-	intron_variant	-	-	-	-	-	-	STRAND=-1
BovineHD0300029144	3:101895760	T	ENSBTAG00000011822	ENSBTAT00000043041	Transcript	rs457751467	intron_variant	-	-	-	-	-	-	STRAND=-1
BovineHD0300029144	3:101895860	G	ENSBTAG00000011822	ENSBTAT00000043041	Transcript	rs477847919	intron_variant	-	-	-	-	-	-	STRAND=-1
BovineHD0300029144	3:101895868	C	ENSBTAG00000011822	ENSBTAT00000043041	Transcript	-	intron_variant	-	-	-	-	-	-	STRAND=-1
BovineHD0300029144	3:101895931	A	ENSBTAG00000011822	ENSBTAT00000043041	Transcript	-	intron_variant	-	-	-	-	-	-	STRAND=-1
BovineHD0300029144	3:101895953	T	ENSBTAG00000011822	ENSBTAT00000043041	Transcript	-	intron_variant	-	-	-	-	-	-	STRAND=-1
BovineHD0300029144	3:101895968	A	ENSBTAG00000011822	ENSBTAT00000043041	Transcript	rs446607227	intron_variant	-	-	-	-	-	-	STRAND=-1
BovineHD0300029219	3:102104888	T	ENSBTAG00000012355	ENSBTAT00000016395	Transcript	rs211384837	intron_variant	-	-	-	-	-	-	STRAND=-1
BovineHD0300029219	3:102104911	A	ENSBTAG00000012355	ENSBTAT00000016395	Transcript	rs43363982	intron_variant	-	-	-	-	-	-	STRAND=-1
BovineHD0300029219	3:102104929	C	ENSBTAG00000012355	ENSBTAT00000016395	Transcript	rs210053030	intron_variant	-	-	-	-	-	-	STRAND=-1
BovineHD0300029329	3:102447858-102447862	GGGG	-	-	-	-	intergenic_variant	-	-	-	-	-	-
BovineHD0300029329	3:102447888	A	-	-	-	-	intergenic_variant	-	-	-	-	-	-
BovineHD0300029329	3:102447944	C	-	-	-	-	intergenic_variant	-	-	-	-	-	-
BovineHD0300029329	3:102448025	T	-	-	-	-	intergenic_variant	-	-	-	-	-	-
BovineHD0300029352	3:102511665	G	-	-	-	rs454528915	intergenic_variant	-	-	-	-	-	-
BovineHD0300029352	3:102511682	A	-	-	-	rs110763854	intergenic_variant	-	-	-	-	-	-
BovineHD0300029352	3:102511804	A	-	-	-	rs42484481	intergenic_variant	-	-	-	-	-	-
BovineHD0300029352	3:102511843	T	-	-	-	-	intergenic_variant	-	-	-	-	-	-
BovineHD0300030497	3:106294731	G	ENSBTAG00000046261	ENSBTAT00000065577	Transcript	rs43358870	downstream_gene_variant	-	-	-	-	-	-	DISTANCE=41;STRAND=1
BovineHD0300030497	3:106294773-106294785	AAAAAAAAAAAA	ENSBTAG00000046261	ENSBTAT00000065577	Transcript	-	downstream_gene_variant	-	-	-	-	-	-	DISTANCE=83;STRAND=1
BovineHD0300030497	3:106294773-106294785	AAAAAAAAAAA	ENSBTAG00000046261	ENSBTAT00000065577	Transcript	-	downstream_gene_variant	-	-	-	-	-	-	DISTANCE=83;STRAND=1
BovineHD0300030497	3:106294787-106294791	CCCC	ENSBTAG00000046261	ENSBTAT00000065577	Transcript	-	downstream_gene_variant	-	-	-	-	-	-	DISTANCE=97;STRAND=1
BovineHD0300030502	3:106322665-106322666	TATA	ENSBTAG00000021922	ENSBTAT00000029227	Transcript	-	intron_variant,feature_elongation	-	-	-	-	-	-	STRAND=-1
BovineHD0300030502	3:106322673	G	ENSBTAG00000021922	ENSBTAT00000029227	Transcript	rs442735900	intron_variant	-	-	-	-	-	-	STRAND=-1
BovineHD0300030502	3:106322737-106322738	TAATATACCTT	ENSBTAG00000021922	ENSBTAT00000029227	Transcript	-	intron_variant,feature_elongation	-	-	-	-	-	-	STRAND=-1
BovineHD0300030502	3:106322772	C	ENSBTAG00000021922	ENSBTAT00000029227	Transcript	rs482999729	intron_variant	-	-	-	-	-	-	STRAND=-1
BovineHD0300030502	3:106322867	A	ENSBTAG00000021922	ENSBTAT00000029227	Transcript	rs210222170	intron_variant	-	-	-	-	-	-	STRAND=-1
BovineHD0300030620	3:106608608	C	-	-	-	rs136505341	intergenic_variant	-	-	-	-	-	-
BovineHD0300031225	3:108643527	A	ENSBTAG00000024107	ENSBTAT00000033256	Transcript	rs383928115	intron_variant	-	-	-	-	-	-	STRAND=1
BovineHD0300031225	3:108643595	T	ENSBTAG00000024107	ENSBTAT00000033256	Transcript	rs380107957	intron_variant	-	-	-	-	-	-	STRAND=1
BovineHD0300031225	3:108643665	T	ENSBTAG00000024107	ENSBTAT00000033256	Transcript	rs377976461	intron_variant	-	-	-	-	-	-	STRAND=1
BovineHD0300031225	3:108643731	T	ENSBTAG00000024107	ENSBTAT00000033256	Transcript	-	intron_variant	-	-	-	-	-	-	STRAND=1
BovineHD0300031231	3:108659724	T	ENSBTAG00000006511	ENSBTAT00000008535	Transcript	rs137307826	intron_variant	-	-	-	-	-	-	STRAND=1
BovineHD0300031231	3:108659725	C	ENSBTAG00000006511	ENSBTAT00000008535	Transcript	rs447253765	intron_variant	-	-	-	-	-	-	STRAND=1
BovineHD0300031323	3:109020322	C	-	-	-	rs380532923	intergenic_variant	-	-	-	-	-	-
BovineHD0300031323	3:109020390	G	-	-	-	rs384080000	intergenic_variant	-	-	-	-	-	-
BovineHD0300031323	3:109020472	C	-	-	-	-	intergenic_variant	-	-	-	-	-	-
BovineHD0300031323	3:109020533	C	-	-	-	-	intergenic_variant	-	-	-	-	-	-
BovineHD0300031323	3:109020574	C	-	-	-	-	intergenic_variant	-	-	-	-	-	-
BovineHD0300032642	3:112982316	A	-	-	-	rs208114099	intergenic_variant	-	-	-	-	-	-
BovineHD0300032642	3:112982391-112982393	TT	-	-	-	-	intergenic_variant	-	-	-	-	-	-
BovineHD0300032642	3:112982427	C	-	-	-	rs435063391	intergenic_variant	-	-	-	-	-	-
BovineHD0300032642	3:112982481	-	-	-	-	rs475301820,rs379324766	intergenic_variant	-	-	-	-	-	-
BovineHD0300032642	3:112982481	A	-	-	-	rs475301820,rs379324766	intergenic_variant	-	-	-	-	-	-
BovineHD0300032642	3:112982555	C	-	-	-	rs208048242	intergenic_variant	-	-	-	-	-	-
BovineHD0300032896	3:113914928	C	ENSBTAG00000026181	ENSBTAT00000006163	Transcript	rs456848961	intron_variant	-	-	-	-	-	-	STRAND=1
BovineHD0300032896	3:113914930	TT	ENSBTAG00000026181	ENSBTAT00000006163	Transcript	-	intron_variant,feature_elongation	-	-	-	-	-	-	STRAND=1
BovineHD0300032896	3:113914943-113914944	G	ENSBTAG00000026181	ENSBTAT00000006163	Transcript	-	intron_variant,feature_elongation	-	-	-	-	-	-	STRAND=1
BovineHD0300032896	3:113914960	G	ENSBTAG00000026181	ENSBTAT00000006163	Transcript	rs382146445	intron_variant	-	-	-	-	-	-	STRAND=1
BovineHD0300032896	3:113914997	G	ENSBTAG00000026181	ENSBTAT00000006163	Transcript	rs432766711	intron_variant	-	-	-	-	-	-	STRAND=1
BovineHD0300032896	3:113915004	A	ENSBTAG00000026181	ENSBTAT00000006163	Transcript	rs211155687	intron_variant	-	-	-	-	-	-	STRAND=1
BovineHD0300032896	3:113915122-113915128	CCCCC	ENSBTAG00000026181	ENSBTAT00000006163	Transcript	-	intron_variant,feature_truncation	-	-	-	-	-	-	STRAND=1
BovineHD0300033004	3:114236208	T	ENSBTAG00000014652	ENSBTAT00000019509	Transcript	rs110534622	intron_variant	-	-	-	-	-	-	STRAND=1
BovineHD0300033004	3:114236238	T	ENSBTAG00000014652	ENSBTAT00000019509	Transcript	rs109434220	intron_variant	-	-	-	-	-	-	STRAND=1
BovineHD0300033770	3:116347510	T	ENSBTAG00000002024	ENSBTAT00000002623	Transcript	rs435992963	intron_variant	-	-	-	-	-	-	STRAND=-1
BovineHD0300033770	3:116347550	C	ENSBTAG00000002024	ENSBTAT00000002623	Transcript	rs207527896	intron_variant	-	-	-	-	-	-	STRAND=-1
BovineHD0300033909	3:116699753	G	-	-	-	rs41886502	intergenic_variant	-	-	-	-	-	-
BovineHD0300033909	3:116699806	T	-	-	-	-	intergenic_variant	-	-	-	-	-	-
BovineHD0300034431	3:118071710	T	ENSBTAG00000017826	ENSBTAT00000013719	Transcript	rs441526557	intron_variant	-	-	-	-	-	-	STRAND=1
BovineHD0300034431	3:118071710	T	ENSBTAG00000010164	ENSBTAT00000013414	Transcript	rs441526557	upstream_gene_variant	-	-	-	-	-	-	DISTANCE=3145;STRAND=1
BovineHD0300034431	3:118071710	T	ENSBTAG00000010164	ENSBTAT00000063447	Transcript	rs441526557	upstream_gene_variant	-	-	-	-	-	-	DISTANCE=3145;STRAND=1
BovineHD0300034514	3:118334284	A	ENSBTAG00000015973	ENSBTAT00000048470	Transcript	-	3_prime_UTR_variant	2774	-	-	-	-	-	STRAND=1
BovineHD0300034514	3:118334407	C	ENSBTAG00000015973	ENSBTAT00000048470	Transcript	rs43372567	3_prime_UTR_variant	2897	-	-	-	-	-	STRAND=1
BovineHD0300034514	3:118334442	T	ENSBTAG00000015973	ENSBTAT00000048470	Transcript	rs43372566	3_prime_UTR_variant	2932	-	-	-	-	-	STRAND=1
BovineHD0300034574	3:118549991	C	-	-	-	rs110339417	intergenic_variant	-	-	-	-	-	-
BovineHD0300034574	3:118550095-118550111	G	-	-	-	-	intergenic_variant	-	-	-	-	-	-
BovineHD0300034658	3:118848505-118848506	AAA	-	-	-	-	intergenic_variant	-	-	-	-	-	-
BovineHD0300034810	3:119297461	A	ENSBTAG00000017764	ENSBTAT00000023621	Transcript	-	intron_variant	-	-	-	-	-	-	STRAND=-1
BovineHD0300034851	3:119429446	G	-	-	-	rs434026585	intergenic_variant	-	-	-	-	-	-
BovineHD0300034851	3:119429459	C	-	-	-	rs452588644	intergenic_variant	-	-	-	-	-	-
BovineHD0300034851	3:119429464	G	-	-	-	-	intergenic_variant	-	-	-	-	-	-
BovineHD0300034851	3:119429472	C	-	-	-	rs380428414	intergenic_variant	-	-	-	-	-	-
BovineHD0300034851	3:119429500	C	-	-	-	rs109110809	intergenic_variant	-	-	-	-	-	-
BovineHD0300034851	3:119429513	G	-	-	-	rs463232551	intergenic_variant	-	-	-	-	-	-
BovineHD0300034851	3:119429520	G	-	-	-	rs475334634	intergenic_variant	-	-	-	-	-	-
BovineHD0300034851	3:119429559	T	-	-	-	rs109523813	intergenic_variant	-	-	-	-	-	-
BovineHD0300034851	3:119429605	T	-	-	-	-	intergenic_variant	-	-	-	-	-	-
BovineHD0300034851	3:119429608	G	-	-	-	rs446468435	intergenic_variant	-	-	-	-	-	-
BovineHD0300034851	3:119429612	C	-	-	-	rs458668520	intergenic_variant	-	-	-	-	-	-
BovineHD0300034851	3:119429617	C	-	-	-	rs477222172	intergenic_variant	-	-	-	-	-	-
BovineHD0300034949	3:119639822	T	-	-	-	rs43372091	intergenic_variant	-	-	-	-	-	-
BovineHD0300034949	3:119639856-119639865	GAA	-	-	-	-	intergenic_variant	-	-	-	-	-	-
BovineHD0300034949	3:119639863	C	-	-	-	rs43372092	intergenic_variant	-	-	-	-	-	-
BovineHD0300034949	3:119639887	T	-	-	-	rs43372093	intergenic_variant	-	-	-	-	-	-
BovineHD0300034949	3:119639915	G	-	-	-	rs43372094	intergenic_variant	-	-	-	-	-	-
BovineHD0300034949	3:119639946	T	-	-	-	rs43372095	intergenic_variant	-	-	-	-	-	-
BovineHD0300034949	3:119639973	A	-	-	-	-	intergenic_variant	-	-	-	-	-	-
BovineHD0300034949	3:119639982-119639983	GGCAAATTGGGTTG	-	-	-	rs380671686	intergenic_variant	-	-	-	-	-	-
BovineHD0300035045	3:119866897	C	ENSBTAG00000039566	ENSBTAT00000056380	Transcript	rs382047590	upstream_gene_variant	-	-	-	-	-	-	DISTANCE=2728;STRAND=1
BovineHD0300035045	3:119867089	T	ENSBTAG00000039566	ENSBTAT00000056380	Transcript	rs383811993	upstream_gene_variant	-	-	-	-	-	-	DISTANCE=2536;STRAND=1
BovineHD0300035103	3:120051882	A	-	-	-	rs42829298	intergenic_variant	-	-	-	-	-	-
BovineHD0300035200	3:120367466	G	-	-	-	-	intergenic_variant	-	-	-	-	-	-
BovineHD0300035200	3:120367536	G	-	-	-	-	intergenic_variant	-	-	-	-	-	-
BovineHD0300035706	3:119954794	C	ENSBTAG00000046632	ENSBTAT00000056641	Transcript	rs379420960	downstream_gene_variant	-	-	-	-	-	-	DISTANCE=4269;STRAND=1
BovineHD0300035706	3:119954794	C	ENSBTAG00000046632	ENSBTAT00000056641	Transcript	rs379420960	downstream_gene_variant	-	-	-	-	-	-	DISTANCE=4269;STRAND=1
BovineHD0300035706	3:119954831	C	ENSBTAG00000046632	ENSBTAT00000056641	Transcript	rs208111234	downstream_gene_variant	-	-	-	-	-	-	DISTANCE=4306;STRAND=1
BovineHD0300035706	3:119954831	C	ENSBTAG00000046632	ENSBTAT00000056641	Transcript	rs208111234	downstream_gene_variant	-	-	-	-	-	-	DISTANCE=4306;STRAND=1
BovineHD0300035950	3:12057253	A	-	-	-	-	intergenic_variant	-	-	-	-	-	-
BovineHD0300035950	3:12057307	C	-	-	-	rs473138609	intergenic_variant	-	-	-	-	-	-
BovineHD0300035950	3:12057380	T	-	-	-	rs475434948	intergenic_variant	-	-	-	-	-	-
BovineHD0300035990	3:20996410	A	-	-	-	-	intergenic_variant	-	-	-	-	-	-
BovineHD0300036298	3:91815522	T	ENSBTAG00000016990	ENSBTAT00000061043	Transcript	rs210086035	intron_variant	-	-	-	-	-	-	STRAND=1
BovineHD0300036298	3:91815538	G	ENSBTAG00000016990	ENSBTAT00000061043	Transcript	rs207782943	intron_variant	-	-	-	-	-	-	STRAND=1
BovineHD0300036298	3:91815610	C	ENSBTAG00000016990	ENSBTAT00000061043	Transcript	rs208623589	intron_variant	-	-	-	-	-	-	STRAND=1
BovineHD0300036298	3:91815627	G	ENSBTAG00000016990	ENSBTAT00000061043	Transcript	rs109826646	intron_variant	-	-	-	-	-	-	STRAND=1
BovineHD0300036298	3:91815663	G	ENSBTAG00000016990	ENSBTAT00000061043	Transcript	rs135111956	intron_variant	-	-	-	-	-	-	STRAND=1
ARS-BFGL-NGS-109697	4:23365407	AA	-	-	-	-	intergenic_variant	-	-	-	-	-	-
ARS-BFGL-NGS-109697	4:23365427	G	-	-	-	rs137304981	intergenic_variant	-	-	-	-	-	-
ARS-BFGL-NGS-109697	4:23365462	A	-	-	-	rs136138728	intergenic_variant	-	-	-	-	-	-
ARS-BFGL-NGS-163	4:119649232	G	-	-	-	-	intergenic_variant	-	-	-	-	-	-
ARS-BFGL-NGS-163	4:119649281	A	-	-	-	-	intergenic_variant	-	-	-	-	-	-
ARS-BFGL-NGS-163	4:119649352	G	-	-	-	-	intergenic_variant	-	-	-	-	-	-
ARS-BFGL-NGS-163	4:119649355	G	-	-	-	rs110899554	intergenic_variant	-	-	-	-	-	-
ARS-BFGL-NGS-163	4:119649379	C	-	-	-	-	intergenic_variant	-	-	-	-	-	-
ARS-BFGL-NGS-163	4:119649435	A	-	-	-	rs210346475	intergenic_variant	-	-	-	-	-	-
ARS-BFGL-NGS-163	4:119649439	C	-	-	-	rs207950758	intergenic_variant	-	-	-	-	-	-
ARS-BFGL-NGS-271	4:67040128	C	ENSBTAG00000045567	ENSBTAT00000065419	Transcript	rs475207653	5_prime_UTR_variant	651	-	-	-	-	-	STRAND=-1
ARS-BFGL-NGS-271	4:67040198	G	ENSBTAG00000045567	ENSBTAT00000065419	Transcript	rs134275492	5_prime_UTR_variant	581	-	-	-	-	-	STRAND=-1
ARS-BFGL-NGS-67542	4:190671	A	-	-	-	-	intergenic_variant	-	-	-	-	-	-
ARS-BFGL-NGS-67542	4:190745	G	-	-	-	-	intergenic_variant	-	-	-	-	-	-
ARS-BFGL-NGS-88924	4:1096614	C	-	-	-	rs381827902	intergenic_variant	-	-	-	-	-	-
ARS-BFGL-NGS-88924	4:1096621	T	-	-	-	-	intergenic_variant	-	-	-	-	-	-
ARS-BFGL-NGS-88924	4:1096626	A	-	-	-	rs384394389	intergenic_variant	-	-	-	-	-	-
ARS-BFGL-NGS-88924	4:1096712	A	-	-	-	rs109457257	intergenic_variant	-	-	-	-	-	-
ARS-BFGL-NGS-97154	4:42925745	G	-	-	-	-	intergenic_variant	-	-	-	-	-	-
ARS-BFGL-NGS-97154	4:42925764	G	-	-	-	rs460215484	intergenic_variant	-	-	-	-	-	-
ARS-BFGL-NGS-97154	4:42925868	T	-	-	-	rs208314688	intergenic_variant	-	-	-	-	-	-
ARS-BFGL-NGS-97154	4:42925989	G	-	-	-	rs109169525	intergenic_variant	-	-	-	-	-	-
BovineHD0400000010	4:61458	C	-	-	-	rs441380326	intergenic_variant	-	-	-	-	-	-
BovineHD0400000026	4:181057	A	-	-	-	-	intergenic_variant	-	-	-	-	-	-
BovineHD0400000161	4:831021	T	-	-	-	rs464145497	intergenic_variant	-	-	-	-	-	-
BovineHD0400000161	4:831072	C	-	-	-	rs209893869	intergenic_variant	-	-	-	-	-	-
BovineHD0400000161	4:831118	A	-	-	-	rs435017295	intergenic_variant	-	-	-	-	-	-
BovineHD0400000166	4:855320	T	-	-	-	rs208837160	intergenic_variant	-	-	-	-	-	-
BovineHD0400000166	4:855496	A	-	-	-	-	intergenic_variant	-	-	-	-	-	-
BovineHD0400000269	4:1212916	C	-	-	-	rs135302168	intergenic_variant	-	-	-	-	-	-
BovineHD0400000269	4:1212950	A	-	-	-	rs383982690	intergenic_variant	-	-	-	-	-	-
BovineHD0400000306	4:1410153	G	-	-	-	rs468936579	intergenic_variant	-	-	-	-	-	-
BovineHD0400000306	4:1410256	C	-	-	-	rs208291025	intergenic_variant	-	-	-	-	-	-
BovineHD0400000306	4:1410366	T	-	-	-	-	intergenic_variant	-	-	-	-	-	-
BovineHD0400000306	4:1410382	C	-	-	-	-	intergenic_variant	-	-	-	-	-	-
BovineHD0400000505	4:2200041-2200043	GGGG	-	-	-	-	intergenic_variant	-	-	-	-	-	-
BovineHD0400000505	4:2200071	T	-	-	-	-	intergenic_variant	-	-	-	-	-	-
BovineHD0400000505	4:2200107	G	-	-	-	-	intergenic_variant	-	-	-	-	-	-
BovineHD0400000505	4:2200212	G	-	-	-	rs464912202	intergenic_variant	-	-	-	-	-	-
BovineHD0400000628	4:2690939	G	-	-	-	rs136746773	intergenic_variant	-	-	-	-	-	-
BovineHD0400000628	4:2690944	C	-	-	-	rs134668720	intergenic_variant	-	-	-	-	-	-
BovineHD0400000628	4:2690963	C	-	-	-	rs110889518	intergenic_variant	-	-	-	-	-	-
BovineHD0400000628	4:2690992	G	-	-	-	rs110734945	intergenic_variant	-	-	-	-	-	-
BovineHD0400000628	4:2691092	C	-	-	-	rs134471641	intergenic_variant	-	-	-	-	-	-
BovineHD0400000628	4:2691102	G	-	-	-	rs135782699	intergenic_variant	-	-	-	-	-	-
BovineHD0400000721	4:3008732	C	-	-	-	-	intergenic_variant	-	-	-	-	-	-
BovineHD0400000762	4:3174615	A	-	-	-	rs136607250	intergenic_variant	-	-	-	-	-	-
BovineHD0400000762	4:3174647	G	-	-	-	rs134179381	intergenic_variant	-	-	-	-	-	-
BovineHD0400000762	4:3174688	T	-	-	-	rs470737656	intergenic_variant	-	-	-	-	-	-
BovineHD0400000762	4:3174740-3174741	A	-	-	-	-	intergenic_variant	-	-	-	-	-	-
BovineHD0400000762	4:3174745	C	-	-	-	-	intergenic_variant	-	-	-	-	-	-
BovineHD0400000762	4:3174817	G	-	-	-	-	intergenic_variant	-	-	-	-	-	-
BovineHD0400000994	4:3915698	T	-	-	-	-	intergenic_variant	-	-	-	-	-	-
BovineHD0400000994	4:3915741	A	-	-	-	-	intergenic_variant	-	-	-	-	-	-
BovineHD0400000994	4:3915801	C	-	-	-	rs378069841	intergenic_variant	-	-	-	-	-	-
BovineHD0400001007	4:3946389	C	-	-	-	-	intergenic_variant	-	-	-	-	-	-
BovineHD0400001007	4:3946503	A	-	-	-	rs110591661	intergenic_variant	-	-	-	-	-	-
BovineHD0400001007	4:3946515	C	-	-	-	-	intergenic_variant	-	-	-	-	-	-
BovineHD0400001007	4:3946578-3946583	AAAAAAA	-	-	-	-	intergenic_variant	-	-	-	-	-	-
BovineHD0400001007	4:3946597	G	-	-	-	rs211379478	intergenic_variant	-	-	-	-	-	-
BovineHD0400001169	4:4402305-4402309	GAAATGGAAAT	-	-	-	-	intergenic_variant	-	-	-	-	-	-
BovineHD0400001169	4:4402398	C	-	-	-	rs381752355	intergenic_variant	-	-	-	-	-	-
BovineHD0400001169	4:4402497	G	-	-	-	rs381013752	intergenic_variant	-	-	-	-	-	-
BovineHD0400001309	4:4726125-4726132	ACAG	ENSBTAG00000023806	ENSBTAT00000032665	Transcript	-	intron_variant,feature_truncation	-	-	-	-	-	-	STRAND=1
BovineHD0400002089	4:7055221	A	-	-	-	rs208859042	intergenic_variant	-	-	-	-	-	-
BovineHD0400002089	4:7055446	A	-	-	-	rs211152068	intergenic_variant	-	-	-	-	-	-
BovineHD0400002525	4:8165494	C	-	-	-	rs109838604	intergenic_variant	-	-	-	-	-	-
BovineHD0400002525	4:8165550	A	-	-	-	-	intergenic_variant	-	-	-	-	-	-
BovineHD0400003863	4:12984495	G	ENSBTAG00000027134	ENSBTAT00000020774	Transcript	rs210564130	intron_variant	-	-	-	-	-	-	STRAND=1
BovineHD0400003863	4:12984668-12984673	CCCCCCC	ENSBTAG00000027134	ENSBTAT00000020774	Transcript	-	intron_variant,feature_elongation	-	-	-	-	-	-	STRAND=1
BovineHD0400004145	4:13924950	C	-	-	-	rs480031533	intergenic_variant	-	-	-	-	-	-
BovineHD0400004145	4:13924986	C	-	-	-	-	intergenic_variant	-	-	-	-	-	-
BovineHD0400004145	4:13924999	C	-	-	-	-	intergenic_variant	-	-	-	-	-	-
BovineHD0400004145	4:13925031	A	-	-	-	-	intergenic_variant	-	-	-	-	-	-
BovineHD0400004145	4:13925042	A	-	-	-	-	intergenic_variant	-	-	-	-	-	-
BovineHD0400004145	4:13925064	A	-	-	-	-	intergenic_variant	-	-	-	-	-	-
BovineHD0400004145	4:13925077	C	-	-	-	-	intergenic_variant	-	-	-	-	-	-
BovineHD0400004145	4:13925107	T	-	-	-	-	intergenic_variant	-	-	-	-	-	-
BovineHD0400004401	4:14907509	G	-	-	-	rs377828700	intergenic_variant	-	-	-	-	-	-
BovineHD0400004401	4:14907557	A	-	-	-	rs209636559	intergenic_variant	-	-	-	-	-	-
BovineHD0400004401	4:14907688	A	-	-	-	rs208516053	intergenic_variant	-	-	-	-	-	-
BovineHD0400004875	4:16518725	T	-	-	-	-	intergenic_variant	-	-	-	-	-	-
BovineHD0400004875	4:16518729	A	-	-	-	rs110437241	intergenic_variant	-	-	-	-	-	-
BovineHD0400004938	4:16779171	T	-	-	-	-	intergenic_variant	-	-	-	-	-	-
BovineHD0400004938	4:16779200	T	-	-	-	-	intergenic_variant	-	-	-	-	-	-
BovineHD0400005231	4:17582246	C	-	-	-	rs209552782	intergenic_variant	-	-	-	-	-	-
BovineHD0400005231	4:17582372	C	-	-	-	rs381939359	intergenic_variant	-	-	-	-	-	-
BovineHD0400005231	4:17582454	G	-	-	-	rs378891122	intergenic_variant	-	-	-	-	-	-
BovineHD0400005432	4:18159627	T	-	-	-	-	intergenic_variant	-	-	-	-	-	-
BovineHD0400005432	4:18159634	T	-	-	-	rs473342522	intergenic_variant	-	-	-	-	-	-
BovineHD0400005432	4:18159646	A	-	-	-	rs440377993	intergenic_variant	-	-	-	-	-	-
BovineHD0400005432	4:18159698	G	-	-	-	rs452421554	intergenic_variant	-	-	-	-	-	-
BovineHD0400005432	4:18159717	T	-	-	-	rs470812155	intergenic_variant	-	-	-	-	-	-
BovineHD0400005432	4:18159758	C	-	-	-	rs444230966	intergenic_variant	-	-	-	-	-	-
BovineHD0400005432	4:18159771	T	-	-	-	rs462667801	intergenic_variant	-	-	-	-	-	-
BovineHD0400005432	4:18159854	G	-	-	-	-	intergenic_variant	-	-	-	-	-	-
BovineHD0400005492	4:18366574	T	-	-	-	rs483283031	intergenic_variant	-	-	-	-	-	-
BovineHD0400005492	4:18366587	T	-	-	-	rs450354842	intergenic_variant	-	-	-	-	-	-
BovineHD0400005792	4:19361704	T	-	-	-	-	intergenic_variant	-	-	-	-	-	-
BovineHD0400005792	4:19361859	G	-	-	-	rs42270857	intergenic_variant	-	-	-	-	-	-
BovineHD0400005819	4:19434991	C	-	-	-	-	intergenic_variant	-	-	-	-	-	-
BovineHD0400005819	4:19435106	A	-	-	-	-	intergenic_variant	-	-	-	-	-	-
BovineHD0400006111	4:20359760-20359762	CTGTTGCTG	-	-	-	-	intergenic_variant	-	-	-	-	-	-
BovineHD0400006111	4:20359763	T	-	-	-	rs137630396	intergenic_variant	-	-	-	-	-	-
BovineHD0400006431	4:21632299	C	-	-	-	rs434559928	intergenic_variant	-	-	-	-	-	-
BovineHD0400006431	4:21632312	A	-	-	-	rs453035307	intergenic_variant	-	-	-	-	-	-
BovineHD0400006431	4:21632342	G	-	-	-	-	intergenic_variant	-	-	-	-	-	-
BovineHD0400006431	4:21632343	G	-	-	-	rs465090726	intergenic_variant	-	-	-	-	-	-
BovineHD0400006431	4:21632361	C	-	-	-	-	intergenic_variant	-	-	-	-	-	-
BovineHD0400006431	4:21632387	G	-	-	-	-	intergenic_variant	-	-	-	-	-	-
BovineHD0400006431	4:21632398	T	-	-	-	-	intergenic_variant	-	-	-	-	-	-
BovineHD0400006431	4:21632402-21632409	TTTTTTT	-	-	-	-	intergenic_variant	-	-	-	-	-	-
BovineHD0400006431	4:21632426	G	-	-	-	rs432214212	intergenic_variant	-	-	-	-	-	-
BovineHD0400006452	4:21700878	A	-	-	-	rs444458618	intergenic_variant	-	-	-	-	-	-
BovineHD0400006452	4:21700927	A	-	-	-	rs207848928	intergenic_variant	-	-	-	-	-	-
BovineHD0400006452	4:21700994	G	-	-	-	-	intergenic_variant	-	-	-	-	-	-
BovineHD0400006452	4:21701011	G	-	-	-	-	intergenic_variant	-	-	-	-	-	-
BovineHD0400006452	4:21701113-21701115	T	-	-	-	-	intergenic_variant	-	-	-	-	-	-
BovineHD0400006688	4:22650605	C	ENSBTAG00000021905	ENSBTAT00000061250	Transcript	rs461564465	intron_variant	-	-	-	-	-	-	STRAND=-1
BovineHD0400006688	4:22650703	T	ENSBTAG00000021905	ENSBTAT00000061250	Transcript	rs455394597	intron_variant	-	-	-	-	-	-	STRAND=-1
BovineHD0400006688	4:22650737	T	ENSBTAG00000021905	ENSBTAT00000061250	Transcript	rs109859355	intron_variant	-	-	-	-	-	-	STRAND=-1
BovineHD0400006688	4:22650813	A	ENSBTAG00000021905	ENSBTAT00000061250	Transcript	rs447049461	intron_variant	-	-	-	-	-	-	STRAND=-1
BovineHD0400006688	4:22650824	C	ENSBTAG00000021905	ENSBTAT00000061250	Transcript	rs440495907	intron_variant	-	-	-	-	-	-	STRAND=-1
BovineHD0400007941	4:27358552	T	ENSBTAG00000003808	ENSBTAT00000004971	Transcript	-	intron_variant	-	-	-	-	-	-	STRAND=1
BovineHD0400008292	4:28918185	T	-	-	-	rs209284233	intergenic_variant	-	-	-	-	-	-
BovineHD0400008292	4:28918304	C	-	-	-	-	intergenic_variant	-	-	-	-	-	-
BovineHD0400008889	4:31226974	G	ENSBTAG00000015539	ENSBTAT00000033832	Transcript	-	upstream_gene_variant	-	-	-	-	-	-	DISTANCE=4707;STRAND=-1
BovineHD0400008889	4:31227013	G	ENSBTAG00000015539	ENSBTAT00000033832	Transcript	rs465731099	upstream_gene_variant	-	-	-	-	-	-	DISTANCE=4746;STRAND=-1
BovineHD0400008889	4:31227053	A	ENSBTAG00000015539	ENSBTAT00000033832	Transcript	rs432755982	upstream_gene_variant	-	-	-	-	-	-	DISTANCE=4786;STRAND=-1
BovineHD0400008889	4:31227136	A	ENSBTAG00000015539	ENSBTAT00000033832	Transcript	-	upstream_gene_variant	-	-	-	-	-	-	DISTANCE=4869;STRAND=-1
BovineHD0400008889	4:31227139	A	ENSBTAG00000015539	ENSBTAT00000033832	Transcript	rs111026043	upstream_gene_variant	-	-	-	-	-	-	DISTANCE=4872;STRAND=-1
BovineHD0400008889	4:31227178	G	ENSBTAG00000015539	ENSBTAT00000033832	Transcript	rs109120227	upstream_gene_variant	-	-	-	-	-	-	DISTANCE=4911;STRAND=-1
BovineHD0400008889	4:31227186	C	ENSBTAG00000015539	ENSBTAT00000033832	Transcript	-	upstream_gene_variant	-	-	-	-	-	-	DISTANCE=4919;STRAND=-1
BovineHD0400008906	4:31263013	G	-	-	-	rs136913597	intergenic_variant	-	-	-	-	-	-
BovineHD0400008906	4:31263117	A	-	-	-	rs210249941	intergenic_variant	-	-	-	-	-	-
BovineHD0400008906	4:31263136-31263137	G	-	-	-	-	intergenic_variant	-	-	-	-	-	-
BovineHD0400008906	4:31263164	G	-	-	-	rs109246105	intergenic_variant	-	-	-	-	-	-
BovineHD0400008934	4:31342464	T	-	-	-	rs462540676	intergenic_variant	-	-	-	-	-	-
BovineHD0400008934	4:31342557	A	-	-	-	rs481021614	intergenic_variant	-	-	-	-	-	-
BovineHD0400008934	4:31342613	T	-	-	-	rs109885449	intergenic_variant	-	-	-	-	-	-
BovineHD0400009383	4:33043553	C	ENSBTAG00000005997	ENSBTAT00000020806	Transcript	rs132923086	intron_variant	-	-	-	-	-	-	STRAND=1
BovineHD0400009383	4:33043584	T	ENSBTAG00000005997	ENSBTAT00000020806	Transcript	rs379555506	intron_variant	-	-	-	-	-	-	STRAND=1
BovineHD0400009383	4:33043584	T	ENSBTAG00000005997	ENSBTAT00000020806	Transcript	rs379555506	intron_variant	-	-	-	-	-	-	STRAND=1
BovineHD0400009951	4:35393327-35393328	GAAAAAATGGGAAC	-	-	-	-	intergenic_variant	-	-	-	-	-	-
BovineHD0400010341	4:36871391-36871392	A	-	-	-	-	intergenic_variant	-	-	-	-	-	-
BovineHD0400010341	4:36871393	GG	-	-	-	-	intergenic_variant	-	-	-	-	-	-
BovineHD0400010341	4:36871408	A	-	-	-	-	intergenic_variant	-	-	-	-	-	-
BovineHD0400010341	4:36871546	A	-	-	-	rs137316270	intergenic_variant	-	-	-	-	-	-
BovineHD0400010371	4:37016692	G	-	-	-	rs472116417	intergenic_variant	-	-	-	-	-	-
BovineHD0400010538	4:37561111	A	-	-	-	rs207699919	intergenic_variant	-	-	-	-	-	-
BovineHD0400010538	4:37561224	C	-	-	-	rs381491194	intergenic_variant	-	-	-	-	-	-
BovineHD0400010538	4:37561225	C	-	-	-	rs384816604	intergenic_variant	-	-	-	-	-	-
BovineHD0400010538	4:37561308	G	-	-	-	rs208691124	intergenic_variant	-	-	-	-	-	-
BovineHD0400011217	4:40457335	A	ENSBTAG00000014220	ENSBTAT00000063596	Transcript	-	downstream_gene_variant	-	-	-	-	-	-	DISTANCE=115;STRAND=-1
BovineHD0400011217	4:40457335	A	ENSBTAG00000047646	ENSBTAT00000064572	Transcript	-	intron_variant	-	-	-	-	-	-	STRAND=-1
BovineHD0400011217	4:40457335	A	ENSBTAG00000014220	ENSBTAT00000063596	Transcript	-	downstream_gene_variant	-	-	-	-	-	-	DISTANCE=115;STRAND=-1
BovineHD0400011217	4:40457335	A	ENSBTAG00000047646	ENSBTAT00000064572	Transcript	-	intron_variant	-	-	-	-	-	-	STRAND=-1
BovineHD0400011217	4:40457366	C	ENSBTAG00000047646	ENSBTAT00000064572	Transcript	-	intron_variant	-	-	-	-	-	-	STRAND=-1
BovineHD0400011217	4:40457366	C	ENSBTAG00000014220	ENSBTAT00000063596	Transcript	-	downstream_gene_variant	-	-	-	-	-	-	DISTANCE=84;STRAND=-1
BovineHD0400011217	4:40457366	C	ENSBTAG00000014220	ENSBTAT00000063596	Transcript	-	downstream_gene_variant	-	-	-	-	-	-	DISTANCE=84;STRAND=-1
BovineHD0400011217	4:40457366	C	ENSBTAG00000047646	ENSBTAT00000064572	Transcript	-	intron_variant	-	-	-	-	-	-	STRAND=-1
BovineHD0400011217	4:40457384	A	ENSBTAG00000014220	ENSBTAT00000063596	Transcript	-	downstream_gene_variant	-	-	-	-	-	-	DISTANCE=66;STRAND=-1
BovineHD0400011217	4:40457384	A	ENSBTAG00000047646	ENSBTAT00000064572	Transcript	-	intron_variant	-	-	-	-	-	-	STRAND=-1
BovineHD0400011217	4:40457384	A	ENSBTAG00000047646	ENSBTAT00000064572	Transcript	-	intron_variant	-	-	-	-	-	-	STRAND=-1
BovineHD0400011217	4:40457384	A	ENSBTAG00000014220	ENSBTAT00000063596	Transcript	-	downstream_gene_variant	-	-	-	-	-	-	DISTANCE=66;STRAND=-1
BovineHD0400011442	4:41356125	T	-	-	-	rs461091620	intergenic_variant	-	-	-	-	-	-
BovineHD0400011442	4:41356160	G	-	-	-	rs481192182	intergenic_variant	-	-	-	-	-	-
BovineHD0400011496	4:41585188	C	-	-	-	-	intergenic_variant	-	-	-	-	-	-
BovineHD0400011496	4:41585284	C	-	-	-	rs460737602	intergenic_variant	-	-	-	-	-	-
BovineHD0400011496	4:41585352	A	-	-	-	-	intergenic_variant	-	-	-	-	-	-
BovineHD0400011496	4:41585417-41585423	GTT	-	-	-	-	intergenic_variant	-	-	-	-	-	-
BovineHD0400012231	4:44614264	G	ENSBTAG00000014161	ENSBTAT00000018822	Transcript	rs42768742	intron_variant	-	-	-	-	-	-	STRAND=1
BovineHD0400012231	4:44614333	G	ENSBTAG00000014161	ENSBTAT00000018822	Transcript	rs42768743	intron_variant	-	-	-	-	-	-	STRAND=1
BovineHD0400012231	4:44614416	T	ENSBTAG00000014161	ENSBTAT00000018822	Transcript	rs42768746	intron_variant	-	-	-	-	-	-	STRAND=1
BovineHD0400012231	4:44614438	G	ENSBTAG00000014161	ENSBTAT00000018822	Transcript	rs42768747	intron_variant	-	-	-	-	-	-	STRAND=1
BovineHD0400012231	4:44614522	G	ENSBTAG00000014161	ENSBTAT00000018822	Transcript	rs132990573	intron_variant	-	-	-	-	-	-	STRAND=1
BovineHD0400012584	4:46023763	T	ENSBTAG00000000189	ENSBTAT00000000214	Transcript	rs476662906	intron_variant	-	-	-	-	-	-	STRAND=1
BovineHD0400012584	4:46023868	G	ENSBTAG00000000189	ENSBTAT00000000214	Transcript	rs462325961	intron_variant	-	-	-	-	-	-	STRAND=1
BovineHD0400012584	4:46023876	T	ENSBTAG00000000189	ENSBTAT00000000214	Transcript	rs479257610	intron_variant	-	-	-	-	-	-	STRAND=1
BovineHD0400012584	4:46023883	A	ENSBTAG00000000189	ENSBTAT00000000214	Transcript	rs441422205	intron_variant	-	-	-	-	-	-	STRAND=1
BovineHD0400012584	4:46023959	C	ENSBTAG00000000189	ENSBTAT00000000214	Transcript	rs42479614	intron_variant	-	-	-	-	-	-	STRAND=1
BovineHD0400012584	4:46023978	A	ENSBTAG00000000189	ENSBTAT00000000214	Transcript	rs477156928	intron_variant	-	-	-	-	-	-	STRAND=1
BovineHD0400013204	4:48023093	C	-	-	-	rs444473233	intergenic_variant	-	-	-	-	-	-
BovineHD0400013204	4:48023117	T	-	-	-	-	intergenic_variant	-	-	-	-	-	-
BovineHD0400013204	4:48023120	T	-	-	-	rs471948218	intergenic_variant	-	-	-	-	-	-
BovineHD0400013204	4:48023199	A	-	-	-	rs136791977	intergenic_variant	-	-	-	-	-	-
BovineHD0400013204	4:48023203	A	-	-	-	rs134132683	intergenic_variant	-	-	-	-	-	-
BovineHD0400013204	4:48023232	A	-	-	-	rs384407401	intergenic_variant	-	-	-	-	-	-
BovineHD0400014105	4:50992558	T	-	-	-	rs472831440	intergenic_variant	-	-	-	-	-	-
BovineHD0400014105	4:50992583	T	-	-	-	rs434901165	intergenic_variant	-	-	-	-	-	-
BovineHD0400014105	4:50992694	C	-	-	-	-	intergenic_variant	-	-	-	-	-	-
BovineHD0400014167	4:51188568	C	ENSBTAG00000006589	ENSBTAT00000053450	Transcript	rs109014325	intron_variant	-	-	-	-	-	-	STRAND=-1
BovineHD0400016318	4:60165968	T	-	-	-	-	intergenic_variant	-	-	-	-	-	-
BovineHD0400016318	4:60166065	T	-	-	-	rs211315153	intergenic_variant	-	-	-	-	-	-
BovineHD0400016318	4:60166118	G	-	-	-	rs207565527	intergenic_variant	-	-	-	-	-	-
BovineHD0400017710	4:64592006	G	-	-	-	-	intergenic_variant	-	-	-	-	-	-
BovineHD0400017710	4:64592119-64592131	TTTTTTTTTTT	-	-	-	-	intergenic_variant	-	-	-	-	-	-
BovineHD0400017710	4:64592119-64592131	TTTTTTTTTTTT	-	-	-	-	intergenic_variant	-	-	-	-	-	-
BovineHD0400017876	4:65165085	A	ENSBTAG00000001976	ENSBTAT00000002563	Transcript	-	intron_variant	-	-	-	-	-	-	STRAND=-1
BovineHD0400017876	4:65165090	C	ENSBTAG00000001976	ENSBTAT00000002563	Transcript	rs110550571	intron_variant	-	-	-	-	-	-	STRAND=-1
BovineHD0400018584	4:67606317-67606322	TTTTTTT	ENSBTAG00000007146	ENSBTAT00000009404	Transcript	-	downstream_gene_variant	-	-	-	-	-	-	DISTANCE=1757;STRAND=1
BovineHD0400018584	4:67606338	A	ENSBTAG00000007146	ENSBTAT00000009404	Transcript	rs211665908	downstream_gene_variant	-	-	-	-	-	-	DISTANCE=1778;STRAND=1
BovineHD0400018826	4:68484850	C	ENSBTAG00000019024	ENSBTAT00000025319	Transcript	rs133954928	intron_variant	-	-	-	-	-	-	STRAND=1
BovineHD0400019133	4:69728598	G	ENSBTAG00000005650	ENSBTAT00000046037	Transcript	rs458409337	intron_variant	-	-	-	-	-	-	STRAND=1
BovineHD0400019505	4:70766488	T	-	-	-	rs383918952	intergenic_variant	-	-	-	-	-	-
BovineHD0400020007	4:72175003	T	-	-	-	-	intergenic_variant	-	-	-	-	-	-
BovineHD0400020007	4:72175024	T	-	-	-	-	intergenic_variant	-	-	-	-	-	-
BovineHD0400020993	4:75877909	C	-	-	-	rs210416164	intergenic_variant	-	-	-	-	-	-
BovineHD0400021000	4:75916739-75916748	AAAAAAAA	-	-	-	-	intergenic_variant	-	-	-	-	-	-
BovineHD0400021000	4:75916739-75916748	AAAAAAAAA	-	-	-	-	intergenic_variant	-	-	-	-	-	-
BovineHD0400021234	4:76739347	-	-	-	-	rs135772761,rs443141000	intergenic_variant	-	-	-	-	-	-
BovineHD0400021234	4:76739347	-	-	-	-	rs135772761,rs443141000	intergenic_variant	-	-	-	-	-	-
BovineHD0400021234	4:76739396	G	-	-	-	rs43406809	intergenic_variant	-	-	-	-	-	-
BovineHD0400021234	4:76739396	G	-	-	-	rs43406809	intergenic_variant	-	-	-	-	-	-
BovineHD0400021234	4:76739421-76739423	C	-	-	-	-	intergenic_variant	-	-	-	-	-	-
BovineHD0400021234	4:76739421-76739423	C	-	-	-	-	intergenic_variant	-	-	-	-	-	-
BovineHD0400021374	4:77172628	C	ENSBTAG00000020704	ENSBTAT00000027593	Transcript	rs210436793	intron_variant	-	-	-	-	-	-	STRAND=-1
BovineHD0400021530	4:77756339	G	ENSBTAG00000012653	ENSBTAT00000016813	Transcript	-	intron_variant	-	-	-	-	-	-	STRAND=1
BovineHD0400021530	4:77756373	T	ENSBTAG00000012653	ENSBTAT00000016813	Transcript	-	intron_variant	-	-	-	-	-	-	STRAND=1
BovineHD0400021530	4:77756424	C	ENSBTAG00000012653	ENSBTAT00000016813	Transcript	-	intron_variant	-	-	-	-	-	-	STRAND=1
BovineHD0400023124	4:83459999	C	ENSBTAG00000002859	ENSBTAT00000056695	Transcript	rs134357684	intron_variant	-	-	-	-	-	-	STRAND=1
BovineHD0400023124	4:83460132	A	ENSBTAG00000002859	ENSBTAT00000056695	Transcript	rs132781100	intron_variant	-	-	-	-	-	-	STRAND=1
BovineHD0400023124	4:83460195	G	ENSBTAG00000002859	ENSBTAT00000056695	Transcript	rs211525057	intron_variant	-	-	-	-	-	-	STRAND=1
BovineHD0400023489	4:85011377	A	-	-	-	rs445858573	intergenic_variant	-	-	-	-	-	-
BovineHD0400023590	4:85338136	G	-	-	-	rs211529539	intergenic_variant	-	-	-	-	-	-
BovineHD0400023590	4:85338145	A	-	-	-	rs42567600	intergenic_variant	-	-	-	-	-	-
BovineHD0400023590	4:85338203	A	-	-	-	rs42567603	intergenic_variant	-	-	-	-	-	-
BovineHD0400023685	4:85638691	A	ENSBTAG00000032077	ENSBTAT00000045500	Transcript	rs435755786	intron_variant	-	-	-	-	-	-	STRAND=1
BovineHD0400023685	4:85638710	T	ENSBTAG00000032077	ENSBTAT00000045500	Transcript	-	intron_variant	-	-	-	-	-	-	STRAND=1
BovineHD0400023685	4:85638752	G	ENSBTAG00000032077	ENSBTAT00000045500	Transcript	-	intron_variant	-	-	-	-	-	-	STRAND=1
BovineHD0400023685	4:85638783	T	ENSBTAG00000032077	ENSBTAT00000045500	Transcript	rs480160193	intron_variant	-	-	-	-	-	-	STRAND=1
BovineHD0400023685	4:85638784	A	ENSBTAG00000032077	ENSBTAT00000045500	Transcript	-	intron_variant	-	-	-	-	-	-	STRAND=1
BovineHD0400023685	4:85638839	A	ENSBTAG00000032077	ENSBTAT00000045500	Transcript	-	intron_variant	-	-	-	-	-	-	STRAND=1
BovineHD0400023685	4:85638847	G	ENSBTAG00000032077	ENSBTAT00000045500	Transcript	-	intron_variant	-	-	-	-	-	-	STRAND=1
BovineHD0400023685	4:85638898	T	ENSBTAG00000032077	ENSBTAT00000045500	Transcript	rs381989483	intron_variant	-	-	-	-	-	-	STRAND=1
BovineHD0400024190	4:87240132	A	ENSBTAG00000012119	ENSBTAT00000061644	Transcript	rs478466392	intron_variant	-	-	-	-	-	-	STRAND=1
BovineHD0400024190	4:87240259	C	ENSBTAG00000012119	ENSBTAT00000061644	Transcript	-	intron_variant	-	-	-	-	-	-	STRAND=1
BovineHD0400024190	4:87240260	C	ENSBTAG00000012119	ENSBTAT00000061644	Transcript	-	intron_variant	-	-	-	-	-	-	STRAND=1
BovineHD0400024190	4:87240281	G	ENSBTAG00000012119	ENSBTAT00000061644	Transcript	-	intron_variant	-	-	-	-	-	-	STRAND=1
BovineHD0400025297	4:91239366-91239367	A	-	-	-	-	intergenic_variant	-	-	-	-	-	-
BovineHD0400025297	4:91239366-91239367	C	-	-	-	-	intergenic_variant	-	-	-	-	-	-
BovineHD0400026058	4:93282102	G	-	-	-	rs209322685	intergenic_variant	-	-	-	-	-	-
BovineHD0400026982	4:96698436	T	ENSBTAG00000014543	ENSBTAT00000019327	Transcript	rs440645299	intron_variant	-	-	-	-	-	-	STRAND=-1
BovineHD0400027690	4:98871330	G	ENSBTAG00000003372	ENSBTAT00000004376	Transcript	rs110651556	intron_variant	-	-	-	-	-	-	STRAND=-1
BovineHD0400027690	4:98871384	T	ENSBTAG00000003372	ENSBTAT00000004376	Transcript	rs110092731	intron_variant	-	-	-	-	-	-	STRAND=-1
BovineHD0400027690	4:98871385	G	ENSBTAG00000003372	ENSBTAT00000004376	Transcript	rs108947425	intron_variant	-	-	-	-	-	-	STRAND=-1
BovineHD0400027690	4:98871491	C	ENSBTAG00000003372	ENSBTAT00000004376	Transcript	-	intron_variant	-	-	-	-	-	-	STRAND=-1
BovineHD0400027936	4:99819492	G	ENSBTAG00000031548	ENSBTAT00000044723	Transcript	rs379488184	intron_variant	-	-	-	-	-	-	STRAND=-1
BovineHD0400027936	4:99819531	T	ENSBTAG00000031548	ENSBTAT00000044723	Transcript	rs382240244	intron_variant	-	-	-	-	-	-	STRAND=-1
BovineHD0400027978	4:99923749	A	ENSBTAG00000047605	ENSBTAT00000054744	Transcript	rs135809955	intron_variant	-	-	-	-	-	-	STRAND=-1
BovineHD0400027978	4:99923749	A	ENSBTAG00000031548	ENSBTAT00000044723	Transcript	rs135809955	intron_variant	-	-	-	-	-	-	STRAND=-1
BovineHD0400027978	4:99923780	T	ENSBTAG00000031548	ENSBTAT00000044723	Transcript	rs378270159	intron_variant	-	-	-	-	-	-	STRAND=-1
BovineHD0400027978	4:99923780	T	ENSBTAG00000047605	ENSBTAT00000054744	Transcript	rs378270159	intron_variant	-	-	-	-	-	-	STRAND=-1
BovineHD0400027978	4:99923823	C	ENSBTAG00000047605	ENSBTAT00000054744	Transcript	-	intron_variant	-	-	-	-	-	-	STRAND=-1
BovineHD0400027978	4:99923823	C	ENSBTAG00000031548	ENSBTAT00000044723	Transcript	-	intron_variant	-	-	-	-	-	-	STRAND=-1
BovineHD0400027978	4:99923824	A	ENSBTAG00000047605	ENSBTAT00000054744	Transcript	-	intron_variant	-	-	-	-	-	-	STRAND=-1
BovineHD0400027978	4:99923824	A	ENSBTAG00000031548	ENSBTAT00000044723	Transcript	-	intron_variant	-	-	-	-	-	-	STRAND=-1
BovineHD0400027978	4:99923841	A	ENSBTAG00000047605	ENSBTAT00000054744	Transcript	-	intron_variant	-	-	-	-	-	-	STRAND=-1
BovineHD0400027978	4:99923841	A	ENSBTAG00000031548	ENSBTAT00000044723	Transcript	-	intron_variant	-	-	-	-	-	-	STRAND=-1
BovineHD0400027978	4:99923845	T	ENSBTAG00000031548	ENSBTAT00000044723	Transcript	rs209311863	intron_variant	-	-	-	-	-	-	STRAND=-1
BovineHD0400027978	4:99923845	T	ENSBTAG00000047605	ENSBTAT00000054744	Transcript	rs209311863	intron_variant	-	-	-	-	-	-	STRAND=-1
BovineHD0400027978	4:99923846	T	ENSBTAG00000047605	ENSBTAT00000054744	Transcript	rs444488836	intron_variant	-	-	-	-	-	-	STRAND=-1
BovineHD0400027978	4:99923846	T	ENSBTAG00000031548	ENSBTAT00000044723	Transcript	rs444488836	intron_variant	-	-	-	-	-	-	STRAND=-1
BovineHD0400027978	4:99923853	G	ENSBTAG00000031548	ENSBTAT00000044723	Transcript	rs133807975	intron_variant	-	-	-	-	-	-	STRAND=-1
BovineHD0400027978	4:99923853	G	ENSBTAG00000047605	ENSBTAT00000054744	Transcript	rs133807975	intron_variant	-	-	-	-	-	-	STRAND=-1
BovineHD0400027978	4:99923932	C	ENSBTAG00000031548	ENSBTAT00000044723	Transcript	rs208158800	intron_variant	-	-	-	-	-	-	STRAND=-1
BovineHD0400027978	4:99923932	C	ENSBTAG00000047605	ENSBTAT00000054744	Transcript	rs208158800	intron_variant	-	-	-	-	-	-	STRAND=-1
BovineHD0400027978	4:99923953-99923954	TT	ENSBTAG00000047605	ENSBTAT00000054744	Transcript	rs381988527	intron_variant,feature_elongation	-	-	-	-	-	-	STRAND=-1
BovineHD0400027978	4:99923953-99923954	TT	ENSBTAG00000031548	ENSBTAT00000044723	Transcript	rs381988527	intron_variant,feature_elongation	-	-	-	-	-	-	STRAND=-1
BovineHD0400027978	4:99923954	T	ENSBTAG00000031548	ENSBTAT00000044723	Transcript	rs460359108	intron_variant	-	-	-	-	-	-	STRAND=-1
BovineHD0400027978	4:99923954	T	ENSBTAG00000047605	ENSBTAT00000054744	Transcript	rs460359108	intron_variant	-	-	-	-	-	-	STRAND=-1
BovineHD0400027978	4:99923955-99923957	TATAT	ENSBTAG00000047605	ENSBTAT00000054744	Transcript	-	intron_variant,feature_elongation	-	-	-	-	-	-	STRAND=-1
BovineHD0400027978	4:99923955-99923957	TATAT	ENSBTAG00000031548	ENSBTAT00000044723	Transcript	-	intron_variant,feature_elongation	-	-	-	-	-	-	STRAND=-1
BovineHD0400028087	4:100339595	C	ENSBTAG00000017427	ENSBTAT00000023166	Transcript	rs434688618	intron_variant	-	-	-	-	-	-	STRAND=-1
BovineHD0400028087	4:100339633	A	ENSBTAG00000017427	ENSBTAT00000023166	Transcript	rs381651294	intron_variant	-	-	-	-	-	-	STRAND=-1
BovineHD0400028087	4:100339716	C	ENSBTAG00000017427	ENSBTAT00000023166	Transcript	rs108976857	intron_variant	-	-	-	-	-	-	STRAND=-1
BovineHD0400028087	4:100339753	C	ENSBTAG00000017427	ENSBTAT00000023166	Transcript	rs110618951	intron_variant	-	-	-	-	-	-	STRAND=-1
BovineHD0400028098	4:100377648	C	-	-	-	-	intergenic_variant	-	-	-	-	-	-
BovineHD0400028098	4:100377791	AA	-	-	-	-	intergenic_variant	-	-	-	-	-	-
BovineHD0400028098	4:100377792	-	-	-	-	-	intergenic_variant	-	-	-	-	-	-
BovineHD0400028242	4:100789389	A	-	-	-	rs475968069	intergenic_variant	-	-	-	-	-	-
BovineHD0400028242	4:100789469	A	-	-	-	rs461175108	intergenic_variant	-	-	-	-	-	-
BovineHD0400028242	4:100789489	GTAAGTG	-	-	-	-	intergenic_variant	-	-	-	-	-	-
BovineHD0400028242	4:100789489-100789490	TA	-	-	-	-	intergenic_variant	-	-	-	-	-	-
BovineHD0400028242	4:100789494	T	-	-	-	-	intergenic_variant	-	-	-	-	-	-
BovineHD0400028242	4:100789503-100789504	CAGGA	-	-	-	-	intergenic_variant	-	-	-	-	-	-
BovineHD0400028242	4:100789504-100789505	GGAG	-	-	-	-	intergenic_variant	-	-	-	-	-	-
BovineHD0400028242	4:100789506	GAGGG	-	-	-	-	intergenic_variant	-	-	-	-	-	-
BovineHD0400028242	4:100789543-100789551	GGGTG	-	-	-	-	intergenic_variant	-	-	-	-	-	-
BovineHD0400028242	4:100789600	C	-	-	-	rs477306118	intergenic_variant	-	-	-	-	-	-
BovineHD0400028932	4:102707777	C	-	-	-	rs379213151	intergenic_variant	-	-	-	-	-	-
BovineHD0400028932	4:102707956	C	-	-	-	-	intergenic_variant	-	-	-	-	-	-
BovineHD0400028932	4:102707960	T	-	-	-	rs384334910	intergenic_variant	-	-	-	-	-	-
BovineHD0400028969	4:102954583	C	-	-	-	-	intergenic_variant	-	-	-	-	-	-
BovineHD0400028972	4:102975458	A	ENSBTAG00000002431	ENSBTAT00000003151	Transcript	rs136303028	upstream_gene_variant	-	-	-	-	-	-	DISTANCE=2077;STRAND=1
BovineHD0400028972	4:102975516	C	ENSBTAG00000002431	ENSBTAT00000003151	Transcript	rs440071105	upstream_gene_variant	-	-	-	-	-	-	DISTANCE=2019;STRAND=1
BovineHD0400028972	4:102975562	C	ENSBTAG00000002431	ENSBTAT00000003151	Transcript	rs380994435	upstream_gene_variant	-	-	-	-	-	-	DISTANCE=1973;STRAND=1
BovineHD0400028972	4:102975595	A	ENSBTAG00000002431	ENSBTAT00000003151	Transcript	rs208979455	upstream_gene_variant	-	-	-	-	-	-	DISTANCE=1940;STRAND=1
BovineHD0400029111	4:103405209	C	-	-	-	rs110221133	intergenic_variant	-	-	-	-	-	-
BovineHD0400029111	4:103405250-103405268	ACACACACACACACACACACACACACACA	-	-	-	-	intergenic_variant	-	-	-	-	-	-
BovineHD0400029232	4:103904200	T	ENSBTAG00000017860	ENSBTAT00000023740	Transcript	rs480920056	intron_variant	-	-	-	-	-	-	STRAND=-1
BovineHD0400029232	4:103904202	G	ENSBTAG00000017860	ENSBTAT00000023740	Transcript	-	intron_variant	-	-	-	-	-	-	STRAND=-1
BovineHD0400029232	4:103904272	G	ENSBTAG00000017860	ENSBTAT00000023740	Transcript	rs211343445	intron_variant	-	-	-	-	-	-	STRAND=-1
BovineHD0400029232	4:103904289	T	ENSBTAG00000017860	ENSBTAT00000023740	Transcript	rs110882837	intron_variant	-	-	-	-	-	-	STRAND=-1
BovineHD0400029232	4:103904328	G	ENSBTAG00000017860	ENSBTAT00000023740	Transcript	rs208202648	intron_variant	-	-	-	-	-	-	STRAND=-1
BovineHD0400029232	4:103904361	T	ENSBTAG00000017860	ENSBTAT00000023740	Transcript	rs209273435	intron_variant	-	-	-	-	-	-	STRAND=-1
BovineHD0400029232	4:103904465	G	ENSBTAG00000017860	ENSBTAT00000023740	Transcript	rs210895328	intron_variant	-	-	-	-	-	-	STRAND=-1
BovineHD0400029517	4:104732919	T	ENSBTAG00000004799	ENSBTAT00000033630	Transcript	-	intron_variant	-	-	-	-	-	-	STRAND=-1
BovineHD0400029517	4:104732977	C	ENSBTAG00000004799	ENSBTAT00000033630	Transcript	-	intron_variant	-	-	-	-	-	-	STRAND=-1
BovineHD0400029517	4:104732983	C	ENSBTAG00000004799	ENSBTAT00000033630	Transcript	-	intron_variant	-	-	-	-	-	-	STRAND=-1
BovineHD0400029741	4:105483964	T	-	-	-	-	intergenic_variant	-	-	-	-	-	-
BovineHD0400029962	4:106031790	G	-	-	-	rs378892808	intergenic_variant	-	-	-	-	-	-
BovineHD0400030310	4:106739428	G	-	-	-	rs210572021	intergenic_variant	-	-	-	-	-	-
BovineHD0400030310	4:106739502	C	-	-	-	rs211537078	intergenic_variant	-	-	-	-	-	-
BovineHD0400030310	4:106739549	A	-	-	-	rs208550753	intergenic_variant	-	-	-	-	-	-
BovineHD0400030334	4:106816893	A	-	-	-	rs135708325	intergenic_variant	-	-	-	-	-	-
BovineHD0400030334	4:106816947	C	-	-	-	rs136769757	intergenic_variant	-	-	-	-	-	-
BovineHD0400030334	4:106817102	G	-	-	-	rs135692289	intergenic_variant	-	-	-	-	-	-
BovineHD0400030904	4:108343376	A	-	-	-	rs455677039	intergenic_variant	-	-	-	-	-	-
BovineHD0400030904	4:108343386	G	-	-	-	rs475000988	intergenic_variant	-	-	-	-	-	-
BovineHD0400030904	4:108343454	C	-	-	-	rs383099226	intergenic_variant	-	-	-	-	-	-
BovineHD0400030904	4:108343491	G	-	-	-	rs457350621	intergenic_variant	-	-	-	-	-	-
BovineHD0400030904	4:108343500	G	-	-	-	rs475923232	intergenic_variant	-	-	-	-	-	-
BovineHD0400030904	4:108343563	G	-	-	-	-	intergenic_variant	-	-	-	-	-	-
BovineHD0400030904	4:108343567	T	-	-	-	-	intergenic_variant	-	-	-	-	-	-
BovineHD0400031171	4:108937131	A	-	-	-	rs133327526	intergenic_variant	-	-	-	-	-	-
BovineHD0400031171	4:108937143	A	-	-	-	rs110256790	intergenic_variant	-	-	-	-	-	-
BovineHD0400031171	4:108937327-108937338	TTTTTTTTTTTTTT	-	-	-	-	intergenic_variant	-	-	-	-	-	-
BovineHD0400031171	4:108937327-108937338	TTTTTTTTTTTTT	-	-	-	-	intergenic_variant	-	-	-	-	-	-
BovineHD0400031171	4:108937327-108937338	TTTTTTTTTTT	-	-	-	-	intergenic_variant	-	-	-	-	-	-
BovineHD0400031466	4:109902617	A	-	-	-	-	intergenic_variant	-	-	-	-	-	-
BovineHD0400031541	4:110218866	A	-	-	-	rs209156779	intergenic_variant	-	-	-	-	-	-
BovineHD0400031541	4:110218922	T	-	-	-	rs210321453	intergenic_variant	-	-	-	-	-	-
BovineHD0400031541	4:110218929	G	-	-	-	rs210329702	intergenic_variant	-	-	-	-	-	-
BovineHD0400031541	4:110218934	T	-	-	-	rs208447721	intergenic_variant	-	-	-	-	-	-
BovineHD0400031541	4:110218941	G	-	-	-	rs208621910	intergenic_variant	-	-	-	-	-	-
BovineHD0400031541	4:110219048	T	-	-	-	rs211280568	intergenic_variant	-	-	-	-	-	-
BovineHD0400031541	4:110219058	C	-	-	-	rs207980893	intergenic_variant	-	-	-	-	-	-
BovineHD0400031590	4:110335814	T	-	-	-	rs43420576	intergenic_variant	-	-	-	-	-	-
BovineHD0400031699	4:110685192	T	-	-	-	rs110459600	intergenic_variant	-	-	-	-	-	-
BovineHD0400031699	4:110685247	T	-	-	-	rs110620275	intergenic_variant	-	-	-	-	-	-
BovineHD0400031699	4:110685290	G	-	-	-	rs110587596	intergenic_variant	-	-	-	-	-	-
BovineHD0400031699	4:110685291	T	-	-	-	rs109794902	intergenic_variant	-	-	-	-	-	-
BovineHD0400031699	4:110685321	T	-	-	-	rs135275538	intergenic_variant	-	-	-	-	-	-
BovineHD0400031699	4:110685337	T	-	-	-	rs132688612	intergenic_variant	-	-	-	-	-	-
BovineHD0400031699	4:110685416	A	-	-	-	-	intergenic_variant	-	-	-	-	-	-
BovineHD0400031699	4:110685432	G	-	-	-	rs110193628	intergenic_variant	-	-	-	-	-	-
BovineHD0400031699	4:110685433	A	-	-	-	rs111020633	intergenic_variant	-	-	-	-	-	-
BovineHD0400032449	4:112627406	C	-	-	-	-	intergenic_variant	-	-	-	-	-	-
BovineHD0400032709	4:113533519	G	ENSBTAG00000006022	ENSBTAT00000007912	Transcript	rs211113756	3_prime_UTR_variant	1989	-	-	-	-	-	STRAND=1
BovineHD0400032709	4:113533645	G	ENSBTAG00000006022	ENSBTAT00000007912	Transcript	rs132660918	downstream_gene_variant	-	-	-	-	-	-	DISTANCE=125;STRAND=1
BovineHD0400032709	4:113533696	A	ENSBTAG00000006022	ENSBTAT00000007912	Transcript	rs134863217	downstream_gene_variant	-	-	-	-	-	-	DISTANCE=176;STRAND=1
BovineHD0400032833	4:113788631	A	-	-	-	rs210045479	intergenic_variant	-	-	-	-	-	-
BovineHD0400033377	4:115220004	T	-	-	-	rs381008109	intergenic_variant	-	-	-	-	-	-
BovineHD0400033377	4:115220030	G	-	-	-	rs383509497	intergenic_variant	-	-	-	-	-	-
BovineHD0400033377	4:115220045	C	-	-	-	-	intergenic_variant	-	-	-	-	-	-
BovineHD0400033377	4:115220192	G	-	-	-	rs210087627	intergenic_variant	-	-	-	-	-	-
BovineHD0400033414	4:115297704	T	ENSBTAG00000045535	ENSBTAT00000064511	Transcript	rs43764530	intron_variant	-	-	-	-	-	-	STRAND=1
BovineHD0400033431	4:115351023	T	ENSBTAG00000021260	ENSBTAT00000028329	Transcript	rs433291843	intron_variant	-	-	-	-	-	-	STRAND=1
BovineHD0400033431	4:115351040	A	ENSBTAG00000021260	ENSBTAT00000028329	Transcript	rs451593754	intron_variant	-	-	-	-	-	-	STRAND=1
BovineHD0400033431	4:115351188	C	ENSBTAG00000021260	ENSBTAT00000028329	Transcript	rs208450078	intron_variant	-	-	-	-	-	-	STRAND=1
BovineHD0400033431	4:115351201	C	ENSBTAG00000021260	ENSBTAT00000028329	Transcript	rs473770228	intron_variant	-	-	-	-	-	-	STRAND=1
BovineHD0400033636	4:115955799	T	ENSBTAG00000008032	ENSBTAT00000038295	Transcript	rs109535094	downstream_gene_variant	-	-	-	-	-	-	DISTANCE=3812;STRAND=1
BovineHD0400034212	4:117350907	T	ENSBTAG00000047979	ENSBTAT00000043677	Transcript	rs137038793	intron_variant	-	-	-	-	-	-	STRAND=1
BovineHD0400034212	4:117351045	G	ENSBTAG00000047979	ENSBTAT00000043677	Transcript	rs136701544	intron_variant	-	-	-	-	-	-	STRAND=1
BovineHD0400034292	4:117474728	G	-	-	-	-	intergenic_variant	-	-	-	-	-	-
BovineHD0400034292	4:117474747	C	-	-	-	rs210162840	intergenic_variant	-	-	-	-	-	-
BovineHD0400034438	4:117732985-117732986	T	ENSBTAG00000021941	ENSBTAT00000029251	Transcript	rs379871320	intron_variant,feature_elongation	-	-	-	-	-	-	STRAND=1
BovineHD0400034438	4:117732985-117732986	T	ENSBTAG00000002891	ENSBTAT00000003759	Transcript	rs379871320	downstream_gene_variant	-	-	-	-	-	-	DISTANCE=2352;STRAND=1
BovineHD0400034438	4:117733077	C	ENSBTAG00000021941	ENSBTAT00000029251	Transcript	rs208116767	intron_variant	-	-	-	-	-	-	STRAND=1
BovineHD0400034438	4:117733077	C	ENSBTAG00000002891	ENSBTAT00000003759	Transcript	rs208116767	downstream_gene_variant	-	-	-	-	-	-	DISTANCE=2444;STRAND=1
BovineHD0400034438	4:117733110	G	ENSBTAG00000002891	ENSBTAT00000003759	Transcript	rs109485232	downstream_gene_variant	-	-	-	-	-	-	DISTANCE=2477;STRAND=1
BovineHD0400034438	4:117733110	G	ENSBTAG00000021941	ENSBTAT00000029251	Transcript	rs109485232	intron_variant	-	-	-	-	-	-	STRAND=1
BovineHD0400034438	4:117733120	C	ENSBTAG00000021941	ENSBTAT00000029251	Transcript	-	intron_variant	-	-	-	-	-	-	STRAND=1
BovineHD0400034438	4:117733120	C	ENSBTAG00000002891	ENSBTAT00000003759	Transcript	-	downstream_gene_variant	-	-	-	-	-	-	DISTANCE=2487;STRAND=1
BovineHD0400034459	4:117795291	C	ENSBTAG00000021941	ENSBTAT00000029251	Transcript	-	intron_variant	-	-	-	-	-	-	STRAND=1
BovineHD0400034459	4:117795345	C	ENSBTAG00000021941	ENSBTAT00000029251	Transcript	-	intron_variant	-	-	-	-	-	-	STRAND=1
BovineHD0400034459	4:117795354	C	ENSBTAG00000021941	ENSBTAT00000029251	Transcript	-	intron_variant	-	-	-	-	-	-	STRAND=1
BovineHD0400034459	4:117795360	C	ENSBTAG00000021941	ENSBTAT00000029251	Transcript	-	intron_variant	-	-	-	-	-	-	STRAND=1
BovineHD0400034459	4:117795369	A	ENSBTAG00000021941	ENSBTAT00000029251	Transcript	-	intron_variant	-	-	-	-	-	-	STRAND=1
BovineHD0400034459	4:117795382	A	ENSBTAG00000021941	ENSBTAT00000029251	Transcript	-	intron_variant	-	-	-	-	-	-	STRAND=1
BovineHD0400034459	4:117795414	G	ENSBTAG00000021941	ENSBTAT00000029251	Transcript	-	intron_variant	-	-	-	-	-	-	STRAND=1
BovineHD0400034459	4:117795428	T	ENSBTAG00000021941	ENSBTAT00000029251	Transcript	-	intron_variant	-	-	-	-	-	-	STRAND=1
BovineHD0400034459	4:117795432	G	ENSBTAG00000021941	ENSBTAT00000029251	Transcript	-	intron_variant	-	-	-	-	-	-	STRAND=1
BovineHD0400034459	4:117795516	G	ENSBTAG00000021941	ENSBTAT00000029251	Transcript	rs210306482	intron_variant	-	-	-	-	-	-	STRAND=1
BovineHD0400035904	4:21796374	A	-	-	-	rs478900145	intergenic_variant	-	-	-	-	-	-
BovineHD0400035904	4:21796404	AACA	-	-	-	-	intergenic_variant	-	-	-	-	-	-
BovineHD0400035904	4:21796406	CAGA	-	-	-	-	intergenic_variant	-	-	-	-	-	-
BovineHD0400035904	4:21796502	T	-	-	-	-	intergenic_variant	-	-	-	-	-	-
BovineHD0400035904	4:21796512	T	-	-	-	-	intergenic_variant	-	-	-	-	-	-
BovineHD0400035904	4:21796551	T	-	-	-	rs445793398	intergenic_variant	-	-	-	-	-	-
BovineHD0400035904	4:21796568	G	-	-	-	rs437901294	intergenic_variant	-	-	-	-	-	-
BovineHD0400035904	4:21796600	C	-	-	-	rs450839688	intergenic_variant	-	-	-	-	-	-
BovineHD0400035966	4:34462946	G	-	-	-	-	intergenic_variant	-	-	-	-	-	-
BovineHD0400036089	4:72158035	A	-	-	-	rs439528807	intergenic_variant	-	-	-	-	-	-
BovineHD0400036089	4:72158133	A	-	-	-	rs462767774	intergenic_variant	-	-	-	-	-	-
BovineHD0400036301	4:118486192	G	-	-	-	rs469160006	intergenic_variant	-	-	-	-	-	-
BovineHD0400036301	4:118486200	G	-	-	-	-	intergenic_variant	-	-	-	-	-	-
BovineHD0400036301	4:118486212-118486213	TG	-	-	-	-	intergenic_variant	-	-	-	-	-	-
BovineHD0400036301	4:118486215-118486216	CACA	-	-	-	-	intergenic_variant	-	-	-	-	-	-
BovineHD0400036301	4:118486266	C	-	-	-	-	intergenic_variant	-	-	-	-	-	-
BovineHD0400036301	4:118486271	G	-	-	-	-	intergenic_variant	-	-	-	-	-	-
BovineHD0400036301	4:118486272	A	-	-	-	-	intergenic_variant	-	-	-	-	-	-
BovineHD0400036301	4:118486288	G	-	-	-	-	intergenic_variant	-	-	-	-	-	-
BovineHD0400036301	4:118486349	G	-	-	-	rs468363676	intergenic_variant	-	-	-	-	-	-
BovineHD0400036301	4:118486373	A	-	-	-	rs209214763	intergenic_variant	-	-	-	-	-	-
ARS-BFGL-NGS-16315	5:21026874	C	-	-	-	rs110951541	intergenic_variant	-	-	-	-	-	-
ARS-BFGL-NGS-16315	5:21026941	A	-	-	-	-	intergenic_variant	-	-	-	-	-	-
ARS-BFGL-NGS-16315	5:21026955	C	-	-	-	-	intergenic_variant	-	-	-	-	-	-
ARS-BFGL-NGS-5863	5:20174596	G	-	-	-	rs109009009	intergenic_variant	-	-	-	-	-	-
ARS-BFGL-NGS-5863	5:20174630	A	-	-	-	-	intergenic_variant	-	-	-	-	-	-
ARS-BFGL-NGS-5863	5:20174732	C	-	-	-	rs110534522	intergenic_variant	-	-	-	-	-	-
ARS-BFGL-NGS-78714	5:112912917	G	ENSBTAG00000012481	ENSBTAT00000012125	Transcript	rs211264205	downstream_gene_variant	-	-	-	-	-	-	DISTANCE=3519;STRAND=-1
ARS-BFGL-NGS-78714	5:112912917	G	ENSBTAG00000040106	ENSBTAT00000055322	Transcript	rs211264205	upstream_gene_variant	-	-	-	-	-	-	DISTANCE=1674;STRAND=-1
BovineHD0500000044	5:188959	C	-	-	-	rs133510616	intergenic_variant	-	-	-	-	-	-
BovineHD0500000044	5:188996	A	-	-	-	rs453603950	intergenic_variant	-	-	-	-	-	-
BovineHD0500000072	5:382629-382632	-	-	-	-	rs476536483	intergenic_variant	-	-	-	-	-	-
BovineHD0500000072	5:382666	T	-	-	-	rs377806101	intergenic_variant	-	-	-	-	-	-
BovineHD0500000084	5:460300	A	-	-	-	rs444909995	intergenic_variant	-	-	-	-	-	-
BovineHD0500000084	5:460386	G	-	-	-	-	intergenic_variant	-	-	-	-	-	-
BovineHD0500000084	5:460389	T	-	-	-	-	intergenic_variant	-	-	-	-	-	-
BovineHD0500000084	5:460438	G	-	-	-	rs435023617	intergenic_variant	-	-	-	-	-	-
BovineHD0500000089	5:492145	G	ENSBTAG00000045542	ENSBTAT00000063410	Transcript	-	intron_variant	-	-	-	-	-	-	STRAND=1
BovineHD0500000089	5:492154-492161	TTTTTTTTT	ENSBTAG00000045542	ENSBTAT00000063410	Transcript	-	intron_variant,feature_elongation	-	-	-	-	-	-	STRAND=1
BovineHD0500000089	5:492176	C	ENSBTAG00000045542	ENSBTAT00000063410	Transcript	rs135266139	intron_variant	-	-	-	-	-	-	STRAND=1
BovineHD0500000089	5:492227	C	ENSBTAG00000045542	ENSBTAT00000063410	Transcript	rs208034413	intron_variant	-	-	-	-	-	-	STRAND=1
BovineHD0500000089	5:492236	T	ENSBTAG00000045542	ENSBTAT00000063410	Transcript	rs207623814	intron_variant	-	-	-	-	-	-	STRAND=1
BovineHD0500000089	5:492291	A	ENSBTAG00000045542	ENSBTAT00000063410	Transcript	-	intron_variant	-	-	-	-	-	-	STRAND=1
BovineHD0500000089	5:492377	G	ENSBTAG00000045542	ENSBTAT00000063410	Transcript	rs209686700	intron_variant	-	-	-	-	-	-	STRAND=1
BovineHD0500000587	5:2151667	GG	ENSBTAG00000018575	ENSBTAT00000049552	Transcript	-	intron_variant,feature_elongation	-	-	-	-	-	-	STRAND=1
BovineHD0500000587	5:2151731	G	ENSBTAG00000018575	ENSBTAT00000049552	Transcript	rs110191542	intron_variant	-	-	-	-	-	-	STRAND=1
BovineHD0500000919	5:3685171	G	-	-	-	rs384311592	intergenic_variant	-	-	-	-	-	-
BovineHD0500001031	5:4107246	C	-	-	-	rs475193723	intergenic_variant	-	-	-	-	-	-
BovineHD0500001031	5:4107257-4107260	A	-	-	-	-	intergenic_variant	-	-	-	-	-	-
BovineHD0500001031	5:4107299	G	-	-	-	rs43746930	intergenic_variant	-	-	-	-	-	-
BovineHD0500001031	5:4107305	A	-	-	-	rs210241373	intergenic_variant	-	-	-	-	-	-
BovineHD0500001031	5:4107326	C	-	-	-	rs207888576	intergenic_variant	-	-	-	-	-	-
BovineHD0500001309	5:4995579	A	ENSBTAG00000011590	ENSBTAT00000015396	Transcript	rs132713236	intron_variant	-	-	-	-	-	-	STRAND=1
BovineHD0500001309	5:4995686	A	ENSBTAG00000011590	ENSBTAT00000015396	Transcript	-	intron_variant	-	-	-	-	-	-	STRAND=1
BovineHD0500001309	5:4995697	G	ENSBTAG00000011590	ENSBTAT00000015396	Transcript	-	intron_variant	-	-	-	-	-	-	STRAND=1
BovineHD0500001309	5:4995709	G	ENSBTAG00000011590	ENSBTAT00000015396	Transcript	rs134820084	intron_variant	-	-	-	-	-	-	STRAND=1
BovineHD0500001309	5:4995789	C	ENSBTAG00000011590	ENSBTAT00000015396	Transcript	rs136766735	intron_variant	-	-	-	-	-	-	STRAND=1
BovineHD0500001309	5:4995814-4995816	CCCC	ENSBTAG00000011590	ENSBTAT00000015396	Transcript	-	intron_variant,feature_elongation	-	-	-	-	-	-	STRAND=1
BovineHD0500001521	5:5685542	A	-	-	-	-	intergenic_variant	-	-	-	-	-	-
BovineHD0500001521	5:5685558-5685563	TTTTT	-	-	-	-	intergenic_variant	-	-	-	-	-	-
BovineHD0500001521	5:5685592	G	-	-	-	-	intergenic_variant	-	-	-	-	-	-
BovineHD0500001521	5:5685629	G	-	-	-	-	intergenic_variant	-	-	-	-	-	-
BovineHD0500001521	5:5685631	G	-	-	-	-	intergenic_variant	-	-	-	-	-	-
BovineHD0500001521	5:5685636	C	-	-	-	-	intergenic_variant	-	-	-	-	-	-
BovineHD0500001521	5:5685719	T	-	-	-	rs208729596	intergenic_variant	-	-	-	-	-	-
BovineHD0500001841	5:6733990	C	-	-	-	rs207823485	intergenic_variant	-	-	-	-	-	-
BovineHD0500001841	5:6734002	T	-	-	-	rs208965246	intergenic_variant	-	-	-	-	-	-
BovineHD0500001841	5:6734027	C	-	-	-	rs136595353	intergenic_variant	-	-	-	-	-	-
BovineHD0500002340	5:8208808	G	-	-	-	-	intergenic_variant	-	-	-	-	-	-
BovineHD0500002340	5:8208900	G	-	-	-	rs478367170	intergenic_variant	-	-	-	-	-	-
BovineHD0500002340	5:8208946	G	-	-	-	rs447038883	intergenic_variant	-	-	-	-	-	-
BovineHD0500002815	5:9910993	C	ENSBTAG00000011336	ENSBTAT00000048210	Transcript	rs207673042	intron_variant	-	-	-	-	-	-	STRAND=1
BovineHD0500002815	5:9911065	T	ENSBTAG00000011336	ENSBTAT00000048210	Transcript	rs210995384	intron_variant	-	-	-	-	-	-	STRAND=1
BovineHD0500002815	5:9911066	C	ENSBTAG00000011336	ENSBTAT00000048210	Transcript	rs210224684	intron_variant	-	-	-	-	-	-	STRAND=1
BovineHD0500003002	5:10472222	T	ENSBTAG00000011367	ENSBTAT00000015103	Transcript	-	intron_variant	-	-	-	-	-	-	STRAND=-1
BovineHD0500003002	5:10472241	C	ENSBTAG00000011367	ENSBTAT00000015103	Transcript	-	intron_variant	-	-	-	-	-	-	STRAND=-1
BovineHD0500003002	5:10472242	C	ENSBTAG00000011367	ENSBTAT00000015103	Transcript	-	intron_variant	-	-	-	-	-	-	STRAND=-1
BovineHD0500003002	5:10472259	G	ENSBTAG00000011367	ENSBTAT00000015103	Transcript	rs443005287	intron_variant	-	-	-	-	-	-	STRAND=-1
BovineHD0500003002	5:10472268	A	ENSBTAG00000011367	ENSBTAT00000015103	Transcript	rs456470081	intron_variant	-	-	-	-	-	-	STRAND=-1
BovineHD0500003924	5:13063305	G	-	-	-	rs132773076	intergenic_variant	-	-	-	-	-	-
BovineHD0500003924	5:13063363	A	-	-	-	rs453636344	intergenic_variant	-	-	-	-	-	-
BovineHD0500003924	5:13063389	C	-	-	-	rs134404591	intergenic_variant	-	-	-	-	-	-
BovineHD0500003924	5:13063398	A	-	-	-	rs135967629	intergenic_variant	-	-	-	-	-	-
BovineHD0500003924	5:13063416	T	-	-	-	rs133114102	intergenic_variant	-	-	-	-	-	-
BovineHD0500003924	5:13063420	T	-	-	-	rs134740478	intergenic_variant	-	-	-	-	-	-
BovineHD0500003924	5:13063443	G	-	-	-	rs136283846	intergenic_variant	-	-	-	-	-	-
BovineHD0500003924	5:13063454	T	-	-	-	rs435797140	intergenic_variant	-	-	-	-	-	-
BovineHD0500003924	5:13063463	A	-	-	-	rs136750265	intergenic_variant	-	-	-	-	-	-
BovineHD0500003924	5:13063484	G	-	-	-	rs137617536	intergenic_variant	-	-	-	-	-	-
BovineHD0500003924	5:13063493	T	-	-	-	rs133288651	intergenic_variant	-	-	-	-	-	-
BovineHD0500003924	5:13063516	T	-	-	-	rs134479183	intergenic_variant	-	-	-	-	-	-
BovineHD0500004289	5:14476812	G	ENSBTAG00000045384	ENSBTAT00000062817	Transcript	rs134331979	upstream_gene_variant	-	-	-	-	-	-	DISTANCE=969;STRAND=1
BovineHD0500004289	5:14476812	A	ENSBTAG00000045384	ENSBTAT00000062817	Transcript	rs134331979	upstream_gene_variant	-	-	-	-	-	-	DISTANCE=969;STRAND=1
BovineHD0500004289	5:14476901	G	ENSBTAG00000045384	ENSBTAT00000062817	Transcript	rs207852066	upstream_gene_variant	-	-	-	-	-	-	DISTANCE=880;STRAND=1
BovineHD0500004460	5:15193992	C	-	-	-	rs442813049	intergenic_variant	-	-	-	-	-	-
BovineHD0500004460	5:15194017	C	-	-	-	rs462755308	intergenic_variant	-	-	-	-	-	-
BovineHD0500004460	5:15194048	T	-	-	-	rs483130903	intergenic_variant	-	-	-	-	-	-
BovineHD0500004508	5:15405675	A	-	-	-	rs448368424	intergenic_variant	-	-	-	-	-	-
BovineHD0500004508	5:15405701	G	-	-	-	-	intergenic_variant	-	-	-	-	-	-
BovineHD0500004508	5:15405713	G	-	-	-	-	intergenic_variant	-	-	-	-	-	-
BovineHD0500004508	5:15405726	T	-	-	-	rs468416963	intergenic_variant	-	-	-	-	-	-
BovineHD0500004508	5:15405745	T	-	-	-	-	intergenic_variant	-	-	-	-	-	-
BovineHD0500005013	5:17163850	A	-	-	-	-	intergenic_variant	-	-	-	-	-	-
BovineHD0500005512	5:19111049	C	-	-	-	-	intergenic_variant	-	-	-	-	-	-
BovineHD0500005512	5:19111080	T	-	-	-	rs385659596	intergenic_variant	-	-	-	-	-	-
BovineHD0500005512	5:19111112	G	-	-	-	-	intergenic_variant	-	-	-	-	-	-
BovineHD0500005512	5:19111149	T	-	-	-	-	intergenic_variant	-	-	-	-	-	-
BovineHD0500005512	5:19111260	G	-	-	-	rs380990086	intergenic_variant	-	-	-	-	-	-
BovineHD0500005874	5:20267072	G	-	-	-	rs110178694	intergenic_variant	-	-	-	-	-	-
BovineHD0500005874	5:20267146	G	-	-	-	rs134121736	intergenic_variant	-	-	-	-	-	-
BovineHD0500005909	5:20438093	A	-	-	-	rs477563582	intergenic_variant	-	-	-	-	-	-
BovineHD0500005909	5:20438124	A	-	-	-	rs110567075	intergenic_variant	-	-	-	-	-	-
BovineHD0500005909	5:20438140	A	-	-	-	rs110121281	intergenic_variant	-	-	-	-	-	-
BovineHD0500005909	5:20438196-20438197	T	-	-	-	-	intergenic_variant	-	-	-	-	-	-
BovineHD0500005909	5:20438223	G	-	-	-	-	intergenic_variant	-	-	-	-	-	-
BovineHD0500006195	5:21454333	G	-	-	-	rs450852395	intergenic_variant	-	-	-	-	-	-
BovineHD0500006195	5:21454361	A	-	-	-	rs110105114	intergenic_variant	-	-	-	-	-	-
BovineHD0500006195	5:21454369	G	-	-	-	rs469829891	intergenic_variant	-	-	-	-	-	-
BovineHD0500006195	5:21454442	G	-	-	-	rs432117493	intergenic_variant	-	-	-	-	-	-
BovineHD0500006594	5:22718299	C	ENSBTAG00000033594	ENSBTAT00000047740	Transcript	-	upstream_gene_variant	-	-	-	-	-	-	DISTANCE=924;STRAND=1
BovineHD0500007078	5:24241420	C	ENSBTAG00000004484	ENSBTAT00000005881	Transcript	rs443395341	intron_variant	-	-	-	-	-	-	STRAND=-1
BovineHD0500007078	5:24241543	G	ENSBTAG00000004484	ENSBTAT00000005881	Transcript	rs459331833	intron_variant	-	-	-	-	-	-	STRAND=-1
BovineHD0500007078	5:24241584	T	ENSBTAG00000004484	ENSBTAT00000005881	Transcript	rs477903033	intron_variant	-	-	-	-	-	-	STRAND=-1
BovineHD0500007632	5:26121767-26121782	AAAAAAAAAAA	-	-	-	-	intergenic_variant	-	-	-	-	-	-
BovineHD0500007632	5:26121767-26121782	AAAAAAAAAAAAA	-	-	-	-	intergenic_variant	-	-	-	-	-	-
BovineHD0500007632	5:26121767-26121782	AAAAAAAAAAAA	-	-	-	-	intergenic_variant	-	-	-	-	-	-
BovineHD0500007632	5:26121781-26121785	AA	-	-	-	-	intergenic_variant	-	-	-	-	-	-
BovineHD0500007632	5:26121818-26121819	TAAA	-	-	-	-	intergenic_variant	-	-	-	-	-	-
BovineHD0500008315	5:28336148-28336153	CA	ENSBTAG00000021339	ENSBTAT00000061543	Transcript	-	upstream_gene_variant	-	-	-	-	-	-	DISTANCE=4744;STRAND=-1
BovineHD0500008315	5:28336197	T	ENSBTAG00000021339	ENSBTAT00000061543	Transcript	rs134896591	upstream_gene_variant	-	-	-	-	-	-	DISTANCE=4793;STRAND=-1
BovineHD0500008315	5:28336296	TT	ENSBTAG00000021339	ENSBTAT00000061543	Transcript	-	upstream_gene_variant	-	-	-	-	-	-	DISTANCE=4892;STRAND=-1
BovineHD0500008315	5:28336299	G	ENSBTAG00000021339	ENSBTAT00000061543	Transcript	rs136769347	upstream_gene_variant	-	-	-	-	-	-	DISTANCE=4895;STRAND=-1
BovineHD0500008315	5:28336338	G	ENSBTAG00000021339	ENSBTAT00000061543	Transcript	rs134716622	upstream_gene_variant	-	-	-	-	-	-	DISTANCE=4934;STRAND=-1
BovineHD0500008315	5:28336342	A	ENSBTAG00000021339	ENSBTAT00000061543	Transcript	rs385085498	upstream_gene_variant	-	-	-	-	-	-	DISTANCE=4938;STRAND=-1
BovineHD0500008491	5:28892828	T	ENSBTAG00000032914	ENSBTAT00000055494	Transcript	rs446412597	intron_variant	-	-	-	-	-	-	STRAND=1
BovineHD0500008496	5:28910661-28910668	AAAAAAA	ENSBTAG00000032914	ENSBTAT00000055494	Transcript	-	intron_variant,feature_truncation	-	-	-	-	-	-	STRAND=1
BovineHD0500008496	5:28910694	G	ENSBTAG00000032914	ENSBTAT00000055494	Transcript	rs135730645	intron_variant	-	-	-	-	-	-	STRAND=1
BovineHD0500008496	5:28910852	C	ENSBTAG00000032914	ENSBTAT00000055494	Transcript	rs459076636	intron_variant	-	-	-	-	-	-	STRAND=1
BovineHD0500008542	5:29071998	C	-	-	-	rs477739609	intergenic_variant	-	-	-	-	-	-
BovineHD0500008542	5:29072058-29072065	AAAAAAA	-	-	-	-	intergenic_variant	-	-	-	-	-	-
BovineHD0500008542	5:29072140	T	-	-	-	-	intergenic_variant	-	-	-	-	-	-
BovineHD0500008542	5:29072260	G	-	-	-	rs110660339	intergenic_variant	-	-	-	-	-	-
BovineHD0500008565	5:29111489	C	ENSBTAG00000002355	ENSBTAT00000019132	Transcript	rs110079447	intron_variant	-	-	-	-	-	-	STRAND=1
BovineHD0500008565	5:29111514	A	ENSBTAG00000002355	ENSBTAT00000019132	Transcript	rs134505585	intron_variant	-	-	-	-	-	-	STRAND=1
BovineHD0500009112	5:31316077	T	-	-	-	-	intergenic_variant	-	-	-	-	-	-
BovineHD0500009112	5:31316163	A	-	-	-	-	intergenic_variant	-	-	-	-	-	-
BovineHD0500009112	5:31316189	C	-	-	-	-	intergenic_variant	-	-	-	-	-	-
BovineHD0500009112	5:31316191	G	-	-	-	rs110564661	intergenic_variant	-	-	-	-	-	-
BovineHD0500009112	5:31316215	T	-	-	-	rs447547282	intergenic_variant	-	-	-	-	-	-
BovineHD0500009143	5:31421652	T	-	-	-	rs380735794	intergenic_variant	-	-	-	-	-	-
BovineHD0500009143	5:31421708-31421715	AAAAAAA	-	-	-	-	intergenic_variant	-	-	-	-	-	-
BovineHD0500009143	5:31421808	G	-	-	-	rs453184688	intergenic_variant	-	-	-	-	-	-
BovineHD0500009143	5:31421853-31421868	CTGCTGCTGCTGCTGCTGC	-	-	-	-	intergenic_variant	-	-	-	-	-	-
BovineHD0500009143	5:31421881	G	-	-	-	rs383750547	intergenic_variant	-	-	-	-	-	-
BovineHD0500009143	5:31421886	T	-	-	-	-	intergenic_variant	-	-	-	-	-	-
BovineHD0500009807	5:33788037	C	-	-	-	rs133756020	intergenic_variant	-	-	-	-	-	-
BovineHD0500009807	5:33788045	C	-	-	-	rs378130468	intergenic_variant	-	-	-	-	-	-
BovineHD0500009807	5:33788230	A	-	-	-	rs42364865	intergenic_variant	-	-	-	-	-	-
BovineHD0500009807	5:33788304	C	-	-	-	-	intergenic_variant	-	-	-	-	-	-
BovineHD0500010135	5:35305047	A	-	-	-	rs136348552	intergenic_variant	-	-	-	-	-	-
BovineHD0500010135	5:35305063	C	-	-	-	rs132963239	intergenic_variant	-	-	-	-	-	-
BovineHD0500010135	5:35305108-35305111	G	-	-	-	-	intergenic_variant	-	-	-	-	-	-
BovineHD0500010135	5:35305144	T	-	-	-	rs110262946	intergenic_variant	-	-	-	-	-	-
BovineHD0500010135	5:35305163	C	-	-	-	rs109806833	intergenic_variant	-	-	-	-	-	-
BovineHD0500010135	5:35305265	C	-	-	-	rs110756318	intergenic_variant	-	-	-	-	-	-
BovineHD0500010147	5:35320346-35320363	TTTTTTTTTTTTTT	-	-	-	-	intergenic_variant	-	-	-	-	-	-
BovineHD0500010147	5:35320346-35320363	TTTTTTTTTTTTTTTT	-	-	-	-	intergenic_variant	-	-	-	-	-	-
BovineHD0500010147	5:35320346-35320363	TTTTTTTTTTTTTTT	-	-	-	-	intergenic_variant	-	-	-	-	-	-
BovineHD0500010147	5:35320349	TGGT	-	-	-	-	intergenic_variant	-	-	-	-	-	-
BovineHD0500010147	5:35320473	A	-	-	-	-	intergenic_variant	-	-	-	-	-	-
BovineHD0500010362	5:36116446	T	-	-	-	rs109088823	intergenic_variant	-	-	-	-	-	-
BovineHD0500010362	5:36116494	T	-	-	-	rs110370328	intergenic_variant	-	-	-	-	-	-
BovineHD0500010362	5:36116607	C	-	-	-	-	intergenic_variant	-	-	-	-	-	-
BovineHD0500010362	5:36116619	C	-	-	-	rs109232866	intergenic_variant	-	-	-	-	-	-
BovineHD0500010362	5:36116623	C	-	-	-	-	intergenic_variant	-	-	-	-	-	-
BovineHD0500010362	5:36116700-36116708	TCTTCT	-	-	-	-	intergenic_variant	-	-	-	-	-	-
BovineHD0500010362	5:36116705-36116706	C	-	-	-	-	intergenic_variant	-	-	-	-	-	-
BovineHD0500010407	5:36294073	T	ENSBTAG00000032148	ENSBTAT00000045612	Transcript	rs381455573	intron_variant	-	-	-	-	-	-	STRAND=-1
BovineHD0500010407	5:36294080-36294081	AAA	ENSBTAG00000032148	ENSBTAT00000045612	Transcript	-	intron_variant,feature_elongation	-	-	-	-	-	-	STRAND=-1
BovineHD0500010939	5:38269719-38269723	TTTT	ENSBTAG00000008596	ENSBTAT00000011340	Transcript	-	upstream_gene_variant	-	-	-	-	-	-	DISTANCE=4000;STRAND=1
BovineHD0500010939	5:38269807	A	ENSBTAG00000008596	ENSBTAT00000011340	Transcript	rs454038402	upstream_gene_variant	-	-	-	-	-	-	DISTANCE=3916;STRAND=1
BovineHD0500011265	5:39343935	G	-	-	-	rs380769297	intergenic_variant	-	-	-	-	-	-
BovineHD0500012056	5:42195950	T	-	-	-	-	intergenic_variant	-	-	-	-	-	-
BovineHD0500012056	5:42195985	T	-	-	-	-	intergenic_variant	-	-	-	-	-	-
BovineHD0500012056	5:42196064	T	-	-	-	rs378900395	intergenic_variant	-	-	-	-	-	-
BovineHD0500012056	5:42196073	T	-	-	-	-	intergenic_variant	-	-	-	-	-	-
BovineHD0500012056	5:42196084	G	-	-	-	rs449039937	intergenic_variant	-	-	-	-	-	-
BovineHD0500012056	5:42196111	C	-	-	-	rs382518345	intergenic_variant	-	-	-	-	-	-
BovineHD0500012056	5:42196155-42196157	TTTT	-	-	-	-	intergenic_variant	-	-	-	-	-	-
BovineHD0500012056	5:42196161	A	-	-	-	-	intergenic_variant	-	-	-	-	-	-
BovineHD0500012206	5:42714229	C	-	-	-	rs465552967	intergenic_variant	-	-	-	-	-	-
BovineHD0500012206	5:42714295	T	-	-	-	rs434216902	intergenic_variant	-	-	-	-	-	-
BovineHD0500012206	5:42714306-42714308	GG	-	-	-	-	intergenic_variant	-	-	-	-	-	-
BovineHD0500012206	5:42714363	G	-	-	-	rs454391408	intergenic_variant	-	-	-	-	-	-
BovineHD0500012206	5:42714375	-	-	-	-	rs474547699	intergenic_variant	-	-	-	-	-	-
BovineHD0500012206	5:42714414	G	-	-	-	rs436360627	intergenic_variant	-	-	-	-	-	-
BovineHD0500012212	5:42745381	T	-	-	-	-	intergenic_variant	-	-	-	-	-	-
BovineHD0500012213	5:42748477	C	-	-	-	rs42129326	intergenic_variant	-	-	-	-	-	-
BovineHD0500012213	5:42748527	A	-	-	-	-	intergenic_variant	-	-	-	-	-	-
BovineHD0500012213	5:42748532	A	-	-	-	-	intergenic_variant	-	-	-	-	-	-
BovineHD0500012213	5:42748535	G	-	-	-	-	intergenic_variant	-	-	-	-	-	-
BovineHD0500012213	5:42748611	C	-	-	-	-	intergenic_variant	-	-	-	-	-	-
BovineHD0500012213	5:42748639	A	-	-	-	-	intergenic_variant	-	-	-	-	-	-
BovineHD0500012213	5:42748651	C	-	-	-	-	intergenic_variant	-	-	-	-	-	-
BovineHD0500012213	5:42748658	T	-	-	-	-	intergenic_variant	-	-	-	-	-	-
BovineHD0500012213	5:42748659	G	-	-	-	-	intergenic_variant	-	-	-	-	-	-
BovineHD0500012223	5:42782749	C	-	-	-	rs42130290	intergenic_variant	-	-	-	-	-	-
BovineHD0500012223	5:42782763	G	-	-	-	-	intergenic_variant	-	-	-	-	-	-
BovineHD0500012223	5:42782804	T	-	-	-	rs447275803	intergenic_variant	-	-	-	-	-	-
BovineHD0500012223	5:42782898	T	-	-	-	-	intergenic_variant	-	-	-	-	-	-
BovineHD0500012223	5:42782927	T	-	-	-	-	intergenic_variant	-	-	-	-	-	-
BovineHD0500012223	5:42782962	G	-	-	-	rs480784571	intergenic_variant	-	-	-	-	-	-
BovineHD0500012400	5:43310523	C	ENSBTAG00000003749	ENSBTAT00000004881	Transcript	rs137437410	intron_variant	-	-	-	-	-	-	STRAND=-1
BovineHD0500012400	5:43310570	G	ENSBTAG00000003749	ENSBTAT00000004881	Transcript	rs437555096	intron_variant	-	-	-	-	-	-	STRAND=-1
BovineHD0500012400	5:43310582	A	ENSBTAG00000003749	ENSBTAT00000004881	Transcript	rs43072957	intron_variant	-	-	-	-	-	-	STRAND=-1
BovineHD0500012400	5:43310601	G	ENSBTAG00000003749	ENSBTAT00000004881	Transcript	rs43072958	intron_variant	-	-	-	-	-	-	STRAND=-1
BovineHD0500012457	5:43559719	C	-	-	-	-	intergenic_variant	-	-	-	-	-	-
BovineHD0500012797	5:44553625	A	ENSBTAG00000020564	ENSBTAT00000052851	Transcript	rs110386443	intron_variant	-	-	-	-	-	-	STRAND=1
BovineHD0500012797	5:44553625	A	ENSBTAG00000026323	ENSBTAT00000027401	Transcript	rs110386443	upstream_gene_variant	-	-	-	-	-	-	DISTANCE=708;STRAND=1
BovineHD0500012797	5:44553625	A	ENSBTAG00000020564	ENSBTAT00000055398	Transcript	rs110386443	intron_variant	-	-	-	-	-	-	STRAND=1
BovineHD0500012797	5:44553647	A	ENSBTAG00000026323	ENSBTAT00000027401	Transcript	rs109236449	upstream_gene_variant	-	-	-	-	-	-	DISTANCE=686;STRAND=1
BovineHD0500012797	5:44553647	A	ENSBTAG00000020564	ENSBTAT00000052851	Transcript	rs109236449	intron_variant	-	-	-	-	-	-	STRAND=1
BovineHD0500012797	5:44553647	A	ENSBTAG00000020564	ENSBTAT00000055398	Transcript	rs109236449	intron_variant	-	-	-	-	-	-	STRAND=1
BovineHD0500012797	5:44553755	A	ENSBTAG00000026323	ENSBTAT00000027401	Transcript	rs380579971	upstream_gene_variant	-	-	-	-	-	-	DISTANCE=578;STRAND=1
BovineHD0500012797	5:44553755	A	ENSBTAG00000020564	ENSBTAT00000052851	Transcript	rs380579971	intron_variant	-	-	-	-	-	-	STRAND=1
BovineHD0500012797	5:44553755	A	ENSBTAG00000020564	ENSBTAT00000055398	Transcript	rs380579971	intron_variant	-	-	-	-	-	-	STRAND=1
BovineHD0500012797	5:44553837	A	ENSBTAG00000020564	ENSBTAT00000052851	Transcript	rs384096843	intron_variant	-	-	-	-	-	-	STRAND=1
BovineHD0500012797	5:44553837	A	ENSBTAG00000026323	ENSBTAT00000027401	Transcript	rs384096843	upstream_gene_variant	-	-	-	-	-	-	DISTANCE=496;STRAND=1
BovineHD0500012797	5:44553837	A	ENSBTAG00000020564	ENSBTAT00000055398	Transcript	rs384096843	intron_variant	-	-	-	-	-	-	STRAND=1
BovineHD0500012806	5:44569159	C	ENSBTAG00000026088	ENSBTAT00000007924	Transcript	rs447837660	downstream_gene_variant	-	-	-	-	-	-	DISTANCE=3696;STRAND=-1
BovineHD0500014072	5:48848913	G	ENSBTAG00000039435	ENSBTAT00000053178	Transcript	rs379041401	upstream_gene_variant	-	-	-	-	-	-	DISTANCE=4439;STRAND=-1
BovineHD0500014274	5:49662196	C	ENSBTAG00000018861	ENSBTAT00000053671	Transcript	-	intron_variant	-	-	-	-	-	-	STRAND=1
BovineHD0500014274	5:49662226	A	ENSBTAG00000018861	ENSBTAT00000053671	Transcript	rs379141457	intron_variant	-	-	-	-	-	-	STRAND=1
BovineHD0500014274	5:49662353	G	ENSBTAG00000018861	ENSBTAT00000053671	Transcript	rs208105428	intron_variant	-	-	-	-	-	-	STRAND=1
BovineHD0500014312	5:49732777	A	ENSBTAG00000013486	ENSBTAT00000017932	Transcript	rs135734708	intron_variant	-	-	-	-	-	-	STRAND=1
BovineHD0500014786	5:51345596	C	-	-	-	rs210420697	intergenic_variant	-	-	-	-	-	-
BovineHD0500015039	5:52357883	T	-	-	-	rs479002633	intergenic_variant	-	-	-	-	-	-
BovineHD0500015098	5:52618161	A	-	-	-	rs432458937	intergenic_variant	-	-	-	-	-	-
BovineHD0500015098	5:52618183	A	-	-	-	-	intergenic_variant	-	-	-	-	-	-
BovineHD0500015244	5:53302259	A	-	-	-	-	intergenic_variant	-	-	-	-	-	-
BovineHD0500015244	5:53302275	TT	-	-	-	-	intergenic_variant	-	-	-	-	-	-
BovineHD0500015244	5:53302276-53302277	T	-	-	-	-	intergenic_variant	-	-	-	-	-	-
BovineHD0500015244	5:53302277-53302278	T	-	-	-	-	intergenic_variant	-	-	-	-	-	-
BovineHD0500015677	5:55000440-55000443	-	-	-	-	rs134618322	intergenic_variant	-	-	-	-	-	-
BovineHD0500015677	5:55000443-55000444	T	-	-	-	-	intergenic_variant	-	-	-	-	-	-
BovineHD0500015677	5:55000528	C	-	-	-	rs109013700	intergenic_variant	-	-	-	-	-	-
BovineHD0500015677	5:55000588	T	-	-	-	rs136427599	intergenic_variant	-	-	-	-	-	-
BovineHD0500015677	5:55000602	C	-	-	-	rs133793179	intergenic_variant	-	-	-	-	-	-
BovineHD0500015677	5:55000671	G	-	-	-	rs135332673	intergenic_variant	-	-	-	-	-	-
BovineHD0500015677	5:55000715-55000721	TTC	-	-	-	-	intergenic_variant	-	-	-	-	-	-
BovineHD0500015679	5:55004733-55004737	-	-	-	-	-	intergenic_variant	-	-	-	-	-	-
BovineHD0500015679	5:55004802	C	-	-	-	rs137337021	intergenic_variant	-	-	-	-	-	-
BovineHD0500015679	5:55004822-55004825	TATTTATT	-	-	-	-	intergenic_variant	-	-	-	-	-	-
BovineHD0500015869	5:55677558	C	-	-	-	rs134092103	intergenic_variant	-	-	-	-	-	-
BovineHD0500015869	5:55677563	G	-	-	-	rs135694563	intergenic_variant	-	-	-	-	-	-
BovineHD0500015990	5:56251560	A	ENSBTAG00000021336	ENSBTAT00000028441	Transcript	rs210285750	intron_variant	-	-	-	-	-	-	STRAND=-1
BovineHD0500016263	5:57563994	C	ENSBTAG00000010444	ENSBTAT00000013790	Transcript	rs109279096	upstream_gene_variant	-	-	-	-	-	-	DISTANCE=3110;STRAND=-1
BovineHD0500016263	5:57564124	T	ENSBTAG00000010444	ENSBTAT00000013790	Transcript	rs109445769	upstream_gene_variant	-	-	-	-	-	-	DISTANCE=3240;STRAND=-1
BovineHD0500016381	5:58039913	C	-	-	-	-	intergenic_variant	-	-	-	-	-	-
BovineHD0500016381	5:58039959	A	-	-	-	-	intergenic_variant	-	-	-	-	-	-
BovineHD0500016421	5:58235541	G	-	-	-	rs211554319	intergenic_variant	-	-	-	-	-	-
BovineHD0500016421	5:58235698	T	-	-	-	rs210252435	intergenic_variant	-	-	-	-	-	-
BovineHD0500016422	5:58241476	T	-	-	-	rs211684038	intergenic_variant	-	-	-	-	-	-
BovineHD0500016422	5:58241534	G	-	-	-	rs210113401	intergenic_variant	-	-	-	-	-	-
BovineHD0500016422	5:58241544	A	-	-	-	rs207692364	intergenic_variant	-	-	-	-	-	-
BovineHD0500016422	5:58241638	T	-	-	-	rs210301603	intergenic_variant	-	-	-	-	-	-
BovineHD0500016422	5:58241657	T	-	-	-	rs208423747	intergenic_variant	-	-	-	-	-	-
BovineHD0500016422	5:58241663	C	-	-	-	rs209707505	intergenic_variant	-	-	-	-	-	-
BovineHD0500016475	5:58474796	G	-	-	-	rs109155368	intergenic_variant	-	-	-	-	-	-
BovineHD0500016475	5:58474803	T	-	-	-	rs211261797	intergenic_variant	-	-	-	-	-	-
BovineHD0500016475	5:58474936	A	-	-	-	rs471504248	intergenic_variant	-	-	-	-	-	-
BovineHD0500016475	5:58474947	T	-	-	-	rs109399064	intergenic_variant	-	-	-	-	-	-
BovineHD0500016476	5:58478308	G	-	-	-	rs209927066	intergenic_variant	-	-	-	-	-	-
BovineHD0500016476	5:58478395	T	-	-	-	-	intergenic_variant	-	-	-	-	-	-
BovineHD0500016479	5:58485404	G	-	-	-	-	intergenic_variant	-	-	-	-	-	-
BovineHD0500016479	5:58485464-58485465	C	-	-	-	-	intergenic_variant	-	-	-	-	-	-
BovineHD0500016479	5:58485666	A	-	-	-	rs110463307	intergenic_variant	-	-	-	-	-	-
BovineHD0500016557	5:58778888	T	ENSBTAG00000038521	ENSBTAT00000056321	Transcript	-	downstream_gene_variant	-	-	-	-	-	-	DISTANCE=2873;STRAND=-1
BovineHD0500016557	5:58778900	G	ENSBTAG00000038521	ENSBTAT00000056321	Transcript	rs136555722	downstream_gene_variant	-	-	-	-	-	-	DISTANCE=2861;STRAND=-1
BovineHD0500016557	5:58778931	C	ENSBTAG00000038521	ENSBTAT00000056321	Transcript	rs377814773	downstream_gene_variant	-	-	-	-	-	-	DISTANCE=2830;STRAND=-1
BovineHD0500016557	5:58778963	G	ENSBTAG00000038521	ENSBTAT00000056321	Transcript	-	downstream_gene_variant	-	-	-	-	-	-	DISTANCE=2798;STRAND=-1
BovineHD0500016557	5:58779083	G	ENSBTAG00000038521	ENSBTAT00000056321	Transcript	rs133402634	downstream_gene_variant	-	-	-	-	-	-	DISTANCE=2678;STRAND=-1
BovineHD0500016557	5:58779090	T	ENSBTAG00000038521	ENSBTAT00000056321	Transcript	rs135014489	downstream_gene_variant	-	-	-	-	-	-	DISTANCE=2671;STRAND=-1
BovineHD0500016561	5:58791870	T	ENSBTAG00000031111	ENSBTAT00000044037	Transcript	-	downstream_gene_variant	-	-	-	-	-	-	DISTANCE=4843;STRAND=-1
BovineHD0500016561	5:58791870	T	ENSBTAG00000031111	ENSBTAT00000015060	Transcript	-	downstream_gene_variant	-	-	-	-	-	-	DISTANCE=4863;STRAND=-1
BovineHD0500016561	5:58791876	A	ENSBTAG00000031111	ENSBTAT00000015060	Transcript	rs386091623	downstream_gene_variant	-	-	-	-	-	-	DISTANCE=4857;STRAND=-1
BovineHD0500016561	5:58791876	A	ENSBTAG00000031111	ENSBTAT00000044037	Transcript	rs386091623	downstream_gene_variant	-	-	-	-	-	-	DISTANCE=4837;STRAND=-1
BovineHD0500016561	5:58791924	T	ENSBTAG00000031111	ENSBTAT00000015060	Transcript	rs381114424	downstream_gene_variant	-	-	-	-	-	-	DISTANCE=4809;STRAND=-1
BovineHD0500016561	5:58791924	T	ENSBTAG00000031111	ENSBTAT00000044037	Transcript	rs381114424	downstream_gene_variant	-	-	-	-	-	-	DISTANCE=4789;STRAND=-1
BovineHD0500016561	5:58791976	A	ENSBTAG00000031111	ENSBTAT00000044037	Transcript	rs383357367	downstream_gene_variant	-	-	-	-	-	-	DISTANCE=4737;STRAND=-1
BovineHD0500016561	5:58791976	A	ENSBTAG00000031111	ENSBTAT00000015060	Transcript	rs383357367	downstream_gene_variant	-	-	-	-	-	-	DISTANCE=4757;STRAND=-1
BovineHD0500016561	5:58792000	A	ENSBTAG00000031111	ENSBTAT00000044037	Transcript	rs208157553	downstream_gene_variant	-	-	-	-	-	-	DISTANCE=4713;STRAND=-1
BovineHD0500016561	5:58792000	A	ENSBTAG00000031111	ENSBTAT00000015060	Transcript	rs208157553	downstream_gene_variant	-	-	-	-	-	-	DISTANCE=4733;STRAND=-1
BovineHD0500016561	5:58792133	A	ENSBTAG00000031111	ENSBTAT00000015060	Transcript	rs209881772	downstream_gene_variant	-	-	-	-	-	-	DISTANCE=4600;STRAND=-1
BovineHD0500016561	5:58792133	A	ENSBTAG00000031111	ENSBTAT00000044037	Transcript	rs209881772	downstream_gene_variant	-	-	-	-	-	-	DISTANCE=4580;STRAND=-1
BovineHD0500016592	5:58961219	C	-	-	-	-	intergenic_variant	-	-	-	-	-	-
BovineHD0500016592	5:58961436-58961449	AAAAAAAAAAAAAAAAA	-	-	-	-	intergenic_variant	-	-	-	-	-	-
BovineHD0500016592	5:58961436-58961449	AAAAAAAAAAAA	-	-	-	-	intergenic_variant	-	-	-	-	-	-
BovineHD0500016592	5:58961436-58961449	AAAAAAAAAAAAAAAAAA	-	-	-	-	intergenic_variant	-	-	-	-	-	-
BovineHD0500016690	5:59619489	A	ENSBTAG00000031097	ENSBTAT00000008283	Transcript	rs133527670	upstream_gene_variant	-	-	-	-	-	-	DISTANCE=50;STRAND=-1
BovineHD0500016690	5:59619490	T	ENSBTAG00000031097	ENSBTAT00000008283	Transcript	rs211023498	upstream_gene_variant	-	-	-	-	-	-	DISTANCE=51;STRAND=-1
BovineHD0500016690	5:59619623	C	ENSBTAG00000031097	ENSBTAT00000008283	Transcript	rs383451430	upstream_gene_variant	-	-	-	-	-	-	DISTANCE=184;STRAND=-1
BovineHD0500016769	5:59844269	T	-	-	-	-	intergenic_variant	-	-	-	-	-	-
BovineHD0500016769	5:59844330	A	-	-	-	-	intergenic_variant	-	-	-	-	-	-
BovineHD0500016819	5:60120240	G	ENSBTAG00000045982	ENSBTAT00000055437	Transcript	rs210559313	downstream_gene_variant	-	-	-	-	-	-	DISTANCE=684;STRAND=-1
BovineHD0500016819	5:60120240	G	ENSBTAG00000045982	ENSBTAT00000055437	Transcript	rs210559313	downstream_gene_variant	-	-	-	-	-	-	DISTANCE=684;STRAND=-1
BovineHD0500016819	5:60120269	G	ENSBTAG00000045982	ENSBTAT00000055437	Transcript	rs208143530	downstream_gene_variant	-	-	-	-	-	-	DISTANCE=655;STRAND=-1
BovineHD0500016819	5:60120269	G	ENSBTAG00000045982	ENSBTAT00000055437	Transcript	rs208143530	downstream_gene_variant	-	-	-	-	-	-	DISTANCE=655;STRAND=-1
BovineHD0500016819	5:60120399	A	ENSBTAG00000045982	ENSBTAT00000055437	Transcript	rs381164229	downstream_gene_variant	-	-	-	-	-	-	DISTANCE=525;STRAND=-1
BovineHD0500016819	5:60120399	A	ENSBTAG00000045982	ENSBTAT00000055437	Transcript	rs381164229	downstream_gene_variant	-	-	-	-	-	-	DISTANCE=525;STRAND=-1
BovineHD0500017681	5:63255441	G	ENSBTAG00000030994	ENSBTAT00000043868	Transcript	rs208842745	intron_variant	-	-	-	-	-	-	STRAND=-1
BovineHD0500017681	5:63255441	G	ENSBTAG00000030994	ENSBTAT00000056361	Transcript	rs208842745	intron_variant	-	-	-	-	-	-	STRAND=-1
BovineHD0500017681	5:63255451	G	ENSBTAG00000030994	ENSBTAT00000043868	Transcript	rs209028012	intron_variant	-	-	-	-	-	-	STRAND=-1
BovineHD0500017681	5:63255451	G	ENSBTAG00000030994	ENSBTAT00000056361	Transcript	rs209028012	intron_variant	-	-	-	-	-	-	STRAND=-1
BovineHD0500017681	5:63255500	G	ENSBTAG00000030994	ENSBTAT00000043868	Transcript	rs471759906	intron_variant	-	-	-	-	-	-	STRAND=-1
BovineHD0500017681	5:63255500	G	ENSBTAG00000030994	ENSBTAT00000056361	Transcript	rs471759906	intron_variant	-	-	-	-	-	-	STRAND=-1
BovineHD0500017828	5:63716109	A	-	-	-	rs110353828	intergenic_variant	-	-	-	-	-	-
BovineHD0500017828	5:63716316	T	-	-	-	-	intergenic_variant	-	-	-	-	-	-
BovineHD0500018015	5:64448150	A	ENSBTAG00000006040	ENSBTAT00000007936	Transcript	rs481173230	intron_variant	-	-	-	-	-	-	STRAND=-1
BovineHD0500020487	5:72571325	G	ENSBTAG00000021953	ENSBTAT00000029269	Transcript	-	intron_variant	-	-	-	-	-	-	STRAND=-1
BovineHD0500020487	5:72571364	G	ENSBTAG00000021953	ENSBTAT00000029269	Transcript	rs465112584	intron_variant	-	-	-	-	-	-	STRAND=-1
BovineHD0500020487	5:72571374	C	ENSBTAG00000021953	ENSBTAT00000029269	Transcript	rs209393180	intron_variant	-	-	-	-	-	-	STRAND=-1
BovineHD0500020487	5:72571391	G	ENSBTAG00000021953	ENSBTAT00000029269	Transcript	rs208571166	intron_variant	-	-	-	-	-	-	STRAND=-1
BovineHD0500020487	5:72571439	C	ENSBTAG00000021953	ENSBTAT00000029269	Transcript	-	intron_variant	-	-	-	-	-	-	STRAND=-1
BovineHD0500020487	5:72571464	C	ENSBTAG00000021953	ENSBTAT00000029269	Transcript	rs207680760	intron_variant	-	-	-	-	-	-	STRAND=-1
BovineHD0500020487	5:72571513	G	ENSBTAG00000021953	ENSBTAT00000029269	Transcript	-	intron_variant	-	-	-	-	-	-	STRAND=-1
BovineHD0500020521	5:72620488	C	ENSBTAG00000021953	ENSBTAT00000029269	Transcript	-	intron_variant	-	-	-	-	-	-	STRAND=-1
BovineHD0500020792	5:73238005	A	-	-	-	rs137076681	intergenic_variant	-	-	-	-	-	-
BovineHD0500020792	5:73238131	G	-	-	-	rs136659171	intergenic_variant	-	-	-	-	-	-
BovineHD0500021239	5:74616478	G	-	-	-	-	intergenic_variant	-	-	-	-	-	-
BovineHD0500021239	5:74616569	A	-	-	-	rs133788447	intergenic_variant	-	-	-	-	-	-
BovineHD0500021251	5:74721670	C	-	-	-	rs210686021	intergenic_variant	-	-	-	-	-	-
BovineHD0500021385	5:75194420	A	-	-	-	-	intergenic_variant	-	-	-	-	-	-
BovineHD0500021401	5:75226112	AAA	-	-	-	-	intergenic_variant	-	-	-	-	-	-
BovineHD0500021401	5:75226146	A	-	-	-	rs381342266	intergenic_variant	-	-	-	-	-	-
BovineHD0500021401	5:75226225	A	-	-	-	rs378618189	intergenic_variant	-	-	-	-	-	-
BovineHD0500021606	5:75719813	T	ENSBTAG00000009064	ENSBTAT00000011947	Transcript	rs477426835	upstream_gene_variant	-	-	-	-	-	-	DISTANCE=4807;STRAND=1
BovineHD0500021811	5:76411745	A	-	-	-	rs42755579	intergenic_variant	-	-	-	-	-	-
BovineHD0500021820	5:76451993	C	-	-	-	rs379972443	intergenic_variant	-	-	-	-	-	-
BovineHD0500021820	5:76451999	G	-	-	-	rs382731607	intergenic_variant	-	-	-	-	-	-
BovineHD0500021820	5:76452006	A	-	-	-	-	intergenic_variant	-	-	-	-	-	-
BovineHD0500021820	5:76452009	C	-	-	-	rs445121257	intergenic_variant	-	-	-	-	-	-
BovineHD0500021820	5:76452044	T	-	-	-	rs385195677	intergenic_variant	-	-	-	-	-	-
BovineHD0500021820	5:76452079	A	-	-	-	rs379861368	intergenic_variant	-	-	-	-	-	-
BovineHD0500021820	5:76452114	C	-	-	-	rs385583881	intergenic_variant	-	-	-	-	-	-
BovineHD0500021820	5:76452143	CC	-	-	-	-	intergenic_variant	-	-	-	-	-	-
BovineHD0500021826	5:76466940	A	-	-	-	rs379813515	intergenic_variant	-	-	-	-	-	-
BovineHD0500021826	5:76467009	T	-	-	-	rs209393645	intergenic_variant	-	-	-	-	-	-
BovineHD0500021826	5:76467094	A	-	-	-	rs42949388	intergenic_variant	-	-	-	-	-	-
BovineHD0500021950	5:77265092	T	-	-	-	-	intergenic_variant	-	-	-	-	-	-
BovineHD0500021950	5:77265138-77265139	T	-	-	-	-	intergenic_variant	-	-	-	-	-	-
BovineHD0500021950	5:77265151	T	-	-	-	rs385187133	intergenic_variant	-	-	-	-	-	-
BovineHD0500022086	5:77724701	T	-	-	-	rs132883672	intergenic_variant	-	-	-	-	-	-
BovineHD0500022086	5:77724901	A	-	-	-	-	intergenic_variant	-	-	-	-	-	-
BovineHD0500022866	5:80708572	A	ENSBTAG00000011095	ENSBTAT00000014725	Transcript	rs462114252	intron_variant	-	-	-	-	-	-	STRAND=-1
BovineHD0500022866	5:80708608-80708615	TTAT	ENSBTAG00000011095	ENSBTAT00000014725	Transcript	-	intron_variant,feature_truncation	-	-	-	-	-	-	STRAND=-1
BovineHD0500023608	5:83393956-83393957	GGG	ENSBTAG00000002313	ENSBTAT00000002982	Transcript	-	upstream_gene_variant	-	-	-	-	-	-	DISTANCE=4997;STRAND=1
BovineHD0500023608	5:83393990	C	ENSBTAG00000002313	ENSBTAT00000002982	Transcript	rs454974543	upstream_gene_variant	-	-	-	-	-	-	DISTANCE=4964;STRAND=1
BovineHD0500023608	5:83394069	C	ENSBTAG00000002313	ENSBTAT00000002982	Transcript	-	upstream_gene_variant	-	-	-	-	-	-	DISTANCE=4885;STRAND=1
BovineHD0500023608	5:83394078	C	ENSBTAG00000002313	ENSBTAT00000002982	Transcript	rs434216193	upstream_gene_variant	-	-	-	-	-	-	DISTANCE=4876;STRAND=1
BovineHD0500023608	5:83394091	T	ENSBTAG00000002313	ENSBTAT00000002982	Transcript	rs452608507	upstream_gene_variant	-	-	-	-	-	-	DISTANCE=4863;STRAND=1
BovineHD0500023789	5:83989309-83989315	TAAGTAAGTAA	ENSBTAG00000002313	ENSBTAT00000002982	Transcript	-	downstream_gene_variant	-	-	-	-	-	-	DISTANCE=3133;STRAND=1
BovineHD0500023789	5:83989383	C	ENSBTAG00000002313	ENSBTAT00000002982	Transcript	rs455396532	downstream_gene_variant	-	-	-	-	-	-	DISTANCE=3207;STRAND=1
BovineHD0500024054	5:85038921-85038923	TT	-	-	-	-	intergenic_variant	-	-	-	-	-	-
BovineHD0500024054	5:85038941	C	-	-	-	-	intergenic_variant	-	-	-	-	-	-
BovineHD0500024054	5:85038942	A	-	-	-	-	intergenic_variant	-	-	-	-	-	-
BovineHD0500024054	5:85039032	G	-	-	-	rs384324277	intergenic_variant	-	-	-	-	-	-
BovineHD0500024061	5:85068230	A	-	-	-	rs137632353	intergenic_variant	-	-	-	-	-	-
BovineHD0500024061	5:85068240	A	-	-	-	rs382033982	intergenic_variant	-	-	-	-	-	-
BovineHD0500024081	5:85147049	G	-	-	-	rs208992755	intergenic_variant	-	-	-	-	-	-
BovineHD0500024081	5:85147211	G	-	-	-	rs207615217	intergenic_variant	-	-	-	-	-	-
BovineHD0500024081	5:85147230	A	-	-	-	-	intergenic_variant	-	-	-	-	-	-
BovineHD0500024081	5:85147234	G	-	-	-	rs453126359	intergenic_variant	-	-	-	-	-	-
BovineHD0500024199	5:85488460	G	ENSBTAG00000013825	ENSBTAT00000018370	Transcript	rs137360659	intron_variant	-	-	-	-	-	-	STRAND=1
BovineHD0500024199	5:85488645	C	ENSBTAG00000013825	ENSBTAT00000018370	Transcript	rs110638872	intron_variant	-	-	-	-	-	-	STRAND=1
BovineHD0500024199	5:85488658	C	ENSBTAG00000013825	ENSBTAT00000018370	Transcript	rs210664477	intron_variant	-	-	-	-	-	-	STRAND=1
BovineHD0500024282	5:85741676	C	-	-	-	rs209175879	intergenic_variant	-	-	-	-	-	-
BovineHD0500024282	5:85741838	G	-	-	-	rs210570276	intergenic_variant	-	-	-	-	-	-
BovineHD0500024728	5:87220125	T	-	-	-	rs447455909	intergenic_variant	-	-	-	-	-	-
BovineHD0500024728	5:87220127-87220140	ACTTCACTTCACTTCACTTCACTT	-	-	-	-	intergenic_variant	-	-	-	-	-	-
BovineHD0500024728	5:87220182	G	-	-	-	rs109987578	intergenic_variant	-	-	-	-	-	-
BovineHD0500024728	5:87220198	T	-	-	-	rs109608778	intergenic_variant	-	-	-	-	-	-
BovineHD0500024728	5:87220214	C	-	-	-	rs110131815	intergenic_variant	-	-	-	-	-	-
BovineHD0500025122	5:88622093	T	-	-	-	rs42717432	intergenic_variant	-	-	-	-	-	-
BovineHD0500025122	5:88622118	A	-	-	-	rs42717431	intergenic_variant	-	-	-	-	-	-
BovineHD0500025122	5:88622141	C	-	-	-	rs42717030	intergenic_variant	-	-	-	-	-	-
BovineHD0500025746	5:90783147	C	-	-	-	-	intergenic_variant	-	-	-	-	-	-
BovineHD0500025746	5:90783149	T	-	-	-	-	intergenic_variant	-	-	-	-	-	-
BovineHD0500025746	5:90783150	A	-	-	-	-	intergenic_variant	-	-	-	-	-	-
BovineHD0500025746	5:90783152	T	-	-	-	-	intergenic_variant	-	-	-	-	-	-
BovineHD0500025746	5:90783156-90783157	T	-	-	-	-	intergenic_variant	-	-	-	-	-	-
BovineHD0500025746	5:90783157-90783158	ATTCCATC	-	-	-	-	intergenic_variant	-	-	-	-	-	-
BovineHD0500025746	5:90783157-90783158	TCCATC	-	-	-	-	intergenic_variant	-	-	-	-	-	-
BovineHD0500025746	5:90783157-90783158	TTATTCCAT	-	-	-	-	intergenic_variant	-	-	-	-	-	-
BovineHD0500025746	5:90783163	A	-	-	-	rs386055777	intergenic_variant	-	-	-	-	-	-
BovineHD0500025746	5:90783205	C	-	-	-	rs479426591	intergenic_variant	-	-	-	-	-	-
BovineHD0500025746	5:90783363	G	-	-	-	rs466245318	intergenic_variant	-	-	-	-	-	-
BovineHD0500025746	5:90783391	C	-	-	-	rs433245557	intergenic_variant	-	-	-	-	-	-
BovineHD0500025981	5:91481078	G	-	-	-	rs209976247	intergenic_variant	-	-	-	-	-	-
BovineHD0500025981	5:91481087	A	-	-	-	rs207680253	intergenic_variant	-	-	-	-	-	-
BovineHD0500025981	5:91481164-91481168	TTTT	-	-	-	-	intergenic_variant	-	-	-	-	-	-
BovineHD0500025981	5:91481209	A	-	-	-	rs208886135	intergenic_variant	-	-	-	-	-	-
BovineHD0500025981	5:91481266	C	-	-	-	rs208132648	intergenic_variant	-	-	-	-	-	-
BovineHD0500026092	5:91920306	A	ENSBTAG00000020715	ENSBTAT00000043102	Transcript	rs209145408	intron_variant	-	-	-	-	-	-	STRAND=-1
BovineHD0500026092	5:91920359	T	ENSBTAG00000020715	ENSBTAT00000043102	Transcript	rs211432917	intron_variant	-	-	-	-	-	-	STRAND=-1
BovineHD0500026092	5:91920384	C	ENSBTAG00000020715	ENSBTAT00000043102	Transcript	rs208380995	intron_variant	-	-	-	-	-	-	STRAND=-1
BovineHD0500026092	5:91920388	C	ENSBTAG00000020715	ENSBTAT00000043102	Transcript	rs210934989	intron_variant	-	-	-	-	-	-	STRAND=-1
BovineHD0500026092	5:91920408-91920412	AA	ENSBTAG00000020715	ENSBTAT00000043102	Transcript	-	intron_variant,feature_truncation	-	-	-	-	-	-	STRAND=-1
BovineHD0500026092	5:91920410	C	ENSBTAG00000020715	ENSBTAT00000043102	Transcript	rs209161154	intron_variant	-	-	-	-	-	-	STRAND=-1
BovineHD0500026092	5:91920421	C	ENSBTAG00000020715	ENSBTAT00000043102	Transcript	-	intron_variant	-	-	-	-	-	-	STRAND=-1
BovineHD0500026092	5:91920425	G	ENSBTAG00000020715	ENSBTAT00000043102	Transcript	rs477399455	intron_variant	-	-	-	-	-	-	STRAND=-1
BovineHD0500026092	5:91920440	A	ENSBTAG00000020715	ENSBTAT00000043102	Transcript	rs210591056	intron_variant	-	-	-	-	-	-	STRAND=-1
BovineHD0500026092	5:91920446	G	ENSBTAG00000020715	ENSBTAT00000043102	Transcript	rs208415270	intron_variant	-	-	-	-	-	-	STRAND=-1
BovineHD0500026092	5:91920467	C	ENSBTAG00000020715	ENSBTAT00000043102	Transcript	-	intron_variant	-	-	-	-	-	-	STRAND=-1
BovineHD0500026092	5:91920526	A	ENSBTAG00000020715	ENSBTAT00000043102	Transcript	rs209745316	intron_variant	-	-	-	-	-	-	STRAND=-1
BovineHD0500026237	5:92444633	A	ENSBTAG00000030493	ENSBTAT00000043032	Transcript	rs132732825	downstream_gene_variant	-	-	-	-	-	-	DISTANCE=1665;STRAND=1
BovineHD0500026237	5:92444857	T	ENSBTAG00000030493	ENSBTAT00000043032	Transcript	-	downstream_gene_variant	-	-	-	-	-	-	DISTANCE=1889;STRAND=1
BovineHD0500026305	5:92626762-92626764	AA	-	-	-	-	intergenic_variant	-	-	-	-	-	-
BovineHD0500026776	5:94291406	C	-	-	-	rs134975984	intergenic_variant	-	-	-	-	-	-
BovineHD0500026776	5:94291510	A	-	-	-	rs137736442	intergenic_variant	-	-	-	-	-	-
BovineHD0500026776	5:94291585	A	-	-	-	rs137502285	intergenic_variant	-	-	-	-	-	-
BovineHD0500027240	5:95917353-95917369	TGG	-	-	-	-	intergenic_variant	-	-	-	-	-	-
BovineHD0500027240	5:95917367	AAATAAAGT	-	-	-	-	intergenic_variant	-	-	-	-	-	-
BovineHD0500027285	5:96142140	G	-	-	-	rs468313553	intergenic_variant	-	-	-	-	-	-
BovineHD0500027285	5:96142187	G	-	-	-	rs385619510	intergenic_variant	-	-	-	-	-	-
BovineHD0500027285	5:96142195	C	-	-	-	rs109701818	intergenic_variant	-	-	-	-	-	-
BovineHD0500027285	5:96142252	C	-	-	-	rs109570819	intergenic_variant	-	-	-	-	-	-
BovineHD0500027998	5:98229374	G	-	-	-	rs378567231	intergenic_variant	-	-	-	-	-	-
BovineHD0500027998	5:98229459	A	-	-	-	rs210937116	intergenic_variant	-	-	-	-	-	-
BovineHD0500028616	5:99999773	C	-	-	-	rs134470452	intergenic_variant	-	-	-	-	-	-
BovineHD0500028666	5:100134555	T	-	-	-	rs109426398	intergenic_variant	-	-	-	-	-	-
BovineHD0500028666	5:100134567	A	-	-	-	rs110784449	intergenic_variant	-	-	-	-	-	-
BovineHD0500028666	5:100134573	A	-	-	-	rs469853932	intergenic_variant	-	-	-	-	-	-
BovineHD0500028666	5:100134643-100134646	AT	-	-	-	-	intergenic_variant	-	-	-	-	-	-
BovineHD0500028666	5:100134673	G	-	-	-	rs109722363	intergenic_variant	-	-	-	-	-	-
BovineHD0500028746	5:100375358	A	ENSBTAG00000004293	ENSBTAT00000030535	Transcript	rs483302498	downstream_gene_variant	-	-	-	-	-	-	DISTANCE=1349;STRAND=1
BovineHD0500028812	5:100574351	A	ENSBTAG00000006851	ENSBTAT00000008997	Transcript	-	intron_variant	-	-	-	-	-	-	STRAND=1
BovineHD0500028812	5:100574351	A	ENSBTAG00000006851	ENSBTAT00000065136	Transcript	-	upstream_gene_variant	-	-	-	-	-	-	DISTANCE=4576;STRAND=1
BovineHD0500028812	5:100574410	A	ENSBTAG00000006851	ENSBTAT00000008997	Transcript	rs451742501	intron_variant	-	-	-	-	-	-	STRAND=1
BovineHD0500028812	5:100574410	A	ENSBTAG00000006851	ENSBTAT00000065136	Transcript	rs451742501	upstream_gene_variant	-	-	-	-	-	-	DISTANCE=4517;STRAND=1
BovineHD0500028891	5:100917694-100917704	TTTTTTTT	ENSBTAG00000042616	ENSBTAT00000059608	Transcript	-	upstream_gene_variant	-	-	-	-	-	-	DISTANCE=775;STRAND=-1
BovineHD0500028891	5:100917694-100917704	TTTTTTTTT	ENSBTAG00000042616	ENSBTAT00000059608	Transcript	-	upstream_gene_variant	-	-	-	-	-	-	DISTANCE=775;STRAND=-1
BovineHD0500028891	5:100917694-100917704	TTTTTTTTTT	ENSBTAG00000042616	ENSBTAT00000059608	Transcript	-	upstream_gene_variant	-	-	-	-	-	-	DISTANCE=775;STRAND=-1
BovineHD0500029169	5:101799847	-	ENSBTAG00000046609	ENSBTAT00000064942	Transcript	rs480072510	downstream_gene_variant	-	-	-	-	-	-	DISTANCE=237;STRAND=1
BovineHD0500029169	5:101799847	-	ENSBTAG00000046609	ENSBTAT00000065996	Transcript	rs480072510	downstream_gene_variant	-	-	-	-	-	-	DISTANCE=231;STRAND=1
BovineHD0500029351	5:102471102	G	-	-	-	rs137476836	intergenic_variant	-	-	-	-	-	-
BovineHD0500029351	5:102471135-102471144	T	-	-	-	-	intergenic_variant	-	-	-	-	-	-
BovineHD0500029351	5:102471136-102471143	-	-	-	-	rs461401924	intergenic_variant	-	-	-	-	-	-
BovineHD0500029366	5:102538183	A	-	-	-	rs435529418	intergenic_variant	-	-	-	-	-	-
BovineHD0500029431	5:102758423	T	-	-	-	rs210030348	intergenic_variant	-	-	-	-	-	-
BovineHD0500029431	5:102758490	C	-	-	-	rs208640592	intergenic_variant	-	-	-	-	-	-
BovineHD0500029431	5:102758537	G	-	-	-	rs210701652	intergenic_variant	-	-	-	-	-	-
BovineHD0500029465	5:102804894	T	-	-	-	rs109232153	intergenic_variant	-	-	-	-	-	-
BovineHD0500029465	5:102804998	A	-	-	-	rs208765028	intergenic_variant	-	-	-	-	-	-
BovineHD0500029465	5:102805015	C	-	-	-	rs109600500	intergenic_variant	-	-	-	-	-	-
BovineHD0500029465	5:102805026	A	-	-	-	rs383097292	intergenic_variant	-	-	-	-	-	-
BovineHD0500029465	5:102805049	A	-	-	-	rs440277932	intergenic_variant	-	-	-	-	-	-
BovineHD0500029465	5:102805066	C	-	-	-	rs378395277	intergenic_variant	-	-	-	-	-	-
BovineHD0500029465	5:102805072	C	-	-	-	rs381321347	intergenic_variant	-	-	-	-	-	-
BovineHD0500029465	5:102805080	A	-	-	-	rs210504244	intergenic_variant	-	-	-	-	-	-
BovineHD0500029499	5:102857798	C	-	-	-	rs462307762	intergenic_variant	-	-	-	-	-	-
BovineHD0500029499	5:102857927	T	-	-	-	-	intergenic_variant	-	-	-	-	-	-
BovineHD0500029499	5:102857952	G	-	-	-	rs109269178	intergenic_variant	-	-	-	-	-	-
BovineHD0500029528	5:103079536	T	ENSBTAG00000045765	ENSBTAT00000066108	Transcript	rs379562082	upstream_gene_variant	-	-	-	-	-	-	DISTANCE=2431;STRAND=1
BovineHD0500029528	5:103079561	G	ENSBTAG00000045765	ENSBTAT00000066108	Transcript	rs381765108	upstream_gene_variant	-	-	-	-	-	-	DISTANCE=2406;STRAND=1
BovineHD0500029528	5:103079633	C	ENSBTAG00000045765	ENSBTAT00000066108	Transcript	rs208869178	upstream_gene_variant	-	-	-	-	-	-	DISTANCE=2334;STRAND=1
BovineHD0500029528	5:103079640	G	ENSBTAG00000045765	ENSBTAT00000066108	Transcript	rs209898037	upstream_gene_variant	-	-	-	-	-	-	DISTANCE=2327;STRAND=1
BovineHD0500029528	5:103079684	C	ENSBTAG00000045765	ENSBTAT00000066108	Transcript	rs211674613	upstream_gene_variant	-	-	-	-	-	-	DISTANCE=2283;STRAND=1
BovineHD0500029544	5:103122216	CC	-	-	-	-	intergenic_variant	-	-	-	-	-	-
BovineHD0500029544	5:103122263	G	-	-	-	rs383481740	intergenic_variant	-	-	-	-	-	-
BovineHD0500029544	5:103122278	T	-	-	-	rs211288322	intergenic_variant	-	-	-	-	-	-
BovineHD0500029544	5:103122424	-	-	-	-	rs465884914,rs378378796	intergenic_variant	-	-	-	-	-	-
BovineHD0500029658	5:103644533	T	ENSBTAG00000016204	ENSBTAT00000021566	Transcript	rs454716627	downstream_gene_variant	-	-	-	-	-	-	DISTANCE=210;STRAND=1
BovineHD0500029658	5:103644533	T	ENSBTAG00000016204	ENSBTAT00000065473	Transcript	rs454716627	downstream_gene_variant	-	-	-	-	-	-	DISTANCE=210;STRAND=1
BovineHD0500030190	5:105247473	A	-	-	-	-	intergenic_variant	-	-	-	-	-	-
BovineHD0500030190	5:105247500	C	-	-	-	-	intergenic_variant	-	-	-	-	-	-
BovineHD0500030190	5:105247515	A	-	-	-	-	intergenic_variant	-	-	-	-	-	-
BovineHD0500030190	5:105247622	A	-	-	-	rs457308456	intergenic_variant	-	-	-	-	-	-
BovineHD0500031108	5:107976856	G	ENSBTAG00000008554	ENSBTAT00000011277	Transcript	rs381576519	intron_variant	-	-	-	-	-	-	STRAND=-1
BovineHD0500031108	5:107976858	G	ENSBTAG00000008554	ENSBTAT00000011277	Transcript	rs383960863	intron_variant	-	-	-	-	-	-	STRAND=-1
BovineHD0500031108	5:107977038	C	ENSBTAG00000008554	ENSBTAT00000011277	Transcript	rs461902062	intron_variant	-	-	-	-	-	-	STRAND=-1
BovineHD0500031108	5:107977044	T	ENSBTAG00000008554	ENSBTAT00000011277	Transcript	rs478749623	intron_variant	-	-	-	-	-	-	STRAND=-1
BovineHD0500031127	5:108045085	C	ENSBTAG00000042178	ENSBTAT00000059170	Transcript	rs137028169	downstream_gene_variant	-	-	-	-	-	-	DISTANCE=206;STRAND=-1
BovineHD0500031236	5:108452996	C	ENSBTAG00000013658	ENSBTAT00000061182	Transcript	rs109886646	intron_variant	-	-	-	-	-	-	STRAND=1
BovineHD0500031307	5:108678187	T	-	-	-	rs137209784	intergenic_variant	-	-	-	-	-	-
BovineHD0500032470	5:112377564	G	-	-	-	rs380240662	intergenic_variant	-	-	-	-	-	-
BovineHD0500032585	5:112843335-112843342	TTTTTTTTT	ENSBTAG00000016198	ENSBTAT00000021556	Transcript	-	intron_variant,feature_elongation	-	-	-	-	-	-	STRAND=1
BovineHD0500032585	5:112843390	A	ENSBTAG00000016198	ENSBTAT00000021556	Transcript	rs210436637	missense_variant	2938	2839	947	L/I	Ctc/Atc	-	STRAND=1
BovineHD0500032585	5:112843447	A	ENSBTAG00000016198	ENSBTAT00000021556	Transcript	rs207754229	missense_variant	2995	2896	966	A/T	Gcc/Acc	-	STRAND=1
BovineHD0500032585	5:112843478	T	ENSBTAG00000016198	ENSBTAT00000021556	Transcript	rs209323182	missense_variant	3026	2927	976	A/V	gCa/gTa	-	STRAND=1
BovineHD0500032585	5:112843481	A	ENSBTAG00000016198	ENSBTAT00000021556	Transcript	rs210804626	missense_variant	3029	2930	977	R/K	aGa/aAa	-	STRAND=1
BovineHD0500032585	5:112843509	A	ENSBTAG00000016198	ENSBTAT00000021556	Transcript	rs137333346	synonymous_variant	3057	2958	986	A	gcG/gcA	-	STRAND=1
BovineHD0500032585	5:112843524	T	ENSBTAG00000016198	ENSBTAT00000021556	Transcript	rs385337759	missense_variant	3072	2973	991	E/D	gaG/gaT	-	STRAND=1
BovineHD0500032585	5:112843540	A	ENSBTAG00000016198	ENSBTAT00000021556	Transcript	rs207690628	missense_variant	3088	2989	997	V/I	Gtt/Att	-	STRAND=1
BovineHD0500032927	5:114032229	C	-	-	-	-	intergenic_variant	-	-	-	-	-	-
BovineHD0500032927	5:114032391	G	-	-	-	-	intergenic_variant	-	-	-	-	-	-
BovineHD0500032927	5:114032436	G	-	-	-	-	intergenic_variant	-	-	-	-	-	-
BovineHD0500034077	5:117281670	T	-	-	-	rs384309961	intergenic_variant	-	-	-	-	-	-
BovineHD0500034077	5:117281727	C	-	-	-	rs379022395	intergenic_variant	-	-	-	-	-	-
BovineHD0500034077	5:117281747	T	-	-	-	rs110921557	intergenic_variant	-	-	-	-	-	-
BovineHD0500034077	5:117281776	T	-	-	-	rs109918247	intergenic_variant	-	-	-	-	-	-
BovineHD0500034077	5:117281862	A	-	-	-	rs385761999	intergenic_variant	-	-	-	-	-	-
BovineHD0500034078	5:117286705-117286708	TGAAATGAA	-	-	-	-	intergenic_variant	-	-	-	-	-	-
BovineHD0500034078	5:117286719	C	-	-	-	rs483326620	intergenic_variant	-	-	-	-	-	-
BovineHD0500034078	5:117286728	T	-	-	-	-	intergenic_variant	-	-	-	-	-	-
BovineHD0500034078	5:117286761	T	-	-	-	rs379919698	intergenic_variant	-	-	-	-	-	-
BovineHD0500034078	5:117286786	A	-	-	-	rs383654510	intergenic_variant	-	-	-	-	-	-
BovineHD0500034078	5:117286819	AA	-	-	-	-	intergenic_variant	-	-	-	-	-	-
BovineHD0500034078	5:117286877-117286885	TTCTT	-	-	-	-	intergenic_variant	-	-	-	-	-	-
BovineHD0500034078	5:117286898	C	-	-	-	rs378706663	intergenic_variant	-	-	-	-	-	-
BovineHD0500034098	5:117369650	C	-	-	-	rs381153861	intergenic_variant	-	-	-	-	-	-
BovineHD0500034098	5:117369659	C	-	-	-	rs383883087	intergenic_variant	-	-	-	-	-	-
BovineHD0500034098	5:117369688	C	-	-	-	rs208355869	intergenic_variant	-	-	-	-	-	-
BovineHD0500034098	5:117369839	C	-	-	-	rs381216636	intergenic_variant	-	-	-	-	-	-
BovineHD0500034098	5:117369851	T	-	-	-	rs384471756	intergenic_variant	-	-	-	-	-	-
BovineHD0500034134	5:117492323	C	-	-	-	rs380202115	intergenic_variant	-	-	-	-	-	-
BovineHD0500034134	5:117492382-117492391	ATCTT	-	-	-	-	intergenic_variant	-	-	-	-	-	-
BovineHD0500034134	5:117492396	G	-	-	-	rs210544776	intergenic_variant	-	-	-	-	-	-
BovineHD0500034134	5:117492429	C	-	-	-	rs209041553	intergenic_variant	-	-	-	-	-	-
BovineHD0500034134	5:117492521	G	-	-	-	rs377821813	intergenic_variant	-	-	-	-	-	-
BovineHD0500034134	5:117492524	G	-	-	-	rs380951412	intergenic_variant	-	-	-	-	-	-
BovineHD0500034144	5:117524228	C	-	-	-	rs109116054	intergenic_variant	-	-	-	-	-	-
BovineHD0500034989	5:119761220	G	-	-	-	rs463106238	intergenic_variant	-	-	-	-	-	-
BovineHD0500034989	5:119761259	G	-	-	-	rs379438665	intergenic_variant	-	-	-	-	-	-
BovineHD0500034989	5:119761304	A	-	-	-	rs479251808	intergenic_variant	-	-	-	-	-	-
BovineHD0500034989	5:119761312	T	-	-	-	rs211445157	intergenic_variant	-	-	-	-	-	-
BovineHD0500034989	5:119761367	T	-	-	-	-	intergenic_variant	-	-	-	-	-	-
BovineHD0500035327	5:120942367	C	ENSBTAG00000047801	ENSBTAT00000065534	Transcript	-	downstream_gene_variant	-	-	-	-	-	-	DISTANCE=2034;STRAND=1
BovineHD0500035327	5:120942391	G	ENSBTAG00000047801	ENSBTAT00000065534	Transcript	-	downstream_gene_variant	-	-	-	-	-	-	DISTANCE=2058;STRAND=1
BovineHD0500035757	5:73898	A	-	-	-	-	intergenic_variant	-	-	-	-	-	-
BovineHD0500035757	5:74068	G	-	-	-	rs42796770	intergenic_variant	-	-	-	-	-	-
BovineHD0500035906	5:39270431	A	-	-	-	rs466546595	intergenic_variant	-	-	-	-	-	-
BovineHD0500035906	5:39270657	G	-	-	-	rs440455152	intergenic_variant	-	-	-	-	-	-
BovineHD0500036017	5:59995052	C	-	-	-	rs480868108	intergenic_variant	-	-	-	-	-	-
BovineHD0500036017	5:59995059	C	-	-	-	-	intergenic_variant	-	-	-	-	-	-
BovineHD0500036017	5:59995166	T	-	-	-	rs466530802	intergenic_variant	-	-	-	-	-	-
BovineHD0500036028	5:61461475	T	ENSBTAG00000001894	ENSBTAT00000002464	Transcript	-	intron_variant	-	-	-	-	-	-	STRAND=1
BovineHD0500036028	5:61461536	A	ENSBTAG00000001894	ENSBTAT00000002464	Transcript	rs476874658	intron_variant	-	-	-	-	-	-	STRAND=1
BovineHD0500036071	5:74727173	G	-	-	-	rs208292295	intergenic_variant	-	-	-	-	-	-
BovineHD0500036077	5:74880492	G	ENSBTAG00000039524	ENSBTAT00000017482	Transcript	rs109020820	upstream_gene_variant	-	-	-	-	-	-	DISTANCE=3690;STRAND=-1
BovineHD0500036077	5:74880597	C	ENSBTAG00000039524	ENSBTAT00000017482	Transcript	rs210576232	upstream_gene_variant	-	-	-	-	-	-	DISTANCE=3795;STRAND=-1
BovineHD0500036077	5:74880634	C	ENSBTAG00000039524	ENSBTAT00000017482	Transcript	rs109789507	upstream_gene_variant	-	-	-	-	-	-	DISTANCE=3832;STRAND=-1
BovineHD0500036232	5:103313863	T	ENSBTAG00000039256	ENSBTAT00000055707	Transcript	rs446968439	intron_variant	-	-	-	-	-	-	STRAND=-1
BovineHD0500036232	5:103313865	G	ENSBTAG00000039256	ENSBTAT00000055707	Transcript	rs477670821	intron_variant	-	-	-	-	-	-	STRAND=-1
BovineHD0500036232	5:103313924	C	ENSBTAG00000039256	ENSBTAT00000055707	Transcript	rs380921778	intron_variant	-	-	-	-	-	-	STRAND=-1
BovineHD0500036232	5:103313978	C	ENSBTAG00000039256	ENSBTAT00000055707	Transcript	rs382779055	intron_variant	-	-	-	-	-	-	STRAND=-1
BovineHD0500036303	5:119983909	-	ENSBTAG00000018660	ENSBTAT00000024829	Transcript	rs384200711,rs432688606	intron_variant,feature_truncation	-	-	-	-	-	-	STRAND=1
BovineHD0500036303	5:119983909	-	ENSBTAG00000021337	ENSBTAT00000028448	Transcript	rs384200711,rs432688606	intron_variant,feature_truncation	-	-	-	-	-	-	STRAND=-1
BovineHD0500036303	5:119984098	A	ENSBTAG00000018660	ENSBTAT00000024829	Transcript	-	intron_variant	-	-	-	-	-	-	STRAND=1
BovineHD0500036303	5:119984098	A	ENSBTAG00000021337	ENSBTAT00000028448	Transcript	-	intron_variant	-	-	-	-	-	-	STRAND=-1
ARS-BFGL-NGS-109742	6:8171012	C	ENSBTAG00000007316	ENSBTAT00000064652	Transcript	rs464633258	intron_variant	-	-	-	-	-	-	STRAND=-1
ARS-BFGL-NGS-109742	6:8171012	C	ENSBTAG00000007316	ENSBTAT00000009623	Transcript	rs464633258	intron_variant	-	-	-	-	-	-	STRAND=-1
ARS-BFGL-NGS-109742	6:8171029	A	ENSBTAG00000007316	ENSBTAT00000009623	Transcript	rs135578696	intron_variant	-	-	-	-	-	-	STRAND=-1
ARS-BFGL-NGS-109742	6:8171029	A	ENSBTAG00000007316	ENSBTAT00000064652	Transcript	rs135578696	intron_variant	-	-	-	-	-	-	STRAND=-1
ARS-BFGL-NGS-109742	6:8171042	C	ENSBTAG00000007316	ENSBTAT00000064652	Transcript	-	intron_variant	-	-	-	-	-	-	STRAND=-1
ARS-BFGL-NGS-109742	6:8171042	C	ENSBTAG00000007316	ENSBTAT00000009623	Transcript	-	intron_variant	-	-	-	-	-	-	STRAND=-1
ARS-BFGL-NGS-109742	6:8171046	A	ENSBTAG00000007316	ENSBTAT00000009623	Transcript	-	intron_variant	-	-	-	-	-	-	STRAND=-1
ARS-BFGL-NGS-109742	6:8171046	A	ENSBTAG00000007316	ENSBTAT00000064652	Transcript	-	intron_variant	-	-	-	-	-	-	STRAND=-1
ARS-BFGL-NGS-109742	6:8171079	T	ENSBTAG00000007316	ENSBTAT00000009623	Transcript	-	intron_variant	-	-	-	-	-	-	STRAND=-1
ARS-BFGL-NGS-109742	6:8171079	T	ENSBTAG00000007316	ENSBTAT00000064652	Transcript	-	intron_variant	-	-	-	-	-	-	STRAND=-1
ARS-BFGL-NGS-109742	6:8171104	C	ENSBTAG00000007316	ENSBTAT00000009623	Transcript	-	intron_variant	-	-	-	-	-	-	STRAND=-1
ARS-BFGL-NGS-109742	6:8171104	C	ENSBTAG00000007316	ENSBTAT00000064652	Transcript	-	intron_variant	-	-	-	-	-	-	STRAND=-1
ARS-BFGL-NGS-109742	6:8171119	G	ENSBTAG00000007316	ENSBTAT00000064652	Transcript	rs456491581	intron_variant	-	-	-	-	-	-	STRAND=-1
ARS-BFGL-NGS-109742	6:8171119	G	ENSBTAG00000007316	ENSBTAT00000009623	Transcript	rs456491581	intron_variant	-	-	-	-	-	-	STRAND=-1
ARS-BFGL-NGS-109742	6:8171125	A	ENSBTAG00000007316	ENSBTAT00000064652	Transcript	rs475745884	intron_variant	-	-	-	-	-	-	STRAND=-1
ARS-BFGL-NGS-109742	6:8171125	A	ENSBTAG00000007316	ENSBTAT00000009623	Transcript	rs475745884	intron_variant	-	-	-	-	-	-	STRAND=-1
ARS-BFGL-NGS-109742	6:8171161	A	ENSBTAG00000007316	ENSBTAT00000009623	Transcript	-	intron_variant	-	-	-	-	-	-	STRAND=-1
ARS-BFGL-NGS-109742	6:8171161	A	ENSBTAG00000007316	ENSBTAT00000064652	Transcript	-	intron_variant	-	-	-	-	-	-	STRAND=-1
ARS-BFGL-NGS-18656	6:107986984	A	ENSBTAG00000021128	ENSBTAT00000028152	Transcript	rs446843806	intron_variant	-	-	-	-	-	-	STRAND=-1
ARS-BFGL-NGS-18656	6:107987084	T	ENSBTAG00000021128	ENSBTAT00000028152	Transcript	-	intron_variant	-	-	-	-	-	-	STRAND=-1
ARS-BFGL-NGS-18656	6:107987109	C	ENSBTAG00000021128	ENSBTAT00000028152	Transcript	-	intron_variant	-	-	-	-	-	-	STRAND=-1
ARS-BFGL-NGS-21278	6:25033376	A	ENSBTAG00000016005	ENSBTAT00000056385	Transcript	rs474819169	intron_variant	-	-	-	-	-	-	STRAND=1
ARS-BFGL-NGS-21278	6:25033376	A	ENSBTAG00000016005	ENSBTAT00000021305	Transcript	rs474819169	intron_variant	-	-	-	-	-	-	STRAND=1
ARS-BFGL-NGS-21278	6:25033413	T	ENSBTAG00000016005	ENSBTAT00000021305	Transcript	rs440230598	intron_variant	-	-	-	-	-	-	STRAND=1
ARS-BFGL-NGS-21278	6:25033413	T	ENSBTAG00000016005	ENSBTAT00000056385	Transcript	rs440230598	intron_variant	-	-	-	-	-	-	STRAND=1
ARS-BFGL-NGS-21278	6:25033445	A	ENSBTAG00000016005	ENSBTAT00000056385	Transcript	rs460074316	intron_variant	-	-	-	-	-	-	STRAND=1
ARS-BFGL-NGS-21278	6:25033445	A	ENSBTAG00000016005	ENSBTAT00000021305	Transcript	rs460074316	intron_variant	-	-	-	-	-	-	STRAND=1
ARS-BFGL-NGS-21278	6:25033474	GG	ENSBTAG00000016005	ENSBTAT00000021305	Transcript	-	intron_variant,feature_elongation	-	-	-	-	-	-	STRAND=1
ARS-BFGL-NGS-21278	6:25033474	GG	ENSBTAG00000016005	ENSBTAT00000056385	Transcript	-	intron_variant,feature_elongation	-	-	-	-	-	-	STRAND=1
ARS-BFGL-NGS-21278	6:25033480	A	ENSBTAG00000016005	ENSBTAT00000021305	Transcript	-	intron_variant	-	-	-	-	-	-	STRAND=1
ARS-BFGL-NGS-21278	6:25033480	A	ENSBTAG00000016005	ENSBTAT00000056385	Transcript	-	intron_variant	-	-	-	-	-	-	STRAND=1
ARS-BFGL-NGS-21278	6:25033572	C	ENSBTAG00000016005	ENSBTAT00000056385	Transcript	rs445592392	intron_variant	-	-	-	-	-	-	STRAND=1
ARS-BFGL-NGS-21278	6:25033572	C	ENSBTAG00000016005	ENSBTAT00000021305	Transcript	rs445592392	intron_variant	-	-	-	-	-	-	STRAND=1
BovineHD0600000126	6:625310	G	-	-	-	rs110492684	intergenic_variant	-	-	-	-	-	-
BovineHD0600000126	6:625371	C	-	-	-	rs110522323	intergenic_variant	-	-	-	-	-	-
BovineHD0600000126	6:625380	T	-	-	-	rs109100102	intergenic_variant	-	-	-	-	-	-
BovineHD0600000126	6:625452	C	-	-	-	-	intergenic_variant	-	-	-	-	-	-
BovineHD0600000126	6:625471	G	-	-	-	rs137092139	intergenic_variant	-	-	-	-	-	-
BovineHD0600000162	6:796723	A	-	-	-	-	intergenic_variant	-	-	-	-	-	-
BovineHD0600000275	6:1151177	C	-	-	-	rs42704489	intergenic_variant	-	-	-	-	-	-
BovineHD0600000497	6:1925547	C	-	-	-	rs42854723	intergenic_variant	-	-	-	-	-	-
BovineHD0600000497	6:1925604	G	-	-	-	rs42854722	intergenic_variant	-	-	-	-	-	-
BovineHD0600002306	6:9857730	A	-	-	-	rs381661450	intergenic_variant	-	-	-	-	-	-
BovineHD0600002306	6:9857749	G	-	-	-	rs109225182	intergenic_variant	-	-	-	-	-	-
BovineHD0600002306	6:9857792	C	-	-	-	rs379422053	intergenic_variant	-	-	-	-	-	-
BovineHD0600002306	6:9857796	T	-	-	-	rs382557588	intergenic_variant	-	-	-	-	-	-
BovineHD0600002306	6:9857885	T	-	-	-	rs438200049	intergenic_variant	-	-	-	-	-	-
BovineHD0600002306	6:9857910	A	-	-	-	rs379372183	intergenic_variant	-	-	-	-	-	-
BovineHD0600002350	6:9960946	A	-	-	-	rs132758719	intergenic_variant	-	-	-	-	-	-
BovineHD0600002350	6:9961008-9961009	CAACA	-	-	-	-	intergenic_variant	-	-	-	-	-	-
BovineHD0600002350	6:9961009	AATA	-	-	-	-	intergenic_variant	-	-	-	-	-	-
BovineHD0600002350	6:9961094	T	-	-	-	-	intergenic_variant	-	-	-	-	-	-
BovineHD0600002585	6:10831829	G	-	-	-	rs134184466	intergenic_variant	-	-	-	-	-	-
BovineHD0600002585	6:10831868	T	-	-	-	rs136342761	intergenic_variant	-	-	-	-	-	-
BovineHD0600002585	6:10831872	C	-	-	-	rs133744830	intergenic_variant	-	-	-	-	-	-
BovineHD0600002585	6:10832009	C	-	-	-	rs136389752	intergenic_variant	-	-	-	-	-	-
BovineHD0600002585	6:10832020	C	-	-	-	rs133304699	intergenic_variant	-	-	-	-	-	-
BovineHD0600002585	6:10832031	T	-	-	-	rs137295091	intergenic_variant	-	-	-	-	-	-
BovineHD0600002585	6:10832034	A	-	-	-	rs136266723	intergenic_variant	-	-	-	-	-	-
BovineHD0600002585	6:10832040	T	-	-	-	rs136894569	intergenic_variant	-	-	-	-	-	-
BovineHD0600002585	6:10832070	C	-	-	-	rs110694911	intergenic_variant	-	-	-	-	-	-
BovineHD0600002585	6:10832071	C	-	-	-	rs110662066	intergenic_variant	-	-	-	-	-	-
BovineHD0600002651	6:11036871	G	-	-	-	-	intergenic_variant	-	-	-	-	-	-
BovineHD0600002651	6:11036891	G	-	-	-	rs43047274	intergenic_variant	-	-	-	-	-	-
BovineHD0600002651	6:11036956	T	-	-	-	rs135764923	intergenic_variant	-	-	-	-	-	-
BovineHD0600002651	6:11036968-11036984	AAAAAAAAAAAAAAAAAA	-	-	-	-	intergenic_variant	-	-	-	-	-	-
BovineHD0600002651	6:11036968-11036984	AAAAAAAAAAAAAAAAAAA	-	-	-	-	intergenic_variant	-	-	-	-	-	-
BovineHD0600002651	6:11036968-11036984	AAAAAAAAAAAAAAAAAAAAA	-	-	-	-	intergenic_variant	-	-	-	-	-	-
BovineHD0600002651	6:11037014	T	-	-	-	rs378210395	intergenic_variant	-	-	-	-	-	-
BovineHD0600002651	6:11037031-11037049	TATATATATATATATATATAT	-	-	-	-	intergenic_variant	-	-	-	-	-	-
BovineHD0600002807	6:11623663	A	-	-	-	rs110559651	intergenic_variant	-	-	-	-	-	-
BovineHD0600002851	6:11714225	C	ENSBTAG00000003131	ENSBTAT00000049596	Transcript	rs209861539	intron_variant	-	-	-	-	-	-	STRAND=1
BovineHD0600002851	6:11714295	G	ENSBTAG00000003131	ENSBTAT00000049596	Transcript	rs210823959	intron_variant	-	-	-	-	-	-	STRAND=1
BovineHD0600002851	6:11714412	C	ENSBTAG00000003131	ENSBTAT00000049596	Transcript	-	intron_variant	-	-	-	-	-	-	STRAND=1
BovineHD0600002851	6:11714415	C	ENSBTAG00000003131	ENSBTAT00000049596	Transcript	-	intron_variant	-	-	-	-	-	-	STRAND=1
BovineHD0600002876	6:11796751	G	ENSBTAG00000003131	ENSBTAT00000049596	Transcript	rs209548289	intron_variant	-	-	-	-	-	-	STRAND=1
BovineHD0600002876	6:11796844	C	ENSBTAG00000003131	ENSBTAT00000049596	Transcript	rs467058058	intron_variant	-	-	-	-	-	-	STRAND=1
BovineHD0600002876	6:11796848	GG	ENSBTAG00000003131	ENSBTAT00000049596	Transcript	-	intron_variant,feature_elongation	-	-	-	-	-	-	STRAND=1
BovineHD0600002876	6:11796940	C	ENSBTAG00000003131	ENSBTAT00000049596	Transcript	rs379584381	intron_variant	-	-	-	-	-	-	STRAND=1
BovineHD0600003296	6:12911124	G	-	-	-	rs133181132	intergenic_variant	-	-	-	-	-	-
BovineHD0600003296	6:12911186	T	-	-	-	-	intergenic_variant	-	-	-	-	-	-
BovineHD0600003296	6:12911196	G	-	-	-	rs137322429	intergenic_variant	-	-	-	-	-	-
BovineHD0600003856	6:14409542	C	ENSBTAG00000027655	ENSBTAT00000039829	Transcript	rs210660597	upstream_gene_variant	-	-	-	-	-	-	DISTANCE=2020;STRAND=1
BovineHD0600003856	6:14409561-14409566	TTTTTTT	ENSBTAG00000027655	ENSBTAT00000039829	Transcript	-	upstream_gene_variant	-	-	-	-	-	-	DISTANCE=1996;STRAND=1
BovineHD0600003856	6:14409603	C	ENSBTAG00000027655	ENSBTAT00000039829	Transcript	rs109731606	upstream_gene_variant	-	-	-	-	-	-	DISTANCE=1959;STRAND=1
BovineHD0600003856	6:14409746	A	ENSBTAG00000027655	ENSBTAT00000039829	Transcript	-	upstream_gene_variant	-	-	-	-	-	-	DISTANCE=1816;STRAND=1
BovineHD0600004401	6:16315472	A	-	-	-	rs461053474	intergenic_variant	-	-	-	-	-	-
BovineHD0600004401	6:16315560	G	-	-	-	rs446549774	intergenic_variant	-	-	-	-	-	-
BovineHD0600004401	6:16315607	C	-	-	-	-	intergenic_variant	-	-	-	-	-	-
BovineHD0600004855	6:17696369	G	-	-	-	-	intergenic_variant	-	-	-	-	-	-
BovineHD0600004855	6:17696370	G	-	-	-	rs379912978	intergenic_variant	-	-	-	-	-	-
BovineHD0600004855	6:17696416	G	-	-	-	rs136724309	intergenic_variant	-	-	-	-	-	-
BovineHD0600004855	6:17696573-17696583	AAAAAAAAAAAA	-	-	-	-	intergenic_variant	-	-	-	-	-	-
BovineHD0600004855	6:17696573-17696583	AAAAAAAAAAAAA	-	-	-	-	intergenic_variant	-	-	-	-	-	-
BovineHD0600004855	6:17696573-17696583	AAAAAAAAAAAAAA	-	-	-	-	intergenic_variant	-	-	-	-	-	-
BovineHD0600004912	6:17915150	G	-	-	-	rs384855857	intergenic_variant	-	-	-	-	-	-
BovineHD0600004912	6:17915162	G	-	-	-	-	intergenic_variant	-	-	-	-	-	-
BovineHD0600005796	6:20892599	A	-	-	-	rs470570874	intergenic_variant	-	-	-	-	-	-
BovineHD0600005796	6:20892637	A	-	-	-	rs439182125	intergenic_variant	-	-	-	-	-	-
BovineHD0600005796	6:20892718	C	-	-	-	rs462547648	intergenic_variant	-	-	-	-	-	-
BovineHD0600005796	6:20892732	T	-	-	-	-	intergenic_variant	-	-	-	-	-	-
BovineHD0600006012	6:21810908	C	-	-	-	rs438900674	intergenic_variant	-	-	-	-	-	-
BovineHD0600006012	6:21810926	C	-	-	-	-	intergenic_variant	-	-	-	-	-	-
BovineHD0600006012	6:21811018	A	-	-	-	-	intergenic_variant	-	-	-	-	-	-
BovineHD0600006012	6:21811070	G	-	-	-	-	intergenic_variant	-	-	-	-	-	-
BovineHD0600006016	6:21823850	G	-	-	-	-	intergenic_variant	-	-	-	-	-	-
BovineHD0600006016	6:21823878	G	-	-	-	rs42965292	intergenic_variant	-	-	-	-	-	-
BovineHD0600006016	6:21823895	G	-	-	-	rs42965291	intergenic_variant	-	-	-	-	-	-
BovineHD0600006016	6:21823922-21823933	AAAAAAAAAAAAAAA	-	-	-	-	intergenic_variant	-	-	-	-	-	-
BovineHD0600006016	6:21823922-21823933	AAAAAAAAAAA	-	-	-	-	intergenic_variant	-	-	-	-	-	-
BovineHD0600006016	6:21823922-21823933	AAAAAAAAAAAAA	-	-	-	-	intergenic_variant	-	-	-	-	-	-
BovineHD0600006266	6:22743369	T	-	-	-	rs42682600	intergenic_variant	-	-	-	-	-	-
BovineHD0600006266	6:22743547	C	-	-	-	rs432750921	intergenic_variant	-	-	-	-	-	-
BovineHD0600006266	6:22743579	A	-	-	-	rs455935944	intergenic_variant	-	-	-	-	-	-
BovineHD0600006266	6:22743600	A	-	-	-	-	intergenic_variant	-	-	-	-	-	-
BovineHD0600007158	6:25951543	T	-	-	-	-	intergenic_variant	-	-	-	-	-	-
BovineHD0600007158	6:25951577	T	-	-	-	-	intergenic_variant	-	-	-	-	-	-
BovineHD0600007158	6:25951644	G	-	-	-	-	intergenic_variant	-	-	-	-	-	-
BovineHD0600007158	6:25951656	A	-	-	-	-	intergenic_variant	-	-	-	-	-	-
BovineHD0600007295	6:26449035	T	ENSBTAG00000000197	ENSBTAT00000000230	Transcript	rs444338892	intron_variant	-	-	-	-	-	-	STRAND=1
BovineHD0600007328	6:26557774	C	ENSBTAG00000015729	ENSBTAT00000064428	Transcript	rs109892759	intron_variant	-	-	-	-	-	-	STRAND=1
BovineHD0600007328	6:26557774	C	ENSBTAG00000015729	ENSBTAT00000020879	Transcript	rs109892759	intron_variant	-	-	-	-	-	-	STRAND=1
BovineHD0600007328	6:26557879	G	ENSBTAG00000015729	ENSBTAT00000064428	Transcript	rs135377786	intron_variant	-	-	-	-	-	-	STRAND=1
BovineHD0600007328	6:26557879	G	ENSBTAG00000015729	ENSBTAT00000020879	Transcript	rs135377786	intron_variant	-	-	-	-	-	-	STRAND=1
BovineHD0600007946	6:28620611	G	-	-	-	rs133842806	intergenic_variant	-	-	-	-	-	-
BovineHD0600007946	6:28620696	G	-	-	-	rs207663658	intergenic_variant	-	-	-	-	-	-
BovineHD0600008170	6:29303251	T	-	-	-	-	intergenic_variant	-	-	-	-	-	-
BovineHD0600008170	6:29303294	T	-	-	-	rs433107351	intergenic_variant	-	-	-	-	-	-
BovineHD0600008170	6:29303303	A	-	-	-	rs109534426	intergenic_variant	-	-	-	-	-	-
BovineHD0600008170	6:29303354	A	-	-	-	-	intergenic_variant	-	-	-	-	-	-
BovineHD0600008170	6:29303451	T	-	-	-	-	intergenic_variant	-	-	-	-	-	-
BovineHD0600008186	6:29357102	C	ENSBTAG00000015464	ENSBTAT00000020549	Transcript	rs110790773	upstream_gene_variant	-	-	-	-	-	-	DISTANCE=2372;STRAND=-1
BovineHD0600008186	6:29357115	A	ENSBTAG00000015464	ENSBTAT00000020549	Transcript	rs134223607	upstream_gene_variant	-	-	-	-	-	-	DISTANCE=2385;STRAND=-1
BovineHD0600008186	6:29357120	A	ENSBTAG00000015464	ENSBTAT00000020549	Transcript	rs135510495	upstream_gene_variant	-	-	-	-	-	-	DISTANCE=2390;STRAND=-1
BovineHD0600008186	6:29357128	A	ENSBTAG00000015464	ENSBTAT00000020549	Transcript	rs136842014	upstream_gene_variant	-	-	-	-	-	-	DISTANCE=2398;STRAND=-1
BovineHD0600008186	6:29357140	T	ENSBTAG00000015464	ENSBTAT00000020549	Transcript	rs134023755	upstream_gene_variant	-	-	-	-	-	-	DISTANCE=2410;STRAND=-1
BovineHD0600008186	6:29357167	C	ENSBTAG00000015464	ENSBTAT00000020549	Transcript	rs110799796	upstream_gene_variant	-	-	-	-	-	-	DISTANCE=2437;STRAND=-1
BovineHD0600008186	6:29357239	T	ENSBTAG00000015464	ENSBTAT00000020549	Transcript	rs109488547	upstream_gene_variant	-	-	-	-	-	-	DISTANCE=2509;STRAND=-1
BovineHD0600008186	6:29357259	T	ENSBTAG00000015464	ENSBTAT00000020549	Transcript	-	upstream_gene_variant	-	-	-	-	-	-	DISTANCE=2529;STRAND=-1
BovineHD0600008207	6:29447018	T	-	-	-	-	intergenic_variant	-	-	-	-	-	-
[truncated: 7,508 more rows]

## Sheet: SNP_non_annotated
SNP Name	Chr	Pos
BovineHD3200000105	MT	4625
BovineHD3100000143	Y	0
BovineHD3100000158	Y	0
BovineHD3100000492	Y	0
BovineHD3100000502	Y	0
BovineHD3100000516	Y	0
BovineHD3100000909	Y	0
BovineHD3100000958	Y	0
BovineHD3100001049	Y	0
BovineHD3100001257	Y	0
BovineHD3100001982	Y	0
BovineHD3100002067	Y	0
BovineHD3300000014	0	0
BovineHD3300000070	0	0
BovineHD3300000764	0	0
BovineHD3300001007	0	0
BTA-101258-no-rs	0	0

## Sheet: SNP_Call_Gene_Anottation
Ensembl Gene ID	Ensembl Transcript ID	Ensembl Protein ID	Chromosome Name	Gene Start (bp)	Gene End (bp)	Associated Gene Name	Gene Biotype	Description
ENSBTAG00000001753	ENSBTAT00000002299	ENSBTAP00000002299	1	124849	179713		protein_coding	Uncharacterized protein [Source:UniProtKB/TrEMBL;Acc:E1BAI4]
ENSBTAG00000017310	ENSBTAT00000023019	ENSBTAP00000023019	1	2259115	2360138	EVA1C	protein_coding	Bos taurus eva-1 homolog C (C. elegans) (EVA1C), mRNA. [Source:RefSeq mRNA;Acc:NM_001199027]
ENSBTAG00000009219	ENSBTAT00000012150	ENSBTAP00000012150	1	33285874	33668672	CADM2	protein_coding	cell adhesion molecule 2 [Source:HGNC Symbol;Acc:HGNC:29849]
ENSBTAG00000023652	ENSBTAT00000032377	ENSBTAP00000032310	1	37803108	37866950	PROS1	protein_coding	Bos taurus protein S (alpha) (PROS1), mRNA. [Source:RefSeq mRNA;Acc:NM_174438]
ENSBTAG00000048157	ENSBTAT00000021766	ENSBTAP00000021766	1	45522505	45642829	ABI3BP	protein_coding	ABI family, member 3 (NESH) binding protein [Source:HGNC Symbol;Acc:HGNC:17265]
ENSBTAG00000047093	ENSBTAT00000065922	ENSBTAP00000055379	1	47062525	47063840		protein_coding	Uncharacterized protein [Source:UniProtKB/TrEMBL;Acc:G3N0L4]
ENSBTAG00000016556	ENSBTAT00000022023	ENSBTAP00000022023	1	57326875	57340896	GCSAM	protein_coding	germinal center-associated, signaling and motility [Source:HGNC Symbol;Acc:HGNC:20253]
ENSBTAG00000011871	ENSBTAT00000015755	ENSBTAP00000015755	1	57672616	57701243	BTLA	protein_coding	B and T lymphocyte associated [Source:HGNC Symbol;Acc:HGNC:21087]
ENSBTAG00000000210	ENSBTAT00000000253	ENSBTAP00000000253	1	64747665	64795985	ARHGAP31	protein_coding	rho GTPase-activating protein 31 [Source:RefSeq peptide;Acc:NP_001192739]
ENSBTAG00000001293	ENSBTAT00000001703	ENSBTAP00000001703	1	65050471	65144504	MAATS1	protein_coding	MYCBP-associated, testis expressed 1 [Source:HGNC Symbol;Acc:HGNC:24010]
ENSBTAG00000001293	ENSBTAT00000066018	ENSBTAP00000054933	1	65050471	65144504	MAATS1	protein_coding	MYCBP-associated, testis expressed 1 [Source:HGNC Symbol;Acc:HGNC:24010]
ENSBTAG00000000496	ENSBTAT00000018208	ENSBTAP00000018208	1	70126992	70250895	SLC12A8	protein_coding	solute carrier family 12, member 8 [Source:HGNC Symbol;Acc:HGNC:15595]
ENSBTAG00000044001	ENSBTAT00000061134	ENSBTAP00000053242	1	79041610	79725431	LPP	protein_coding	LIM domain containing preferred translocation partner in lipoma [Source:HGNC Symbol;Acc:HGNC:6679]
ENSBTAG00000017103	ENSBTAT00000022739	ENSBTAP00000022739	1	82301321	82426795	MAP3K13	protein_coding	mitogen-activated protein kinase kinase kinase 13 [Source:HGNC Symbol;Acc:HGNC:6852]
ENSBTAG00000032217	ENSBTAT00000045699		1	84324177	84325181		processed_pseudogene
ENSBTAG00000010394	ENSBTAT00000013720	ENSBTAP00000013720	1	84324970	84525526	MCF2L2	protein_coding	MCF.2 cell line derived transforming sequence-like 2 [Source:HGNC Symbol;Acc:HGNC:30319]
ENSBTAG00000019376	ENSBTAT00000025816	ENSBTAP00000025816	1	95891014	96173201	FNDC3B	protein_coding	fibronectin type III domain containing 3B [Source:HGNC Symbol;Acc:HGNC:24670]
ENSBTAG00000018489	ENSBTAT00000024606	ENSBTAP00000024606	1	106700432	106731202	OTOL1	protein_coding	Bos taurus otolin 1 (OTOL1), mRNA. [Source:RefSeq mRNA;Acc:NM_001192604]
ENSBTAG00000011524	ENSBTAT00000015318	ENSBTAP00000015318	1	127591937	127699862	XRN1	protein_coding	5'-3' exoribonuclease 1 [Source:HGNC Symbol;Acc:HGNC:30654]
ENSBTAG00000006909	ENSBTAT00000009083	ENSBTAP00000009083	1	131429580	131530578	PIK3CB	protein_coding	phosphatidylinositol-4,5-bisphosphate 3-kinase, catalytic subunit beta [Source:HGNC Symbol;Acc:HGNC:8976]
ENSBTAG00000006909	ENSBTAT00000064234	ENSBTAP00000053872	1	131429580	131530578	PIK3CB	protein_coding	phosphatidylinositol-4,5-bisphosphate 3-kinase, catalytic subunit beta [Source:HGNC Symbol;Acc:HGNC:8976]
ENSBTAG00000007014	ENSBTAT00000009235	ENSBTAP00000009235	1	135871800	135935191	CEP63	protein_coding	centrosomal protein 63kDa [Source:HGNC Symbol;Acc:HGNC:25815]
ENSBTAG00000004754	ENSBTAT00000006240	ENSBTAP00000006240	1	141658908	141994082	DSCAM	protein_coding	Down syndrome cell adhesion molecule [Source:HGNC Symbol;Acc:HGNC:3039]
ENSBTAG00000021286	ENSBTAT00000043509	ENSBTAP00000041073	1	144364346	144437225	SLC37A1	protein_coding	solute carrier family 37 (glucose-6-phosphate transporter), member 1 [Source:HGNC Symbol;Acc:HGNC:11024]
ENSBTAG00000036019	ENSBTAT00000050510	ENSBTAP00000047195	1	150961578	150972224	RIPPLY3	protein_coding	ripply transcriptional repressor 3 [Source:HGNC Symbol;Acc:HGNC:3047]
ENSBTAG00000036019	ENSBTAT00000050509	ENSBTAP00000047194	1	150961578	150972224	RIPPLY3	protein_coding	ripply transcriptional repressor 3 [Source:HGNC Symbol;Acc:HGNC:3047]
ENSBTAG00000003718	ENSBTAT00000004843	ENSBTAP00000004843	1	154337506	154376271	HACL1	protein_coding	2-hydroxyacyl-CoA lyase 1 [Source:HGNC Symbol;Acc:HGNC:17856]
ENSBTAG00000019129	ENSBTAT00000025464	ENSBTAP00000025464	1	154375851	154416952	BTD	protein_coding	biotinidase [Source:HGNC Symbol;Acc:HGNC:1122]
ENSBTAG00000008240	ENSBTAT00000010847	ENSBTAP00000010847	1	154923159	154967566	GALNT15	protein_coding	polypeptide N-acetylgalactosaminyltransferase 15 [Source:HGNC Symbol;Acc:HGNC:21531]
ENSBTAG00000018795	ENSBTAT00000025019	ENSBTAP00000025019	2	6395005	6511175	PMS1	protein_coding	PMS1 postmeiotic segregation increased 1 (S. cerevisiae) [Source:HGNC Symbol;Acc:HGNC:9121]
ENSBTAG00000026986	ENSBTAT00000061449	ENSBTAP00000053669	2	18054943	18329808	TTN	protein_coding	titin [Source:HGNC Symbol;Acc:HGNC:12403]
ENSBTAG00000038180	ENSBTAT00000061380	ENSBTAP00000053208	2	30981157	31119776	SCN2A	protein_coding	sodium channel, voltage-gated, type II, alpha subunit [Source:HGNC Symbol;Acc:HGNC:10588]
ENSBTAG00000015330	ENSBTAT00000056886	ENSBTAP00000049191	2	34487844	34571758	DPP4	protein_coding	Uncharacterized protein [Source:UniProtKB/TrEMBL;Acc:F1MU57]
ENSBTAG00000048246	ENSBTAT00000020379	ENSBTAP00000020379	2	34527583	34547390		protein_coding	Bos taurus dipeptidyl-peptidase 4 (DPP4), mRNA. [Source:RefSeq mRNA;Acc:NM_174039]
ENSBTAG00000005562	ENSBTAT00000057469	ENSBTAP00000049644	2	41791846	42371758	GALNT13	protein_coding	Bos taurus UDP-N-acetyl-alpha-D-galactosamine:polypeptide N-acetylgalactosaminyltransferase 13 (GalNAc-T13) (GALNT13), mRNA. [Source:RefSeq mRNA;Acc:NM_001076886]
ENSBTAG00000002297	ENSBTAT00000002971	ENSBTAP00000002971	2	44185984	44457832	CACNB4	protein_coding	calcium channel, voltage-dependent, beta 4 subunit [Source:HGNC Symbol;Acc:HGNC:1404]
ENSBTAG00000026842	ENSBTAT00000038374	ENSBTAP00000038188	2	62291151	62433744	ZRANB3	protein_coding	zinc finger, RAN-binding domain containing 3 [Source:HGNC Symbol;Acc:HGNC:25249]
ENSBTAG00000005235	ENSBTAT00000006894	ENSBTAP00000006894	2	67935914	68111066	DPP10	protein_coding	Bos taurus dipeptidyl-peptidase 10 (non-functional) (DPP10), mRNA. [Source:RefSeq mRNA;Acc:NM_001078070]
ENSBTAG00000031898	ENSBTAT00000045240	ENSBTAP00000042646	2	76761756	77286491	CNTNAP5	protein_coding	contactin associated protein-like 5 [Source:HGNC Symbol;Acc:HGNC:18748]
ENSBTAG00000017043	ENSBTAT00000022660	ENSBTAP00000041629	2	94940392	94941459	GPR1	protein_coding	G protein-coupled receptor 1 [Source:HGNC Symbol;Acc:HGNC:4463]
ENSBTAG00000018552	ENSBTAT00000024690	ENSBTAP00000024690	2	102927402	103134122	VWC2L	protein_coding	von Willebrand factor C domain containing protein 2-like [Source:HGNC Symbol;Acc:HGNC:37203]
ENSBTAG00000000581	ENSBTAT00000038166	ENSBTAP00000037982	2	113649874	113891180	DOCK10	protein_coding	dedicator of cytokinesis 10 [Source:HGNC Symbol;Acc:HGNC:23479]
ENSBTAG00000019152	ENSBTAT00000065240	ENSBTAP00000056570	2	114336116	114595813	NYAP2	protein_coding	neuronal tyrosine-phosphorylated phosphoinositide-3-kinase adaptor 2 [Source:HGNC Symbol;Acc:HGNC:29291]
ENSBTAG00000019152	ENSBTAT00000025490	ENSBTAP00000025490	2	114336116	114595813	NYAP2	protein_coding	neuronal tyrosine-phosphorylated phosphoinositide-3-kinase adaptor 2 [Source:HGNC Symbol;Acc:HGNC:29291]
ENSBTAG00000021319	ENSBTAT00000028421	ENSBTAP00000028421	2	116299721	116328015	C2H2ORF33	protein_coding	Bos taurus mitochondrial fission factor (MFF), mRNA. [Source:RefSeq mRNA;Acc:NM_001034267]
ENSBTAG00000021319	ENSBTAT00000054977	ENSBTAP00000050661	2	116299721	116328015	C2H2ORF33	protein_coding	Bos taurus mitochondrial fission factor (MFF), mRNA. [Source:RefSeq mRNA;Acc:NM_001034267]
ENSBTAG00000021319	ENSBTAT00000028425	ENSBTAP00000028425	2	116299721	116328015	C2H2ORF33	protein_coding	Bos taurus mitochondrial fission factor (MFF), mRNA. [Source:RefSeq mRNA;Acc:NM_001034267]
ENSBTAG00000021322	ENSBTAT00000028426	ENSBTAP00000028426	2	116332506	116343431	TM4SF20	protein_coding	Bos taurus transmembrane 4 L six family member 20 (TM4SF20), mRNA. [Source:RefSeq mRNA;Acc:NM_001076981]
ENSBTAG00000037640	ENSBTAT00000021532	ENSBTAP00000021532	2	117836412	118104185	PID1	protein_coding	Bos taurus phosphotyrosine interaction domain containing 1 (PID1), mRNA. [Source:RefSeq mRNA;Acc:NM_001079584]
ENSBTAG00000021653	ENSBTAT00000038151	ENSBTAP00000037967	2	118622220	118729375	TRIP12	protein_coding	Bos taurus thyroid hormone receptor interactor 12 (TRIP12), mRNA. [Source:RefSeq mRNA;Acc:NM_001191203]
ENSBTAG00000044419	ENSBTAT00000061852		2	118975648	118975746	5S_rRNA	rRNA	5S ribosomal RNA [Source:RFAM;Acc:RF00001]
ENSBTAG00000018502	ENSBTAT00000024631	ENSBTAP00000024631	2	119777718	119932189	ARMC9	protein_coding	Bos taurus armadillo repeat containing 9 (ARMC9), mRNA. [Source:RefSeq mRNA;Acc:NM_001046418]
ENSBTAG00000043107	ENSBTAT00000060099		2	119912874	119912980	U6	snRNA	U6 spliceosomal RNA [Source:RFAM;Acc:RF00026]
ENSBTAG00000039346	ENSBTAT00000022269	ENSBTAP00000022269	2	120869240	120871886		protein_coding	Uncharacterized protein [Source:UniProtKB/TrEMBL;Acc:F1MPH8]
ENSBTAG00000040215	ENSBTAT00000063631	ENSBTAP00000056086	2	132097562	132451412	EIF4G3	protein_coding	Uncharacterized protein [Source:UniProtKB/TrEMBL;Acc:E1BLC8]
ENSBTAG00000040215	ENSBTAT00000061629	ENSBTAP00000053796	2	132097562	132451412	EIF4G3	protein_coding	Uncharacterized protein [Source:UniProtKB/TrEMBL;Acc:E1BLC8]
ENSBTAG00000040215	ENSBTAT00000037768	ENSBTAP00000037591	2	132097562	132451412	EIF4G3	protein_coding	Uncharacterized protein [Source:UniProtKB/TrEMBL;Acc:E1BLC8]
ENSBTAG00000040215	ENSBTAT00000007063	ENSBTAP00000007063	2	132097562	132451412	EIF4G3	protein_coding	Uncharacterized protein [Source:UniProtKB/TrEMBL;Acc:E1BLC8]
ENSBTAG00000000684	ENSBTAT00000000909	ENSBTAP00000000909	2	135557345	135672091	ARHGEF10L	protein_coding	Bos taurus Rho guanine nucleotide exchange factor (GEF) 10-like (ARHGEF10L), mRNA. [Source:RefSeq mRNA;Acc:NM_001046297]
ENSBTAG00000020969	ENSBTAT00000027930	ENSBTAP00000027930	3	587034	768209	IQWD1	protein_coding	Bos taurus DDB1 and CUL4 associated factor 6 (DCAF6), mRNA. [Source:RefSeq mRNA;Acc:NM_001191229]
ENSBTAG00000002823	ENSBTAT00000003653	ENSBTAP00000003653	3	930876	1012734	MPZL1	protein_coding	Bos taurus myelin protein zero-like 1 (MPZL1), mRNA. [Source:RefSeq mRNA;Acc:NM_001076158]
ENSBTAG00000016341	ENSBTAT00000032193	ENSBTAP00000032130	3	6228349	6426528	RGS5	protein_coding	Bos taurus regulator of G-protein signaling 5 (RGS5), mRNA. [Source:RefSeq mRNA;Acc:NM_001034707]
ENSBTAG00000004885	ENSBTAT00000006422	ENSBTAP00000006422	3	6672018	6847222	DDR2	protein_coding	discoidin domain receptor tyrosine kinase 2 [Source:HGNC Symbol;Acc:HGNC:2731]
ENSBTAG00000010158	ENSBTAT00000048340	ENSBTAP00000045400	3	7105925	7463616	NOS1AP	protein_coding	Bos taurus nitric oxide synthase 1 (neuronal) adaptor protein (NOS1AP), mRNA. [Source:RefSeq mRNA;Acc:NM_001146219]
ENSBTAG00000017846	ENSBTAT00000023725	ENSBTAP00000023725	3	8483556	8508122	F11R	protein_coding	Bos taurus F11 receptor (F11R), mRNA. [Source:RefSeq mRNA;Acc:NM_174095]
ENSBTAG00000038961	ENSBTAT00000055366	ENSBTAP00000049997	3	11055065	11056394		protein_coding	Olfactory receptor [Source:UniProtKB/TrEMBL;Acc:E1B6Y6]
ENSBTAG00000003954	ENSBTAT00000005172	ENSBTAP00000005172	3	15176831	15353404	ASH1L	protein_coding	ash1 (absent, small, or homeotic)-like (Drosophila) [Source:HGNC Symbol;Acc:HGNC:19088]
ENSBTAG00000047321	ENSBTAT00000064747		3	17814055	17814288		pseudogene
ENSBTAG00000015369	ENSBTAT00000020427	ENSBTAP00000020427	3	19762896	19767967	MLLT11	protein_coding	Bos taurus myeloid/lymphoid or mixed-lineage leukemia (trithorax homolog, Drosophila); translocated to, 11 (MLLT11), mRNA. [Source:RefSeq mRNA;Acc:NM_001076169]
ENSBTAG00000015363	ENSBTAT00000020417	ENSBTAP00000020417	3	19768810	19776435	CDC42SE1	protein_coding	Bos taurus CDC42 small effector 1 (CDC42SE1), mRNA. [Source:RefSeq mRNA;Acc:NM_001035112]
ENSBTAG00000019611	ENSBTAT00000061528	ENSBTAP00000053286	3	29849955	30117829	MAGI3	protein_coding	membrane associated guanylate kinase, WW and PDZ domain containing 3 [Source:HGNC Symbol;Acc:HGNC:29647]
ENSBTAG00000039738	ENSBTAT00000049273	ENSBTAP00000046189	3	31900284	31986507	ADORA3	protein_coding	adenosine A3 receptor [Source:HGNC Symbol;Acc:HGNC:268]
ENSBTAG00000000845	ENSBTAT00000054068	ENSBTAP00000050727	3	41420909	41642403	OLFM3	protein_coding	olfactomedin 3 [Source:HGNC Symbol;Acc:HGNC:17990]
ENSBTAG00000004591	ENSBTAT00000006027	ENSBTAP00000006027	3	44372996	44473523		protein_coding	Uncharacterized protein [Source:UniProtKB/TrEMBL;Acc:F1MU59]
ENSBTAG00000031358	ENSBTAT00000007139	ENSBTAP00000007139	3	45563732	46487165	DPYD	protein_coding	Bos taurus dihydropyrimidine dehydrogenase (DPYD), mRNA. [Source:RefSeq mRNA;Acc:NM_174041]
ENSBTAG00000047679	ENSBTAT00000010317	ENSBTAP00000010317	3	49770192	49781516	DNTTIP2	protein_coding	Bos taurus deoxynucleotidyltransferase, terminal, interacting protein 2 (DNTTIP2), mRNA. [Source:RefSeq mRNA;Acc:NM_001075506]
ENSBTAG00000020856	ENSBTAT00000027789	ENSBTAP00000027789	3	52138832	52249264	HFM1	protein_coding	HFM1, ATP-dependent DNA helicase homolog (S. cerevisiae) [Source:HGNC Symbol;Acc:HGNC:20193]
ENSBTAG00000017670	ENSBTAT00000023500	ENSBTAP00000023500	3	54307500	54323003		protein_coding	Bos taurus interferon-induced guanylate-binding protein 1 (LOC512486), mRNA. [Source:RefSeq mRNA;Acc:NM_001244229]
ENSBTAG00000009338	ENSBTAT00000012294	ENSBTAP00000012294	3	75355803	75744744	LRRC7	protein_coding	leucine rich repeat containing 7 [Source:HGNC Symbol;Acc:HGNC:18531]
ENSBTAG00000045912	ENSBTAT00000063864	ENSBTAP00000054282	3	83945362	83946502		protein_coding	Uncharacterized protein [Source:UniProtKB/TrEMBL;Acc:G3MXL5]
ENSBTAG00000021975	ENSBTAT00000029300	ENSBTAP00000029300	3	84099476	84457652	INADL	protein_coding	InaD-like (Drosophila) [Source:HGNC Symbol;Acc:HGNC:28881]
ENSBTAG00000013693	ENSBTAT00000018202	ENSBTAP00000018202	3	86526729	86547281		protein_coding	Uncharacterized protein [Source:UniProtKB/TrEMBL;Acc:M0QW09]
ENSBTAG00000030669	ENSBTAT00000060971	ENSBTAP00000053541	3	86788072	87273175	FGGY	protein_coding	FGGY carbohydrate kinase domain containing [Source:HGNC Symbol;Acc:HGNC:25610]
ENSBTAG00000016990	ENSBTAT00000061043	ENSBTAP00000053571	3	91711045	91866000	USP24	protein_coding	ubiquitin specific peptidase 24 [Source:HGNC Symbol;Acc:HGNC:12623]
ENSBTAG00000009209	ENSBTAT00000012132	ENSBTAP00000012132	3	98060149	98110668	BEND5	protein_coding	Bos taurus BEN domain containing 5 (BEND5), mRNA. [Source:RefSeq mRNA;Acc:NM_001190953]
ENSBTAG00000020444	ENSBTAT00000033290	ENSBTAP00000033207	3	100674202	100769017	MAST2	protein_coding	microtubule associated serine/threonine kinase 2 [Source:HGNC Symbol;Acc:HGNC:19035]
ENSBTAG00000011822	ENSBTAT00000043041	ENSBTAP00000040637	3	101876647	101939033	C1orf228	protein_coding	chromosome 1 open reading frame 228 [Source:HGNC Symbol;Acc:HGNC:34345]
ENSBTAG00000012355	ENSBTAT00000044414	ENSBTAP00000041912	3	101957666	102232064	RNF220	protein_coding	Bos taurus ring finger protein 220 (RNF220), mRNA. [Source:RefSeq mRNA;Acc:NM_001076941]
ENSBTAG00000012355	ENSBTAT00000016395	ENSBTAP00000016395	3	101957666	102232064	RNF220	protein_coding	Bos taurus ring finger protein 220 (RNF220), mRNA. [Source:RefSeq mRNA;Acc:NM_001076941]
ENSBTAG00000037810	ENSBTAT00000055696	ENSBTAP00000051722	3	103642310	103643236		protein_coding	Uncharacterized protein [Source:UniProtKB/TrEMBL;Acc:E1B7N7]
ENSBTAG00000046261	ENSBTAT00000065577		3	106294419	106294690		pseudogene
ENSBTAG00000021922	ENSBTAT00000029227	ENSBTAP00000029227	3	106311859	106358978	SMAP2	protein_coding	Bos taurus small ArfGAP2 (SMAP2), mRNA. [Source:RefSeq mRNA;Acc:NM_001075670]
ENSBTAG00000024107	ENSBTAT00000033256	ENSBTAP00000033176	3	108596223	108649755	INPP5B	protein_coding	inositol polyphosphate-5-phosphatase, 75kDa [Source:HGNC Symbol;Acc:HGNC:6077]
ENSBTAG00000006511	ENSBTAT00000008535	ENSBTAP00000008535	3	108651328	108691372	MTF1	protein_coding	Bos taurus metal-regulatory transcription factor 1 (MTF1), mRNA. [Source:RefSeq mRNA;Acc:NM_001035080]
ENSBTAG00000026181	ENSBTAT00000006163	ENSBTAP00000006163	3	113907720	114031371	UGT1A1	protein_coding	Bos taurus UDP glucuronosyltransferase 1 family, polypeptide A6 (UGT1A6), mRNA. [Source:RefSeq mRNA;Acc:NM_174762]
ENSBTAG00000026181	ENSBTAT00000037089	ENSBTAP00000036928	3	113907720	114031371	UGT1A1	protein_coding	Bos taurus UDP glucuronosyltransferase 1 family, polypeptide A6 (UGT1A6), mRNA. [Source:RefSeq mRNA;Acc:NM_174762]
ENSBTAG00000014652	ENSBTAT00000019509	ENSBTAP00000019509	3	114192084	114278198	TRPM8	protein_coding	transient receptor potential cation channel, subfamily M, member 8 [Source:HGNC Symbol;Acc:HGNC:17961]
ENSBTAG00000017826	ENSBTAT00000013719	ENSBTAP00000013719	3	118043316	118073266	SCLY	protein_coding	Bos taurus selenocysteine lyase (SCLY), mRNA. [Source:RefSeq mRNA;Acc:NM_001083804]
ENSBTAG00000010164	ENSBTAT00000063447	ENSBTAP00000054272	3	118074855	118096926	ESPNL	protein_coding	espin-like [Source:HGNC Symbol;Acc:HGNC:27937]
ENSBTAG00000010164	ENSBTAT00000013414	ENSBTAP00000013414	3	118074855	118096926	ESPNL	protein_coding	espin-like [Source:HGNC Symbol;Acc:HGNC:27937]
ENSBTAG00000015973	ENSBTAT00000048470	ENSBTAP00000045498	3	118273223	118334789	TRAF3IP1	protein_coding	TNF receptor-associated factor 3 interacting protein 1 [Source:HGNC Symbol;Acc:HGNC:17861]
ENSBTAG00000017764	ENSBTAT00000023621	ENSBTAP00000023621	3	118937215	119412428	HDAC4	protein_coding	histone deacetylase 4 [Source:HGNC Symbol;Acc:HGNC:14063]
ENSBTAG00000039566	ENSBTAT00000056380	ENSBTAP00000050879	3	119869625	119870584		protein_coding	Olfactory receptor [Source:UniProtKB/TrEMBL;Acc:G3X889]
ENSBTAG00000023806	ENSBTAT00000032665	ENSBTAP00000032594	4	4494964	4728977	COBL	protein_coding	Cordon-bleu homolog (Mouse); Uncharacterized protein [Source:UniProtKB/TrEMBL;Acc:A0JNG1]
ENSBTAG00000027134	ENSBTAT00000020774	ENSBTAP00000020774	4	12944830	13323452	DYNC1I1	protein_coding	Bos taurus dynein, cytoplasmic 1, intermediate chain 1 (DYNC1I1), mRNA. [Source:RefSeq mRNA;Acc:NM_001046516]
ENSBTAG00000021905	ENSBTAT00000061250	ENSBTAP00000053176	4	22333433	23127587	DGKB	protein_coding	diacylglycerol kinase, beta 90kDa [Source:HGNC Symbol;Acc:HGNC:2850]
ENSBTAG00000003808	ENSBTAT00000004971	ENSBTAP00000004971	4	27174250	27457097	HDAC9	protein_coding	histone deacetylase 9 [Source:HGNC Symbol;Acc:HGNC:14065]
ENSBTAG00000015539	ENSBTAT00000033832	ENSBTAP00000033741	4	31017033	31222267	RAPGEF5	protein_coding	Rap guanine nucleotide exchange factor (GEF) 5 [Source:HGNC Symbol;Acc:HGNC:16862]
ENSBTAG00000005997	ENSBTAT00000020806	ENSBTAP00000020806	4	33026387	33095702	ABCB1	protein_coding	Uncharacterized protein [Source:UniProtKB/TrEMBL;Acc:G3X771]
ENSBTAG00000014161	ENSBTAT00000018822	ENSBTAP00000018822	4	44601612	44662241	ARMC10	protein_coding	armadillo repeat containing 10 [Source:HGNC Symbol;Acc:HGNC:21706]
ENSBTAG00000000189	ENSBTAT00000000214	ENSBTAP00000000214	4	45806019	46233536	LHFPL3	protein_coding	lipoma HMGIC fusion partner-like 3 [Source:HGNC Symbol;Acc:HGNC:6589]
ENSBTAG00000006589	ENSBTAT00000053450	ENSBTAP00000049907	4	51035771	51249563	CFTR	protein_coding	Bos taurus cystic fibrosis transmembrane conductance regulator (ATP-binding cassette sub-family C, member 7) (CFTR), mRNA. [Source:RefSeq mRNA;Acc:NM_174018]
ENSBTAG00000001976	ENSBTAT00000002563	ENSBTAP00000002563	4	65155644	65175535	PPP1R17	protein_coding	protein phosphatase 1, regulatory subunit 17 [Source:HGNC Symbol;Acc:HGNC:16973]
ENSBTAG00000045567	ENSBTAT00000065419	ENSBTAP00000054182	4	67039128	67042478	PRR15	protein_coding	proline rich 15 [Source:HGNC Symbol;Acc:HGNC:22310]
ENSBTAG00000007146	ENSBTAT00000009404	ENSBTAP00000009404	4	67482871	67604560	CPVL	protein_coding	carboxypeptidase, vitellogenic-like [Source:HGNC Symbol;Acc:HGNC:14399]
ENSBTAG00000019024	ENSBTAT00000025319	ENSBTAP00000025319	4	68444078	68773093	JAZF1	protein_coding	Bos taurus JAZF zinc finger 1 (JAZF1), mRNA. [Source:RefSeq mRNA;Acc:NM_001206257]
ENSBTAG00000012653	ENSBTAT00000016813	ENSBTAP00000016813	4	77706698	77797331	CAMK2B	protein_coding	Bos taurus calcium/calmodulin-dependent protein kinase II beta (CAMK2B), mRNA. [Source:RefSeq mRNA;Acc:NM_001035357]
ENSBTAG00000002859	ENSBTAT00000056695	ENSBTAP00000050899	4	83451124	83478290		protein_coding	Uncharacterized protein [Source:UniProtKB/TrEMBL;Acc:F1MSY8]
ENSBTAG00000032077	ENSBTAT00000045500	ENSBTAP00000042881	4	85436727	86002071	KCND2	protein_coding	Bos taurus potassium voltage-gated channel, Shal-related subfamily, member 2 (KCND2), mRNA. [Source:RefSeq mRNA;Acc:NM_001191184]
ENSBTAG00000012119	ENSBTAT00000061644	ENSBTAP00000053776	4	87077523	87295626	PTPRZ1	protein_coding	protein tyrosine phosphatase, receptor-type, Z polypeptide 1 [Source:HGNC Symbol;Acc:HGNC:9685]
ENSBTAG00000005110	ENSBTAT00000006737	ENSBTAP00000006737	4	87522151	88100974	CADPS2	protein_coding	Bos taurus Ca++-dependent secretion activator 2 (CADPS2), mRNA. [Source:RefSeq mRNA;Acc:NM_001102055]
ENSBTAG00000014543	ENSBTAT00000019327	ENSBTAP00000019327	4	96581220	97047201	PLEX2	protein_coding	Bos taurus plexin A4 (PLXNA4), mRNA. [Source:RefSeq mRNA;Acc:NM_001191504]
ENSBTAG00000003372	ENSBTAT00000004376	ENSBTAP00000004376	4	98840894	98876172	SLC35B4	protein_coding	Bos taurus solute carrier family 35, member B4 (SLC35B4), mRNA. [Source:RefSeq mRNA;Acc:NM_001192941]
ENSBTAG00000031548	ENSBTAT00000044723	ENSBTAP00000042194	4	99787244	99948547		protein_coding	Bos taurus uncharacterized LOC514257 (LOC514257), mRNA. [Source:RefSeq mRNA;Acc:NM_001075657]
ENSBTAG00000047605	ENSBTAT00000054744	ENSBTAP00000051345	4	99882313	99932341		protein_coding	Uncharacterized protein [Source:UniProtKB/TrEMBL;Acc:E1BIE9]
ENSBTAG00000017427	ENSBTAT00000023166	ENSBTAP00000023166	4	100331944	100345306	FAM180A	protein_coding	family with sequence similarity 180, member A [Source:HGNC Symbol;Acc:HGNC:33773]
ENSBTAG00000002431	ENSBTAT00000003151	ENSBTAP00000003151	4	102977535	103090730	TRIM24	protein_coding	tripartite motif containing 24 [Source:HGNC Symbol;Acc:HGNC:11812]
ENSBTAG00000017860	ENSBTAT00000023740	ENSBTAP00000023740	4	103888216	104017538	HIPK2	protein_coding	homeodomain interacting protein kinase 2 [Source:HGNC Symbol;Acc:HGNC:14402]
ENSBTAG00000004799	ENSBTAT00000033630	ENSBTAP00000033540	4	104715530	104781684	DENND2A	protein_coding	DENN/MADD domain containing 2A [Source:HGNC Symbol;Acc:HGNC:22212]
ENSBTAG00000031236	ENSBTAT00000044230	ENSBTAP00000041742	4	106342661	106350335		protein_coding	Bos taurus uncharacterized LOC780846 (LOC780846), mRNA. [Source:RefSeq mRNA;Acc:NM_001079651]
ENSBTAG00000011191	ENSBTAT00000014860	ENSBTAP00000014860	4	107987828	107988772		protein_coding	Olfactory receptor [Source:UniProtKB/TrEMBL;Acc:F1N236]
ENSBTAG00000006022	ENSBTAT00000007912	ENSBTAP00000007912	4	113528365	113533520	ATP6V0E2	protein_coding	Bos taurus ATPase, H+ transporting V0 subunit e2 (ATP6V0E2), mRNA. [Source:RefSeq mRNA;Acc:NM_001097574]
ENSBTAG00000021260	ENSBTAT00000028329	ENSBTAP00000028329	4	115335971	115360689	GALNT11	protein_coding	polypeptide N-acetylgalactosaminyltransferase 11 [Source:HGNC Symbol;Acc:HGNC:19875]
ENSBTAG00000008032	ENSBTAT00000038295	ENSBTAP00000038110	4	115901833	115951987		protein_coding	Uncharacterized protein [Source:UniProtKB/TrEMBL;Acc:F1N6J8]
ENSBTAG00000047979	ENSBTAT00000043677	ENSBTAP00000041231	4	117153120	117411239		protein_coding	Uncharacterized protein [Source:UniProtKB/TrEMBL;Acc:E1BMH9]
ENSBTAG00000021941	ENSBTAT00000029251	ENSBTAP00000029251	4	117555541	117803944	DPP6	protein_coding	dipeptidyl-peptidase 6 [Source:HGNC Symbol;Acc:HGNC:3010]
ENSBTAG00000002891	ENSBTAT00000003759	ENSBTAP00000003759	4	117713085	117730633	HTR5A	protein_coding	Bos taurus 5-hydroxytryptamine (serotonin) receptor 5A (HTR5A), mRNA. [Source:RefSeq mRNA;Acc:NM_001192842]
ENSBTAG00000045542	ENSBTAT00000063410	ENSBTAP00000054913	5	488996	515104		protein_coding	Uncharacterized protein [Source:UniProtKB/TrEMBL;Acc:G3MZB7]
ENSBTAG00000018575	ENSBTAT00000049552	ENSBTAP00000046430	5	1907925	2352693	TRHDE	protein_coding	thyrotropin-releasing hormone degrading enzyme [Source:HGNC Symbol;Acc:HGNC:30748]
ENSBTAG00000018575	ENSBTAT00000064879	ENSBTAP00000056553	5	1907925	2352693	TRHDE	protein_coding	thyrotropin-releasing hormone degrading enzyme [Source:HGNC Symbol;Acc:HGNC:30748]
ENSBTAG00000011590	ENSBTAT00000015396	ENSBTAP00000015396	5	4974615	5021025	GLIPR1	protein_coding	Bos taurus GLI pathogenesis-related 1 (GLIPR1), mRNA. [Source:RefSeq mRNA;Acc:NM_001076984]
ENSBTAG00000011336	ENSBTAT00000048210	ENSBTAP00000045291	5	9787259	9960051	OTOGL	protein_coding	otogelin-like [Source:HGNC Symbol;Acc:HGNC:26901]
ENSBTAG00000011336	ENSBTAT00000048174	ENSBTAP00000045258	5	9787259	9960051	OTOGL	protein_coding	otogelin-like [Source:HGNC Symbol;Acc:HGNC:26901]
ENSBTAG00000011367	ENSBTAT00000015103	ENSBTAP00000015103	5	10409389	10566010	LIN7A	protein_coding	Bos taurus lin-7 homolog A (C. elegans) (LIN7A), mRNA. [Source:RefSeq mRNA;Acc:NM_001079602]
ENSBTAG00000045384	ENSBTAT00000062817		5	14477781	14477881	U6	snRNA	U6 spliceosomal RNA [Source:RFAM;Acc:RF00026]
ENSBTAG00000033594	ENSBTAT00000047740	ENSBTAP00000044918	5	22719223	22720382	C12orf74	protein_coding	chromosome 12 open reading frame 74 [Source:HGNC Symbol;Acc:HGNC:27887]
ENSBTAG00000004484	ENSBTAT00000005881	ENSBTAP00000005881	5	24226912	24374720	CEP83	protein_coding	centrosomal protein 83kDa [Source:HGNC Symbol;Acc:HGNC:17966]
ENSBTAG00000021339	ENSBTAT00000061543	ENSBTAP00000053165	5	28211640	28331404	SCN8A	protein_coding	sodium channel, voltage gated, type VIII, alpha subunit [Source:HGNC Symbol;Acc:HGNC:10596]
ENSBTAG00000032914	ENSBTAT00000055494	ENSBTAP00000052112	5	28887967	28914607	SLC11A2	protein_coding	Bos taurus solute carrier family 11 (proton-coupled divalent metal ion transporters), member 2 (SLC11A2), mRNA. [Source:RefSeq mRNA;Acc:NM_001101103]
ENSBTAG00000002355	ENSBTAT00000019132	ENSBTAP00000019132	5	29102541	29120314		protein_coding	Uncharacterized protein [Source:UniProtKB/TrEMBL;Acc:F1N4Z6]
ENSBTAG00000032148	ENSBTAT00000045612	ENSBTAP00000042990	5	36197272	36807308	TMEM117	protein_coding	Bos taurus transmembrane protein 117 (TMEM117), mRNA. [Source:RefSeq mRNA;Acc:NM_001101233]
ENSBTAG00000008596	ENSBTAT00000011340	ENSBTAP00000011340	5	38273723	38388071	PRICKLE1	protein_coding	Bos taurus prickle homolog 1 (Drosophila) (PRICKLE1), mRNA. [Source:RefSeq mRNA;Acc:NM_001102534]
ENSBTAG00000003749	ENSBTAT00000004881	ENSBTAP00000004881	5	43266425	43347032	KCNMB4	protein_coding	Bos taurus potassium large conductance calcium-activated channel, subfamily M, beta member 4 (KCNMB4), mRNA. [Source:RefSeq mRNA;Acc:NM_001192523]
ENSBTAG00000020564	ENSBTAT00000055398	ENSBTAP00000049136	5	44533886	44559481		protein_coding	Uncharacterized protein [Source:UniProtKB/TrEMBL;Acc:E1BG16]
ENSBTAG00000020564	ENSBTAT00000052851	ENSBTAP00000050453	5	44533886	44559481		protein_coding	Uncharacterized protein [Source:UniProtKB/TrEMBL;Acc:E1BG16]
ENSBTAG00000026323	ENSBTAT00000027401	ENSBTAP00000027401	5	44554333	44559920	LYSB	protein_coding	Bos taurus intestinal lysozyme (LYSB), mRNA. [Source:RefSeq mRNA;Acc:NM_001007805]
ENSBTAG00000039435	ENSBTAT00000053178	ENSBTAP00000047700	5	48773272	48844474	LEMD3	protein_coding	inner nuclear membrane protein Man1 [Source:RefSeq peptide;Acc:NP_001179628]
ENSBTAG00000018861	ENSBTAT00000053671	ENSBTAP00000052719	5	49606970	49682912	C12orf56	protein_coding	chromosome 12 open reading frame 56 [Source:HGNC Symbol;Acc:HGNC:26967]
ENSBTAG00000021336	ENSBTAT00000028441	ENSBTAP00000028441	5	56233023	56258780	KIF5A	protein_coding	kinesin family member 5A [Source:HGNC Symbol;Acc:HGNC:6323]
ENSBTAG00000010444	ENSBTAT00000013790	ENSBTAP00000013790	5	57539933	57560884	ERBB3	protein_coding	Bos taurus v-erb-b2 erythroblastic leukemia viral oncogene homolog 3 (avian) (ERBB3), mRNA. [Source:RefSeq mRNA;Acc:NM_001103105]
ENSBTAG00000038521	ENSBTAT00000056321	ENSBTAP00000049913	5	58781761	58782696		protein_coding	Olfactory receptor [Source:UniProtKB/TrEMBL;Acc:F1MMU0]
ENSBTAG00000031111	ENSBTAT00000044037	ENSBTAP00000041554	5	58796713	58797757		protein_coding	Olfactory receptor [Source:UniProtKB/TrEMBL;Acc:E1BNI3]
ENSBTAG00000031111	ENSBTAT00000015060	ENSBTAP00000015060	5	58796713	58797757		protein_coding	Olfactory receptor [Source:UniProtKB/TrEMBL;Acc:E1BNI3]
ENSBTAG00000031097	ENSBTAT00000008283	ENSBTAP00000008283	5	59618501	59619439		protein_coding	Olfactory receptor [Source:UniProtKB/TrEMBL;Acc:F1N6X1]
ENSBTAG00000045982	ENSBTAT00000055437	ENSBTAP00000052243	5	60120924	60121865		protein_coding	Olfactory receptor [Source:UniProtKB/TrEMBL;Acc:G3X8B5]
ENSBTAG00000001894	ENSBTAT00000002464	ENSBTAP00000002464	5	61446535	61498524	NEDD1	protein_coding	Bos taurus neural precursor cell expressed, developmentally down-regulated 1 (NEDD1), mRNA. [Source:RefSeq mRNA;Acc:NM_001035333]
ENSBTAG00000030994	ENSBTAT00000056361	ENSBTAP00000052722	5	63230086	63658310	ANKS1B	protein_coding	ankyrin repeat and sterile alpha motif domain containing 1B [Source:HGNC Symbol;Acc:HGNC:24600]
ENSBTAG00000030994	ENSBTAT00000043868	ENSBTAP00000041406	5	63230086	63658310	ANKS1B	protein_coding	ankyrin repeat and sterile alpha motif domain containing 1B [Source:HGNC Symbol;Acc:HGNC:24600]
ENSBTAG00000021953	ENSBTAT00000029269	ENSBTAP00000029269	5	72157229	72769395	LARGE	protein_coding	like-glycosyltransferase [Source:HGNC Symbol;Acc:HGNC:6511]
ENSBTAG00000039524	ENSBTAT00000017482	ENSBTAP00000017482	5	74875954	74876802		protein_coding	Uncharacterized protein [Source:UniProtKB/TrEMBL;Acc:G3X724]
ENSBTAG00000009064	ENSBTAT00000011947	ENSBTAP00000011947	5	75724620	75745819	CSF2RB	protein_coding	colony stimulating factor 2 receptor, beta, low-affinity (granulocyte-macrophage) [Source:HGNC Symbol;Acc:HGNC:2436]
ENSBTAG00000011095	ENSBTAT00000014725	ENSBTAP00000014725	5	80665382	80721457	FAR2	protein_coding	Bos taurus fatty acyl CoA reductase 2 (FAR2), mRNA. [Source:RefSeq mRNA;Acc:NM_001076022]
ENSBTAG00000002313	ENSBTAT00000002982	ENSBTAP00000002982	5	83398954	83986176	ITPR2	protein_coding	inositol 1,4,5-trisphosphate receptor type 2 [Source:RefSeq peptide;Acc:NP_776794]
ENSBTAG00000013825	ENSBTAT00000018370	ENSBTAP00000018370	5	85480247	85597788	BCAT1	protein_coding	Bos taurus branched chain amino-acid transaminase 1, cytosolic (BCAT1), mRNA. [Source:RefSeq mRNA;Acc:NM_001083644]
ENSBTAG00000020715	ENSBTAT00000043102	ENSBTAP00000040697	5	91835146	92276939	PIK3C2G	protein_coding	phosphatidylinositol-4-phosphate 3-kinase, catalytic subunit type 2 gamma [Source:HGNC Symbol;Acc:HGNC:8973]
ENSBTAG00000004293	ENSBTAT00000030535	ENSBTAP00000030514	5	100367669	100374009	CLEC12B	protein_coding	C-type lectin domain family 12, member B [Source:HGNC Symbol;Acc:HGNC:31966]
ENSBTAG00000042616	ENSBTAT00000059608		5	100916813	100916919	U6	snRNA	U6 spliceosomal RNA [Source:RFAM;Acc:RF00026]
ENSBTAG00000046609	ENSBTAT00000065996	ENSBTAP00000054822	5	101791824	101799616	DPPA3	protein_coding	Bos taurus developmental pluripotency associated 3 (DPPA3), transcript variant 1, mRNA. [Source:RefSeq mRNA;Acc:NM_001111109]
ENSBTAG00000046609	ENSBTAT00000064942	ENSBTAP00000054536	5	101791824	101799616	DPPA3	protein_coding	Bos taurus developmental pluripotency associated 3 (DPPA3), transcript variant 1, mRNA. [Source:RefSeq mRNA;Acc:NM_001111109]
ENSBTAG00000045765	ENSBTAT00000066108		5	103081967	103082596		processed_pseudogene
ENSBTAG00000039256	ENSBTAT00000055707	ENSBTAP00000052785	5	103276708	103332323		protein_coding	Uncharacterized protein [Source:UniProtKB/TrEMBL;Acc:G3X8C9]
ENSBTAG00000008554	ENSBTAT00000011277	ENSBTAP00000011277	5	107937357	108009649	NINJ2	protein_coding	Bos taurus ninjurin 2 (NINJ2), mRNA. [Source:RefSeq mRNA;Acc:NM_001101914]
ENSBTAG00000013658	ENSBTAT00000061182	ENSBTAP00000053339	5	108308618	108549124	ERC1	protein_coding	ELKS/RAB6-interacting/CAST family member 1 [Source:HGNC Symbol;Acc:HGNC:17072]
ENSBTAG00000016198	ENSBTAT00000021556	ENSBTAP00000021556	5	112802547	112864774	EP300	protein_coding	E1A binding protein p300 [Source:HGNC Symbol;Acc:HGNC:3373]
ENSBTAG00000040106	ENSBTAT00000055322	ENSBTAP00000050251	5	112904448	112911243	CHADL	protein_coding	chondroadherin-like [Source:HGNC Symbol;Acc:HGNC:25165]
ENSBTAG00000012481	ENSBTAT00000012125	ENSBTAP00000012125	5	112916436	112943925	RANGAP1	protein_coding	Ran GTPase activating protein 1 [Source:HGNC Symbol;Acc:HGNC:9854]
ENSBTAG00000018660	ENSBTAT00000024829	ENSBTAP00000024829	5	119926286	120029002	PPP6R2	protein_coding	protein phosphatase 6, regulatory subunit 2 [Source:HGNC Symbol;Acc:HGNC:19253]
ENSBTAG00000021337	ENSBTAT00000028448	ENSBTAP00000028448	5	119959433	119985418	SBF1	protein_coding	SET binding factor 1 [Source:HGNC Symbol;Acc:HGNC:10542]
ENSBTAG00000007316	ENSBTAT00000064652	ENSBTAP00000056200	6	8056468	8251738	NDST3	protein_coding	Bos taurus N-deacetylase/N-sulfotransferase (heparan glucosaminyl) 3 (NDST3), mRNA. [Source:RefSeq mRNA;Acc:NM_001077961]
ENSBTAG00000007316	ENSBTAT00000009623	ENSBTAP00000009623	6	8056468	8251738	NDST3	protein_coding	Bos taurus N-deacetylase/N-sulfotransferase (heparan glucosaminyl) 3 (NDST3), mRNA. [Source:RefSeq mRNA;Acc:NM_001077961]
ENSBTAG00000003131	ENSBTAT00000049596	ENSBTAP00000046465	6	11683810	11962933	NDST4	protein_coding	Bos taurus N-deacetylase/N-sulfotransferase (heparan glucosaminyl) 4 (NDST4), mRNA. [Source:RefSeq mRNA;Acc:NM_001192673]
ENSBTAG00000027655	ENSBTAT00000039829	ENSBTAP00000046244	6	14411562	14419292	TIFA	protein_coding	Bos taurus TRAF-interacting protein with forkhead-associated domain (TIFA), mRNA. [Source:RefSeq mRNA;Acc:NM_001081621]
ENSBTAG00000016005	ENSBTAT00000021305	ENSBTAP00000021305	6	24812682	25136247	PPP3CA	protein_coding	Bos taurus protein phosphatase 3, catalytic subunit, alpha isozyme (PPP3CA), mRNA. [Source:RefSeq mRNA;Acc:NM_174787]
ENSBTAG00000016005	ENSBTAT00000056385	ENSBTAP00000047848	6	24812682	25136247	PPP3CA	protein_coding	Bos taurus protein phosphatase 3, catalytic subunit, alpha isozyme (PPP3CA), mRNA. [Source:RefSeq mRNA;Acc:NM_174787]
ENSBTAG00000015729	ENSBTAT00000064428	ENSBTAP00000055659	6	26547268	26562417	ADH7	protein_coding	alcohol dehydrogenase 7 (class IV), mu or sigma polypeptide [Source:HGNC Symbol;Acc:HGNC:256]
ENSBTAG00000015729	ENSBTAT00000020879	ENSBTAP00000020879	6	26547268	26562417	ADH7	protein_coding	alcohol dehydrogenase 7 (class IV), mu or sigma polypeptide [Source:HGNC Symbol;Acc:HGNC:256]
ENSBTAG00000015464	ENSBTAT00000020549	ENSBTAP00000020549	6	29353894	29354730		protein_coding	Uncharacterized protein [Source:UniProtKB/TrEMBL;Acc:F1MKA7]
ENSBTAG00000020363	ENSBTAT00000027139	ENSBTAP00000027139	6	43675600	43863550	GBA3	protein_coding	Bos taurus glucosidase, beta, acid 3 (cytosolic) (GBA3), mRNA. [Source:RefSeq mRNA;Acc:NM_001191277]
ENSBTAG00000000061	ENSBTAT00000000069	ENSBTAP00000000069	6	51536863	52007783	PCDH7	protein_coding	protocadherin 7 [Source:HGNC Symbol;Acc:HGNC:8659]
ENSBTAG00000006643	ENSBTAT00000008725	ENSBTAP00000008725	6	58486550	58565108	C4orf19	protein_coding	chromosome 4 open reading frame 19 [Source:HGNC Symbol;Acc:HGNC:25618]
ENSBTAG00000017837	ENSBTAT00000023711	ENSBTAP00000023711	6	67260993	67714458	GABRB1	protein_coding	Gamma-aminobutyric acid receptor subunit beta-1 [Source:UniProtKB/Swiss-Prot;Acc:P08220]
ENSBTAG00000003443	ENSBTAT00000004472	ENSBTAP00000004472	6	69952426	70003063	USP46	protein_coding	ubiquitin specific peptidase 46 [Source:HGNC Symbol;Acc:HGNC:20075]
ENSBTAG00000035480	ENSBTAT00000040332		6	69985404	69985513		miRNA
ENSBTAG00000044161	ENSBTAT00000061371	ENSBTAP00000053473	6	72732591	72760814	NMU	protein_coding	neuromedin U [Source:HGNC Symbol;Acc:HGNC:7859]
ENSBTAG00000009471	ENSBTAT00000012468	ENSBTAP00000012468	6	73021614	73095955	CEP135	protein_coding	Bos taurus centrosomal protein 135kDa (CEP135), mRNA. [Source:RefSeq mRNA;Acc:NM_001075406]
ENSBTAG00000009471	ENSBTAT00000046289	ENSBTAP00000043603	6	73021614	73095955	CEP135	protein_coding	Bos taurus centrosomal protein 135kDa (CEP135), mRNA. [Source:RefSeq mRNA;Acc:NM_001075406]
ENSBTAG00000002330	ENSBTAT00000003005	ENSBTAP00000054264	6	73629778	73630251		protein_coding	Uncharacterized protein [Source:UniProtKB/TrEMBL;Acc:G3MXJ7]
ENSBTAG00000032350	ENSBTAT00000025005	ENSBTAP00000025005	6	86034662	86055504		protein_coding	Uncharacterized protein [Source:UniProtKB/TrEMBL;Acc:M0QW17]
ENSBTAG00000011952	ENSBTAT00000015862	ENSBTAP00000015862	6	87035926	87094952	SULT1E1	protein_coding	Bos taurus sulfotransferase family 1E, estrogen-preferring, member 1 (SULT1E1), mRNA. [Source:RefSeq mRNA;Acc:NM_177488]
ENSBTAG00000021372	ENSBTAT00000005626	ENSBTAP00000005626	6	93528980	93628589	2014-09-11	protein_coding	Bos taurus septin 11 (SEPT11), mRNA. [Source:RefSeq mRNA;Acc:NM_001082447]
ENSBTAG00000014805	ENSBTAT00000019702	ENSBTAP00000019702	6	98990766	99029322	ENOPH1	protein_coding	Bos taurus enolase-phosphatase 1 (ENOPH1), mRNA. [Source:RefSeq mRNA;Acc:NM_001075875]
ENSBTAG00000021729	ENSBTAT00000028965	ENSBTAP00000028965	6	104991391	105015210	C4orf50	protein_coding	chromosome 4 open reading frame 50 [Source:HGNC Symbol;Acc:HGNC:33766]
ENSBTAG00000021128	ENSBTAT00000028152	ENSBTAP00000028152	6	107929464	108018486	ADD1	protein_coding	adducin 1 (alpha) [Source:HGNC Symbol;Acc:HGNC:243]
ENSBTAG00000046663	ENSBTAT00000063611	ENSBTAP00000055269	7	1560274	1562213	CBY3	protein_coding	chibby homolog 3 (Drosophila) [Source:HGNC Symbol;Acc:HGNC:33278]
ENSBTAG00000045588	ENSBTAT00000066038	ENSBTAP00000055741	7	5655109	5659111		protein_coding	Uncharacterized protein [Source:UniProtKB/TrEMBL;Acc:G3N1J6]
ENSBTAG00000005289	ENSBTAT00000006959	ENSBTAP00000006959	7	6408552	6427823	CHERP	protein_coding	Bos taurus calcium homeostasis endoplasmic reticulum protein (CHERP), mRNA. [Source:RefSeq mRNA;Acc:NM_001109798]
ENSBTAG00000002447	ENSBTAT00000003176	ENSBTAP00000003176	7	6428155	6441115	C19orf44	protein_coding	chromosome 19 open reading frame 44 [Source:HGNC Symbol;Acc:HGNC:26141]
ENSBTAG00000009990	ENSBTAT00000017060	ENSBTAP00000017060	7	6484001	6590069	EPS15L1	protein_coding	Bos taurus epidermal growth factor receptor pathway substrate 15-like 1 (EPS15L1), mRNA. [Source:RefSeq mRNA;Acc:NM_001101871]
ENSBTAG00000033092	ENSBTAT00000024940	ENSBTAP00000024940	7	8067706	8068653		protein_coding	Uncharacterized protein [Source:UniProtKB/TrEMBL;Acc:F1MR94]
ENSBTAG00000039319	ENSBTAT00000036382	ENSBTAP00000036241	7	8508473	8532514		protein_coding	Uncharacterized protein [Source:UniProtKB/TrEMBL;Acc:E1BHD5]
ENSBTAG00000020615	ENSBTAT00000027472	ENSBTAP00000027472	7	9168858	9178475	CCDC105	protein_coding	Bos taurus coiled-coil domain containing 105 (CCDC105), mRNA. [Source:RefSeq mRNA;Acc:NM_001046292]
ENSBTAG00000014365	ENSBTAT00000057152	ENSBTAP00000048211	7	11459646	11468452		protein_coding	Uncharacterized protein [Source:UniProtKB/TrEMBL;Acc:G5E669]
ENSBTAG00000039809	ENSBTAT00000053935	ENSBTAP00000055586	7	14888996	14895879		protein_coding	Uncharacterized protein [Source:UniProtKB/TrEMBL;Acc:G3N159]
ENSBTAG00000004369	ENSBTAT00000005708	ENSBTAP00000005708	7	15043601	15045442		protein_coding	Olfactory receptor [Source:UniProtKB/TrEMBL;Acc:E1B938]
ENSBTAG00000012314	ENSBTAT00000016342	ENSBTAP00000016342	7	16768644	16802349	LDLR	protein_coding	Bos taurus low density lipoprotein receptor (LDLR), mRNA. [Source:RefSeq mRNA;Acc:NM_001166530]
ENSBTAG00000011805	ENSBTAT00000015669	ENSBTAP00000015669	7	20503792	20524334	M6PRBP1	protein_coding	Bos taurus perilipin 3 (PLIN3), mRNA. [Source:RefSeq mRNA;Acc:NM_001077046]
ENSBTAG00000011252	ENSBTAT00000014945	ENSBTAP00000014945	7	23062886	23169956	RAD50	protein_coding	Bos taurus RAD50 homolog (S. cerevisiae) (RAD50), mRNA. [Source:RefSeq mRNA;Acc:NM_001206868]
ENSBTAG00000005961	ENSBTAT00000052263	ENSBTAP00000047577	7	24318564	24436629	CDC42SE2	protein_coding	Bos taurus CDC42 small effector 2 (CDC42SE2), mRNA. [Source:RefSeq mRNA;Acc:NM_001102537]
ENSBTAG00000031069	ENSBTAT00000043983	ENSBTAP00000041510	7	32140926	32313012	SNX24	protein_coding	Bos taurus sorting nexin 24 (SNX24), mRNA. [Source:RefSeq mRNA;Acc:NM_001076311]
ENSBTAG00000006978	ENSBTAT00000009173	ENSBTAP00000009173	7	35662599	35763653	HSD17B4	protein_coding	Bos taurus hydroxysteroid (17-beta) dehydrogenase 4 (HSD17B4), mRNA. [Source:RefSeq mRNA;Acc:NM_001007809]
ENSBTAG00000046034	ENSBTAT00000062946	ENSBTAP00000056062	7	40467799	40469181	EEF1A1	protein_coding	eukaryotic translation elongation factor 1 alpha 1 [Source:HGNC Symbol;Acc:HGNC:3189]
ENSBTAG00000001394	ENSBTAT00000001830	ENSBTAP00000001830	7	40475155	40479104	TMED9	protein_coding	Bos taurus transmembrane emp24 protein transport domain containing 9 (TMED9), mRNA. [Source:RefSeq mRNA;Acc:NM_001034812]
ENSBTAG00000038722	ENSBTAT00000055072	ENSBTAP00000048626	7	43482715	43483650		protein_coding	Uncharacterized protein [Source:UniProtKB/TrEMBL;Acc:F1MQT0]
ENSBTAG00000000469	ENSBTAT00000000596	ENSBTAP00000000596	7	47425980	47450747	PPP2CA	protein_coding	Bos taurus protein phosphatase 2, catalytic subunit, alpha isozyme (PPP2CA), mRNA. [Source:RefSeq mRNA;Acc:NM_181031]
ENSBTAG00000010069	ENSBTAT00000013284	ENSBTAP00000013284	7	51438727	51442500	EGR1	protein_coding	Bos taurus early growth response 1 (EGR1), mRNA. [Source:RefSeq mRNA;Acc:NM_001045875]
ENSBTAG00000017349	ENSBTAT00000023076	ENSBTAP00000023076	7	54152475	54281944	PCDHGA8	protein_coding	Bos taurus protocadherin gamma subfamily B, 4 (PCDHGB4), mRNA. [Source:RefSeq mRNA;Acc:NM_001102513]
ENSBTAG00000017349	ENSBTAT00000053499	ENSBTAP00000048790	7	54152475	54281944	PCDHGA8	protein_coding	Bos taurus protocadherin gamma subfamily B, 4 (PCDHGB4), mRNA. [Source:RefSeq mRNA;Acc:NM_001102513]
ENSBTAG00000017349	ENSBTAT00000023071	ENSBTAP00000023071	7	54152475	54281944	PCDHGA8	protein_coding	Bos taurus protocadherin gamma subfamily B, 4 (PCDHGB4), mRNA. [Source:RefSeq mRNA;Acc:NM_001102513]
ENSBTAG00000019012	ENSBTAT00000025305	ENSBTAP00000025305	7	57253501	57563233	KCTD16	protein_coding	potassium channel tetramerization domain containing 16 [Source:HGNC Symbol;Acc:HGNC:29244]
ENSBTAG00000005800	ENSBTAT00000007628	ENSBTAP00000007628	7	66766525	67109288	GRIA1	protein_coding	glutamate receptor, ionotropic, AMPA 1 [Source:HGNC Symbol;Acc:HGNC:4571]
ENSBTAG00000036102	ENSBTAT00000064478	ENSBTAP00000054981	7	70691095	70731179		protein_coding	Uncharacterized protein [Source:UniProtKB/TrEMBL;Acc:G3MZ05]
ENSBTAG00000036102	ENSBTAT00000065153	ENSBTAP00000054795	7	70691095	70731179		protein_coding	Uncharacterized protein [Source:UniProtKB/TrEMBL;Acc:G3MZ05]
ENSBTAG00000036102	ENSBTAT00000050597	ENSBTAP00000047278	7	70691095	70731179		protein_coding	Uncharacterized protein [Source:UniProtKB/TrEMBL;Acc:G3MZ05]
ENSBTAG00000008916	ENSBTAT00000011735	ENSBTAP00000011735	7	71003540	71115619	CYFIP2	protein_coding	cytoplasmic FMR1 interacting protein 2 [Source:HGNC Symbol;Acc:HGNC:13760]
ENSBTAG00000025071	ENSBTAT00000035030	ENSBTAP00000034910	7	82387328	82589268	TENM2	protein_coding	teneurin transmembrane protein 2 [Source:HGNC Symbol;Acc:HGNC:29943]
ENSBTAG00000039591	ENSBTAT00000055060	ENSBTAP00000053007	7	85222951	85267629	TMEM167A	protein_coding	Bos taurus transmembrane protein 167A (TMEM167A), mRNA. [Source:RefSeq mRNA;Acc:NM_001114511]
ENSBTAG00000045243	ENSBTAT00000062676		7	85233543	85233680	snoU109	snoRNA	Small nucleolar RNA U109 [Source:RFAM;Acc:RF01233]
ENSBTAG00000000874	ENSBTAT00000037077	ENSBTAP00000036917	7	98444979	98581253	CAST	protein_coding	Bos taurus calpastatin (CAST), transcript variant 1, mRNA. [Source:RefSeq mRNA;Acc:NM_001030318]
ENSBTAG00000000874	ENSBTAT00000011029	ENSBTAP00000011029	7	98444979	98581253	CAST	protein_coding	Bos taurus calpastatin (CAST), transcript variant 1, mRNA. [Source:RefSeq mRNA;Acc:NM_001030318]
ENSBTAG00000000874	ENSBTAT00000027864	ENSBTAP00000027864	7	98444979	98581253	CAST	protein_coding	Bos taurus calpastatin (CAST), transcript variant 1, mRNA. [Source:RefSeq mRNA;Acc:NM_001030318]
ENSBTAG00000000874	ENSBTAT00000065978	ENSBTAP00000056154	7	98444979	98581253	CAST	protein_coding	Bos taurus calpastatin (CAST), transcript variant 1, mRNA. [Source:RefSeq mRNA;Acc:NM_001030318]
ENSBTAG00000021445	ENSBTAT00000028590	ENSBTAP00000028590	7	102456175	102555855	ST8SIA4	protein_coding	ST8 alpha-N-acetyl-neuraminide alpha-2,8-sialyltransferase 4 [Source:HGNC Symbol;Acc:HGNC:10871]
ENSBTAG00000027728	ENSBTAT00000039965	ENSBTAP00000039749	7	105030976	105045004	NUDT12	protein_coding	Bos taurus nudix (nucleoside diphosphate linked moiety X)-type motif 12 (NUDT12), mRNA. [Source:RefSeq mRNA;Acc:NM_001046608]
ENSBTAG00000010326	ENSBTAT00000013637	ENSBTAP00000013637	8	1792852	1816770	AADAT	protein_coding	aminoadipate aminotransferase [Source:HGNC Symbol;Acc:HGNC:17929]
ENSBTAG00000035007	ENSBTAT00000049479	ENSBTAP00000046367	8	3816704	5330369	GALNTL6	protein_coding	Bos taurus UDP-N-acetyl-alpha-D-galactosamine:polypeptide N-acetylgalactosaminyltransferase-like 6 (GALNTL6), mRNA. [Source:RefSeq mRNA;Acc:NM_001191298]
ENSBTAG00000021632	ENSBTAT00000028825	ENSBTAP00000028825	8	8635550	9019576	MSRA	protein_coding	Bos taurus methionine sulfoxide reductase A (MSRA), mRNA. [Source:RefSeq mRNA;Acc:NM_174114]
ENSBTAG00000008845	ENSBTAT00000049079	ENSBTAP00000046018	8	9692513	9819880	INTS9	protein_coding	integrator complex subunit 9 [Source:HGNC Symbol;Acc:HGNC:25592]
ENSBTAG00000035084	ENSBTAT00000061597	ENSBTAP00000053192	8	10002972	10091175	FZD3	protein_coding	Bos taurus frizzled family receptor 3 (FZD3), mRNA. [Source:RefSeq mRNA;Acc:NM_001192964]
ENSBTAG00000002730	ENSBTAT00000003541	ENSBTAP00000003541	8	10456058	10576397	ELP3	protein_coding	Bos taurus elongation protein 3 homolog (S. cerevisiae) (ELP3), mRNA. [Source:RefSeq mRNA;Acc:NM_001130762]
ENSBTAG00000034391	ENSBTAT00000048718	ENSBTAP00000045709	8	16979568	16993174	EQTN	protein_coding	equatorin, sperm acrosome associated [Source:HGNC Symbol;Acc:HGNC:1359]
ENSBTAG00000034391	ENSBTAT00000065145	ENSBTAP00000056530	8	16979568	16993174	EQTN	protein_coding	equatorin, sperm acrosome associated [Source:HGNC Symbol;Acc:HGNC:1359]
ENSBTAG00000034391	ENSBTAT00000066286	ENSBTAP00000055857	8	16979568	16993174	EQTN	protein_coding	equatorin, sperm acrosome associated [Source:HGNC Symbol;Acc:HGNC:1359]
ENSBTAG00000047195	ENSBTAT00000048617	ENSBTAP00000052699	8	22729310	22729897		protein_coding	Uncharacterized protein [Source:UniProtKB/TrEMBL;Acc:E1B8L4]
ENSBTAG00000046097	ENSBTAT00000066275	ENSBTAP00000054811	8	23089413	23090000		protein_coding	Uncharacterized protein [Source:UniProtKB/TrEMBL;Acc:G3MZ20]
ENSBTAG00000047982	ENSBTAT00000064855	ENSBTAP00000055613	8	23102227	23102814		protein_coding	Uncharacterized protein [Source:UniProtKB/TrEMBL;Acc:G3N183]
ENSBTAG00000014103	ENSBTAT00000018755	ENSBTAP00000018755	8	26631852	26859970	SH3GL2	protein_coding	Bos taurus SH3-domain GRB2-like 2 (SH3GL2), mRNA. [Source:RefSeq mRNA;Acc:NM_001076840]
ENSBTAG00000014467	ENSBTAT00000047471	ENSBTAP00000044677	8	40834584	40951448	GLIS3	protein_coding	GLIS family zinc finger 3 [Source:HGNC Symbol;Acc:HGNC:28510]
ENSBTAG00000045064	ENSBTAT00000062497		8	40878226	40878299	bta-mir-2470	miRNA	bta-mir-2470 [Source:miRBase;Acc:MI0011530]
ENSBTAG00000009917	ENSBTAT00000036688	ENSBTAP00000036544	8	45219434	45354500	PIP5K1B	protein_coding	phosphatidylinositol-4-phosphate 5-kinase, type I, beta [Source:HGNC Symbol;Acc:HGNC:8995]
ENSBTAG00000044893	ENSBTAT00000062326		8	45349535	45349639	snoU13	snoRNA	Small nucleolar RNA U13 [Source:RFAM;Acc:RF01210]
ENSBTAG00000018437	ENSBTAT00000061396	ENSBTAP00000053371	8	46705597	46822054	SMC5	protein_coding	structural maintenance of chromosomes 5 [Source:HGNC Symbol;Acc:HGNC:20465]
ENSBTAG00000007659	ENSBTAT00000016014	ENSBTAP00000016014	8	63703647	63767456	CORO2A	protein_coding	Bos taurus coronin, actin binding protein, 2A (CORO2A), mRNA. [Source:RefSeq mRNA;Acc:NM_001038220]
ENSBTAG00000044003	ENSBTAT00000061149	ENSBTAP00000053429	8	65734942	65781291	TEX10	protein_coding	testis expressed 10 [Source:HGNC Symbol;Acc:HGNC:25988]
ENSBTAG00000035708	ENSBTAT00000050195	ENSBTAP00000046936	8	65834278	65865690		protein_coding	Uncharacterized protein [Source:UniProtKB/TrEMBL;Acc:F1ME93]
ENSBTAG00000035707	ENSBTAT00000066259	ENSBTAP00000054780	8	65908757	65918894		protein_coding	Uncharacterized protein [Source:UniProtKB/TrEMBL;Acc:G3MYZ1]
ENSBTAG00000037971	ENSBTAT00000050194	ENSBTAP00000046935	8	66102895	66114341		protein_coding	Uncharacterized protein [Source:UniProtKB/TrEMBL;Acc:G3X821]
ENSBTAG00000015416	ENSBTAT00000055568	ENSBTAP00000050912	8	70525321	70751235	PEBP4	protein_coding	Bos taurus phosphatidylethanolamine-binding protein 4 (PEBP4), mRNA. [Source:RefSeq mRNA;Acc:NM_001034440]
ENSBTAG00000005247	ENSBTAT00000006903	ENSBTAP00000006903	8	77785287	77910313	FRMD3	protein_coding	Bos taurus FERM domain containing 3 (FRMD3), mRNA. [Source:RefSeq mRNA;Acc:NM_001046348]
ENSBTAG00000005247	ENSBTAT00000006906	ENSBTAP00000006906	8	77785287	77910313	FRMD3	protein_coding	Bos taurus FERM domain containing 3 (FRMD3), mRNA. [Source:RefSeq mRNA;Acc:NM_001046348]
ENSBTAG00000008836	ENSBTAT00000011635	ENSBTAP00000011635	8	84850159	84937203	ZNF782	protein_coding	zinc finger protein 782 [Source:HGNC Symbol;Acc:HGNC:33110]
ENSBTAG00000008836	ENSBTAT00000064954	ENSBTAP00000054594	8	84850159	84937203	ZNF782	protein_coding	zinc finger protein 782 [Source:HGNC Symbol;Acc:HGNC:33110]
ENSBTAG00000012922	ENSBTAT00000017171	ENSBTAP00000017171	8	86380913	86424891	PHF2	protein_coding	PHD finger protein 2 [Source:HGNC Symbol;Acc:HGNC:8920]
ENSBTAG00000026992	ENSBTAT00000038638		8	86988544	86988998		pseudogene
ENSBTAG00000003137	ENSBTAT00000004081	ENSBTAP00000004081	8	92346242	92674692	LPPR1	protein_coding	Bos taurus lipid phosphate phosphatase-related protein type 1 (LPPR1), mRNA. [Source:RefSeq mRNA;Acc:NM_001192403]
ENSBTAG00000018445	ENSBTAT00000024549	ENSBTAP00000024549	8	92945058	93145524	GRIN3A	protein_coding	glutamate receptor, ionotropic, N-methyl-D-aspartate 3A [Source:HGNC Symbol;Acc:HGNC:16767]
ENSBTAG00000004571	ENSBTAT00000006004	ENSBTAP00000006004	8	104218993	104239715	PRPF4	protein_coding	Bos taurus PRP4 pre-mRNA processing factor 4 homolog (yeast) (PRPF4), mRNA. [Source:RefSeq mRNA;Acc:NM_001034330]
ENSBTAG00000015335	ENSBTAT00000063222	ENSBTAP00000056020	9	7914952	8455993	BAI3	protein_coding	brain-specific angiogenesis inhibitor 3 [Source:HGNC Symbol;Acc:HGNC:945]
ENSBTAG00000015335	ENSBTAT00000020387	ENSBTAP00000020387	9	7914952	8455993	BAI3	protein_coding	brain-specific angiogenesis inhibitor 3 [Source:HGNC Symbol;Acc:HGNC:945]
ENSBTAG00000002171	ENSBTAT00000061569	ENSBTAP00000053334	9	9816087	9892709	FAM135A	protein_coding	family with sequence similarity 135, member A [Source:HGNC Symbol;Acc:HGNC:21084]
ENSBTAG00000045726	ENSBTAT00000064564	ENSBTAP00000056085	9	15798579	15802324		protein_coding	Uncharacterized protein [Source:UniProtKB/TrEMBL;Acc:G3N2H2]
ENSBTAG00000020825	ENSBTAT00000027750	ENSBTAP00000027750	9	18690420	18703194	IRAK1BP1	protein_coding	Bos taurus interleukin-1 receptor-associated kinase 1 binding protein 1 (IRAK1BP1), mRNA. [Source:RefSeq mRNA;Acc:NM_001110093]
ENSBTAG00000018634	ENSBTAT00000024794	ENSBTAP00000024794	9	19526852	19547939	SH3BGRL2	protein_coding	SH3 domain binding glutamate-rich protein like 2 [Source:HGNC Symbol;Acc:HGNC:15567]
ENSBTAG00000012096	ENSBTAT00000016044	ENSBTAP00000016044	9	20073014	20335161	BCKDHB	protein_coding	Bos taurus branched chain keto acid dehydrogenase E1, beta polypeptide (BCKDHB), mRNA. [Source:RefSeq mRNA;Acc:NM_174507]
ENSBTAG00000012096	ENSBTAT00000065549	ENSBTAP00000055109	9	20073014	20335161	BCKDHB	protein_coding	Bos taurus branched chain keto acid dehydrogenase E1, beta polypeptide (BCKDHB), mRNA. [Source:RefSeq mRNA;Acc:NM_174507]
ENSBTAG00000009355	ENSBTAT00000012314	ENSBTAP00000012314	9	23746500	23855786	SNAP91	protein_coding	synaptosomal-associated protein, 91kDa [Source:HGNC Symbol;Acc:HGNC:14986]
ENSBTAG00000004394	ENSBTAT00000005765	ENSBTAP00000005765	9	28880110	29001337	PKIB	protein_coding	Bos taurus protein kinase (cAMP-dependent, catalytic) inhibitor beta (PKIB), mRNA. [Source:RefSeq mRNA;Acc:NM_001114518]
ENSBTAG00000033657	ENSBTAT00000047815	ENSBTAP00000044982	9	33014532	33096150	SLC35F1	protein_coding	solute carrier family 35, member F1 [Source:HGNC Symbol;Acc:HGNC:21483]
ENSBTAG00000017393	ENSBTAT00000023131	ENSBTAP00000023131	9	69159349	69262020	L3MBTL3	protein_coding	l(3)mbt-like 3 (Drosophila) [Source:HGNC Symbol;Acc:HGNC:23035]
ENSBTAG00000017393	ENSBTAT00000064787	ENSBTAP00000056210	9	69159349	69262020	L3MBTL3	protein_coding	l(3)mbt-like 3 (Drosophila) [Source:HGNC Symbol;Acc:HGNC:23035]
ENSBTAG00000009665	ENSBTAT00000012740	ENSBTAP00000012740	9	82762003	83311756	UTRN	protein_coding	utrophin [Source:HGNC Symbol;Acc:HGNC:12635]
ENSBTAG00000007388	ENSBTAT00000009713	ENSBTAP00000009713	9	87840982	87862199	ZC3H12D	protein_coding	zinc finger CCCH-type containing 12D [Source:HGNC Symbol;Acc:HGNC:21175]
ENSBTAG00000013551	ENSBTAT00000018021	ENSBTAP00000018021	9	93373745	93439133	NOX3	protein_coding	Bos taurus NADPH oxidase 3 (NOX3), mRNA. [Source:RefSeq mRNA;Acc:NM_001191333]
ENSBTAG00000007668	ENSBTAT00000010089	ENSBTAP00000010089	9	98239672	98376380	AGPAT4	protein_coding	Bos taurus 1-acylglycerol-3-phosphate O-acyltransferase 4 (lysophosphatidic acid acyltransferase, delta) (AGPAT4), mRNA. [Source:RefSeq mRNA;Acc:NM_001015537]
ENSBTAG00000018996	ENSBTAT00000062978	ENSBTAP00000055410	9	98421510	99568077	PARK2	protein_coding	Bos taurus parkinson protein 2, E3 ubiquitin protein ligase (parkin) (PARK2), mRNA. [Source:RefSeq mRNA;Acc:NM_001199065]
ENSBTAG00000018996	ENSBTAT00000065043	ENSBTAP00000054449	9	98421510	99568077	PARK2	protein_coding	Bos taurus parkinson protein 2, E3 ubiquitin protein ligase (parkin) (PARK2), mRNA. [Source:RefSeq mRNA;Acc:NM_001199065]
ENSBTAG00000018996	ENSBTAT00000064741	ENSBTAP00000055427	9	98421510	99568077	PARK2	protein_coding	Bos taurus parkinson protein 2, E3 ubiquitin protein ligase (parkin) (PARK2), mRNA. [Source:RefSeq mRNA;Acc:NM_001199065]
ENSBTAG00000018996	ENSBTAT00000064168	ENSBTAP00000055262	9	98421510	99568077	PARK2	protein_coding	Bos taurus parkinson protein 2, E3 ubiquitin protein ligase (parkin) (PARK2), mRNA. [Source:RefSeq mRNA;Acc:NM_001199065]
ENSBTAG00000018996	ENSBTAT00000025286	ENSBTAP00000025286	9	98421510	99568077	PARK2	protein_coding	Bos taurus parkinson protein 2, E3 ubiquitin protein ligase (parkin) (PARK2), mRNA. [Source:RefSeq mRNA;Acc:NM_001199065]
ENSBTAG00000018996	ENSBTAT00000063967	ENSBTAP00000056268	9	98421510	99568077	PARK2	protein_coding	Bos taurus parkinson protein 2, E3 ubiquitin protein ligase (parkin) (PARK2), mRNA. [Source:RefSeq mRNA;Acc:NM_001199065]
ENSBTAG00000018996	ENSBTAT00000064521	ENSBTAP00000054593	9	98421510	99568077	PARK2	protein_coding	Bos taurus parkinson protein 2, E3 ubiquitin protein ligase (parkin) (PARK2), mRNA. [Source:RefSeq mRNA;Acc:NM_001199065]
ENSBTAG00000011106	ENSBTAT00000044829	ENSBTAP00000042284	9	99649026	100180707	PACRG	protein_coding	Bos taurus PARK2 co-regulated (PACRG), mRNA. [Source:RefSeq mRNA;Acc:NM_001077027]
ENSBTAG00000011106	ENSBTAT00000014748	ENSBTAP00000014748	9	99649026	100180707	PACRG	protein_coding	Bos taurus PARK2 co-regulated (PACRG), mRNA. [Source:RefSeq mRNA;Acc:NM_001077027]
ENSBTAG00000015485	ENSBTAT00000020582	ENSBTAP00000020582	9	101942117	101966174	MGC134132	protein_coding	Bos taurus chromosome 9 open reading frame, human C6orf118 (C9H6orf118), mRNA. [Source:RefSeq mRNA;Acc:NM_001046213]
ENSBTAG00000021741	ENSBTAT00000061538	ENSBTAP00000053410	9	102918982	103074109	RPS6KA2	protein_coding	ribosomal protein S6 kinase, 90kDa, polypeptide 2 [Source:HGNC Symbol;Acc:HGNC:10431]
ENSBTAG00000009620	ENSBTAT00000061523	ENSBTAP00000053233	9	104927415	105066196	WDR27	protein_coding	WD repeat domain 27 [Source:HGNC Symbol;Acc:HGNC:21248]
ENSBTAG00000011076	ENSBTAT00000014706	ENSBTAP00000014706	10	3206567	3373648	KCNN2	protein_coding	potassium intermediate/small conductance calcium-activated channel, subfamily N, member 2 [Source:HGNC Symbol;Acc:HGNC:6291]
ENSBTAG00000011076	ENSBTAT00000031197	ENSBTAP00000031153	10	3206567	3373648	KCNN2	protein_coding	potassium intermediate/small conductance calcium-activated channel, subfamily N, member 2 [Source:HGNC Symbol;Acc:HGNC:6291]
ENSBTAG00000000081	ENSBTAT00000000092	ENSBTAP00000000092	10	6725117	6853171	COL4A3BP	protein_coding	Bos taurus collagen, type IV, alpha 3 (Goodpasture antigen) binding protein (COL4A3BP), mRNA. [Source:RefSeq mRNA;Acc:NM_174765]
ENSBTAG00000000081	ENSBTAT00000056797	ENSBTAP00000049666	10	6725117	6853171	COL4A3BP	protein_coding	Bos taurus collagen, type IV, alpha 3 (Goodpasture antigen) binding protein (COL4A3BP), mRNA. [Source:RefSeq mRNA;Acc:NM_174765]
ENSBTAG00000000897	ENSBTAT00000001190	ENSBTAP00000001190	10	7554265	7867328	IQGAP2	protein_coding	IQ motif containing GTPase activating protein 2 [Source:HGNC Symbol;Acc:HGNC:6111]
ENSBTAG00000020205	ENSBTAT00000026909	ENSBTAP00000026909	10	8417822	8523989	PDE8B	protein_coding	phosphodiesterase 8B [Source:HGNC Symbol;Acc:HGNC:8794]
ENSBTAG00000003263	ENSBTAT00000004227	ENSBTAP00000004227	10	8737160	8822375	TBCA	protein_coding	Bos taurus tubulin folding cofactor A (TBCA), mRNA. [Source:RefSeq mRNA;Acc:NM_175803]
ENSBTAG00000002110	ENSBTAT00000036611	ENSBTAP00000036467	10	9994010	10066954	DMGDH	protein_coding	Bos taurus dimethylglycine dehydrogenase (DMGDH), nuclear gene encoding mitochondrial protein, mRNA. [Source:RefSeq mRNA;Acc:NM_001205545]
ENSBTAG00000005994	ENSBTAT00000007865	ENSBTAP00000007865	10	15743109	15770306	SPESP1	protein_coding	Bos taurus sperm equatorial segment protein 1 (SPESP1), mRNA. [Source:RefSeq mRNA;Acc:NM_001079773]
ENSBTAG00000011644	ENSBTAT00000054246	ENSBTAP00000051319	10	18496286	18602163	THSD4	protein_coding	thrombospondin type-1 domain-containing protein 4 precursor [Source:RefSeq peptide;Acc:NP_001071498]
ENSBTAG00000011644	ENSBTAT00000061141	ENSBTAP00000053425	10	18496286	18602163	THSD4	protein_coding	thrombospondin type-1 domain-containing protein 4 precursor [Source:RefSeq peptide;Acc:NP_001071498]
ENSBTAG00000000432	ENSBTAT00000054754	ENSBTAP00000049067	10	22106909	23304334	TRAC	protein_coding	T cell receptor alpha constant [Source:HGNC Symbol;Acc:HGNC:12029]
ENSBTAG00000000432	ENSBTAT00000064496	ENSBTAP00000055620	10	22106909	23304334	TRAC	protein_coding	T cell receptor alpha constant [Source:HGNC Symbol;Acc:HGNC:12029]
ENSBTAG00000000432	ENSBTAT00000046313	ENSBTAP00000043624	10	22106909	23304334	TRAC	protein_coding	T cell receptor alpha constant [Source:HGNC Symbol;Acc:HGNC:12029]
ENSBTAG00000000432	ENSBTAT00000000555	ENSBTAP00000000555	10	22106909	23304334	TRAC	protein_coding	T cell receptor alpha constant [Source:HGNC Symbol;Acc:HGNC:12029]
ENSBTAG00000000432	ENSBTAT00000002757	ENSBTAP00000002757	10	22106909	23304334	TRAC	protein_coding	T cell receptor alpha constant [Source:HGNC Symbol;Acc:HGNC:12029]
ENSBTAG00000048064	ENSBTAT00000064780	ENSBTAP00000054695	10	23202966	23208280		protein_coding	Uncharacterized protein [Source:UniProtKB/TrEMBL;Acc:G3MYQ8]
ENSBTAG00000047091	ENSBTAT00000054037	ENSBTAP00000050232	10	23407963	23408414		protein_coding	Uncharacterized protein [Source:UniProtKB/TrEMBL;Acc:G3X873]
ENSBTAG00000040141	ENSBTAT00000057215	ENSBTAP00000050001	10	24832983	24833500	TRAV14DV4	protein_coding	T cell receptor alpha variable 14/delta variable 4 [Source:HGNC Symbol;Acc:HGNC:12110]
ENSBTAG00000045883	ENSBTAT00000064415	ENSBTAP00000055318	10	25090080	25090882		protein_coding	Uncharacterized protein [Source:UniProtKB/TrEMBL;Acc:G3N0F8]
ENSBTAG00000006514	ENSBTAT00000008541	ENSBTAP00000008541	10	25547527	25548213	TRAV3	protein_coding	T cell receptor alpha variable 3 (gene/pseudogene) [Source:HGNC Symbol;Acc:HGNC:12128]
ENSBTAG00000022915	ENSBTAT00000006327	ENSBTAP00000006327	10	27480392	27481303	OR4Q2	protein_coding	olfactory receptor, family 4, subfamily Q, member 2 (gene/pseudogene) [Source:HGNC Symbol;Acc:HGNC:15359]
ENSBTAG00000004821	ENSBTAT00000006329	ENSBTAP00000006329	10	27490262	27491179	OR4K14	protein_coding	olfactory receptor, family 4, subfamily K, member 14 [Source:HGNC Symbol;Acc:HGNC:15352]
ENSBTAG00000012712	ENSBTAT00000016895	ENSBTAP00000016895	10	30432687	30514706	AQR	protein_coding	aquarius intron-binding spliceosomal factor [Source:HGNC Symbol;Acc:HGNC:29513]
ENSBTAG00000005697	ENSBTAT00000036071	ENSBTAP00000035935	10	39914871	40445335	MDGA2	protein_coding	MAM domain containing glycosylphosphatidylinositol anchor 2 [Source:HGNC Symbol;Acc:HGNC:19835]
ENSBTAG00000015808	ENSBTAT00000020995	ENSBTAP00000020995	10	45438772	45636954	ZNF609	protein_coding	zinc finger protein 609 [Source:HGNC Symbol;Acc:HGNC:29003]
ENSBTAG00000008575	ENSBTAT00000035934	ENSBTAP00000035800	10	52835256	52941952	CGNL1	protein_coding	cingulin-like 1 [Source:HGNC Symbol;Acc:HGNC:25931]
ENSBTAG00000027764	ENSBTAT00000022914	ENSBTAP00000041529	10	61591976	61593731	EID1	protein_coding	Bos taurus EP300 interacting inhibitor of differentiation 1 (EID1), mRNA. [Source:RefSeq mRNA;Acc:NM_001098377]
ENSBTAG00000022583	ENSBTAT00000015489	ENSBTAP00000015489	10	61600903	61640848	SHC4	protein_coding	SHC (Src homology 2 domain containing) family, member 4 [Source:HGNC Symbol;Acc:HGNC:16743]
ENSBTAG00000005141	ENSBTAT00000006780	ENSBTAP00000006780	10	68778347	68974093	PELI2	protein_coding	pellino E3 ubiquitin protein ligase family member 2 [Source:HGNC Symbol;Acc:HGNC:8828]
ENSBTAG00000011379	ENSBTAT00000015122	ENSBTAP00000015122	10	75235434	75637242	KCNH5	protein_coding	Bos taurus potassium voltage-gated channel, subfamily H (eag-related), member 5 (KCNH5), mRNA. [Source:RefSeq mRNA;Acc:NM_001192989]
ENSBTAG00000019819	ENSBTAT00000026406	ENSBTAP00000026406	10	77989585	78165236	FUT8	protein_coding	fucosyltransferase 8 (alpha (1,6) fucosyltransferase) [Source:HGNC Symbol;Acc:HGNC:4019]
ENSBTAG00000027080	ENSBTAT00000022798	ENSBTAP00000040809	10	82128379	82273227	SLC8A3	protein_coding	solute carrier family 8 (sodium/calcium exchanger), member 3 [Source:HGNC Symbol;Acc:HGNC:11070]
ENSBTAG00000025403	ENSBTAT00000035678	ENSBTAP00000035548	10	87923923	88238514	TTLL5	protein_coding	tubulin tyrosine ligase-like family, member 5 [Source:HGNC Symbol;Acc:HGNC:19963]
ENSBTAG00000012106	ENSBTAT00000016066	ENSBTAP00000016066	10	90002636	90134649	ADCK1	protein_coding	aarF domain containing kinase 1 [Source:HGNC Symbol;Acc:HGNC:19038]
ENSBTAG00000017489	ENSBTAT00000052615	ENSBTAP00000052860	10	93417338	93571380	TSHR	protein_coding	thyroid stimulating hormone receptor [Source:HGNC Symbol;Acc:HGNC:12373]
ENSBTAG00000025308	ENSBTAT00000061260	ENSBTAP00000053529	10	93690513	93817391	STON2	protein_coding	stonin 2 [Source:HGNC Symbol;Acc:HGNC:30652]
ENSBTAG00000012737	ENSBTAT00000016931	ENSBTAP00000040515	10	100807576	100816797	GPR65	protein_coding	Bos taurus G protein-coupled receptor 65 (GPR65), mRNA. [Source:RefSeq mRNA;Acc:NM_001101303]
ENSBTAG00000007516	ENSBTAT00000009891		10	104175768	104176772		processed_pseudogene
ENSBTAG00000024091	ENSBTAT00000015763	ENSBTAP00000015763	11	1747909	1780103	MALL	protein_coding	Bos taurus mal, T-cell differentiation protein-like (MALL), mRNA. [Source:RefSeq mRNA;Acc:NM_001046115]
ENSBTAG00000034657	ENSBTAT00000049092	ENSBTAP00000046031	11	1886690	1891332		protein_coding	Uncharacterized protein [Source:UniProtKB/TrEMBL;Acc:F1MM95]
ENSBTAG00000008241	ENSBTAT00000010843	ENSBTAP00000010843	11	1895750	1918798	MRPS5	protein_coding	Bos taurus mitochondrial ribosomal protein S5 (MRPS5), mRNA. [Source:RefSeq mRNA;Acc:NM_001046123]
ENSBTAG00000002965	ENSBTAT00000003862	ENSBTAP00000003862	11	2488165	2494781	NEURL3	protein_coding	neuralized E3 ubiquitin protein ligase 3 [Source:HGNC Symbol;Acc:HGNC:25162]
ENSBTAG00000006019	ENSBTAT00000065582	ENSBTAP00000055136	11	2798822	2907015	FAM178B	protein_coding	family with sequence similarity 178, member B [Source:HGNC Symbol;Acc:HGNC:28036]
ENSBTAG00000006019	ENSBTAT00000049805	ENSBTAP00000046638	11	2798822	2907015	FAM178B	protein_coding	family with sequence similarity 178, member B [Source:HGNC Symbol;Acc:HGNC:28036]
ENSBTAG00000048041	ENSBTAT00000065065	ENSBTAP00000055554	11	2929639	2943356	ACTR1B	protein_coding	ARP1 actin-related protein 1 homolog B, centractin beta (yeast) [Source:HGNC Symbol;Acc:HGNC:168]
ENSBTAG00000005892	ENSBTAT00000007743	ENSBTAP00000007743	11	3016325	3056118	ZAP70	protein_coding	zeta-chain (TCR) associated protein kinase 70kDa [Source:HGNC Symbol;Acc:HGNC:12858]
ENSBTAG00000004327	ENSBTAT00000005666	ENSBTAP00000005666	11	5434470	5460490	LONRF2	protein_coding	LON peptidase N-terminal domain and ring finger 2 [Source:HGNC Symbol;Acc:HGNC:24788]
ENSBTAG00000004327	ENSBTAT00000064785	ENSBTAP00000056538	11	5434470	5460490	LONRF2	protein_coding	LON peptidase N-terminal domain and ring finger 2 [Source:HGNC Symbol;Acc:HGNC:24788]
ENSBTAG00000004327	ENSBTAT00000064862	ENSBTAP00000055497	11	5434470	5460490	LONRF2	protein_coding	LON peptidase N-terminal domain and ring finger 2 [Source:HGNC Symbol;Acc:HGNC:24788]
ENSBTAG00000004328	ENSBTAT00000005667	ENSBTAP00000005667	11	5469350	5488597	CHST10	protein_coding	Bos taurus carbohydrate sulfotransferase 10 (CHST10), mRNA. [Source:RefSeq mRNA;Acc:NM_001098011]
ENSBTAG00000015575	ENSBTAT00000020684	ENSBTAP00000020684	11	9467061	9646849	NK1R	protein_coding	Uncharacterized protein [Source:UniProtKB/TrEMBL;Acc:F1MIX5]
ENSBTAG00000004884	ENSBTAT00000006425	ENSBTAP00000006425	11	10283282	10403977	SLC4A5	protein_coding	solute carrier family 4 (sodium bicarbonate cotransporter), member 5 [Source:HGNC Symbol;Acc:HGNC:18168]
ENSBTAG00000010072	ENSBTAT00000013286		11	10291514	10292208		pseudogene
ENSBTAG00000010898	ENSBTAT00000014475	ENSBTAP00000014475	11	14781533	14827970	SLC30A6	protein_coding	Bos taurus solute carrier family 30 (zinc transporter), member 6 (SLC30A6), mRNA. [Source:RefSeq mRNA;Acc:NM_001075766]
ENSBTAG00000008707	ENSBTAT00000011474	ENSBTAP00000011474	11	19629832	19645522	SULT6B1	protein_coding	sulfotransferase family, cytosolic, 6B, member 1 [Source:HGNC Symbol;Acc:HGNC:33433]
ENSBTAG00000032519	ENSBTAT00000046124	ENSBTAP00000043450	11	26602922	27032485	CAMKMT	protein_coding	calmodulin-lysine N-methyltransferase [Source:HGNC Symbol;Acc:HGNC:26276]
ENSBTAG00000032558	ENSBTAT00000046196	ENSBTAP00000043517	11	29247949	29368844	TTC7A	protein_coding	Bos taurus tetratricopeptide repeat domain 7A (TTC7A), mRNA. [Source:RefSeq mRNA;Acc:NM_001205500]
ENSBTAG00000002742	ENSBTAT00000003556	ENSBTAP00000003556	11	29648305	29730536	MSH2	protein_coding	Bos taurus mutS homolog 2, colon cancer, nonpolyposis type 1 (E. coli) (MSH2), mRNA. [Source:RefSeq mRNA;Acc:NM_001034584]
ENSBTAG00000032424	ENSBTAT00000056513	ENSBTAP00000048971	11	31110744	31305197	FSHR	protein_coding	follicle stimulating hormone receptor [Source:HGNC Symbol;Acc:HGNC:3969]
ENSBTAG00000032424	ENSBTAT00000045992	ENSBTAP00000043328	11	31110744	31305197	FSHR	protein_coding	follicle stimulating hormone receptor [Source:HGNC Symbol;Acc:HGNC:3969]
ENSBTAG00000003408	ENSBTAT00000045349	ENSBTAP00000042747	11	47104435	47174623		protein_coding	Uncharacterized protein [Source:UniProtKB/TrEMBL;Acc:F1MH40]
ENSBTAG00000003408	ENSBTAT00000031540	ENSBTAP00000031493	11	47104435	47174623		protein_coding	Uncharacterized protein [Source:UniProtKB/TrEMBL;Acc:F1MH40]
ENSBTAG00000045514	ENSBTAT00000065803	ENSBTAP00000054064	11	47126233	47137844		protein_coding	Uncharacterized protein [Source:UniProtKB/TrEMBL;Acc:G3MX06]
ENSBTAG00000021120	ENSBTAT00000028141	ENSBTAP00000028141	11	47799217	47848713	SMYD1	protein_coding	SET and MYND domain containing 1 [Source:HGNC Symbol;Acc:HGNC:20986]
ENSBTAG00000004824	ENSBTAT00000006337	ENSBTAP00000006337	11	48389168	48525009	REEP1	protein_coding	Bos taurus receptor accessory protein 1 (REEP1), mRNA. [Source:RefSeq mRNA;Acc:NM_001082461]
ENSBTAG00000031669	ENSBTAT00000044898	ENSBTAP00000042343	11	54723190	55906462	CTNNA2	protein_coding	Bos taurus catenin (cadherin-associated protein), alpha 2 (CTNNA2), mRNA. [Source:RefSeq mRNA;Acc:NM_001102110]
ENSBTAG00000019867	ENSBTAT00000026470	ENSBTAP00000026470	11	60427663	60598437	COMMD1	protein_coding	Bos taurus copper metabolism (Murr1) domain containing 1 (COMMD1), mRNA. [Source:RefSeq mRNA;Acc:NM_001046384]
ENSBTAG00000008448	ENSBTAT00000011114	ENSBTAP00000011114	11	64770131	64915358	MEIS1	protein_coding	Bos taurus Meis homeobox 1 (MEIS1), mRNA. [Source:RefSeq mRNA;Acc:NM_001083507]
ENSBTAG00000007808	ENSBTAT00000061292	ENSBTAP00000053745	11	67334898	67590481	ANTXR1	protein_coding	anthrax toxin receptor 1 [Source:HGNC Symbol;Acc:HGNC:21014]
ENSBTAG00000005041	ENSBTAT00000006645	ENSBTAP00000006645	11	72920571	72971981	CIB4	protein_coding	Bos taurus calcium and integrin binding family member 4 (CIB4), mRNA. [Source:RefSeq mRNA;Acc:NM_001076455]
ENSBTAG00000007543	ENSBTAT00000043676	ENSBTAP00000041230	11	87633914	87689585	TAF1B	protein_coding	Bos taurus TATA box binding protein (TBP)-associated factor, RNA polymerase I, B, 63kDa (TAF1B), mRNA. [Source:RefSeq mRNA;Acc:NM_001075503]
ENSBTAG00000006236	ENSBTAT00000008185		11	87652491	87653062		pseudogene
ENSBTAG00000019735	ENSBTAT00000026303	ENSBTAP00000026303	11	87960693	87994179	CPSF3	protein_coding	Bos taurus cleavage and polyadenylation specific factor 3, 73kDa (CPSF3), mRNA. [Source:RefSeq mRNA;Acc:NM_174284]
ENSBTAG00000045527	ENSBTAT00000063061	ENSBTAP00000054482	11	93678033	93678974		protein_coding	Uncharacterized protein [Source:UniProtKB/TrEMBL;Acc:G3MY54]
ENSBTAG00000023843	ENSBTAT00000061364	ENSBTAP00000053854	11	97674642	97975506	RALGPS1	protein_coding	Bos taurus Ral GEF with PH domain and SH3 binding motif 1 (RALGPS1), mRNA. [Source:RefSeq mRNA;Acc:NM_001193100]
ENSBTAG00000023851	ENSBTAT00000032754	ENSBTAP00000032683	11	98621303	98654751	FAM102A	protein_coding	Bos taurus family with sequence similarity 102, member A (FAM102A), mRNA. [Source:RefSeq mRNA;Acc:NM_001193094]
ENSBTAG00000002936	ENSBTAT00000003817	ENSBTAP00000003817	11	100080558	100132328	PRRX2	protein_coding	paired related homeobox 2 [Source:HGNC Symbol;Acc:HGNC:21338]
ENSBTAG00000018710	ENSBTAT00000024905	ENSBTAP00000024905	11	102485897	102515271	TTF1	protein_coding	Bos taurus transcription termination factor, RNA polymerase I (TTF1), mRNA. [Source:RefSeq mRNA;Acc:NM_001102083]
ENSBTAG00000018710	ENSBTAT00000057042	ENSBTAP00000052612	11	102485897	102515271	TTF1	protein_coding	Bos taurus transcription termination factor, RNA polymerase I (TTF1), mRNA. [Source:RefSeq mRNA;Acc:NM_001102083]
ENSBTAG00000023697	ENSBTAT00000000236	ENSBTAP00000051060	11	102494249	102494768		protein_coding	Histone H2B [Source:UniProtKB/TrEMBL;Acc:F1MVX6]
ENSBTAG00000004092	ENSBTAT00000005345	ENSBTAP00000005345	11	102813513	102949233	AK8	protein_coding	adenylate kinase 8 [Source:HGNC Symbol;Acc:HGNC:26526]
ENSBTAG00000018799	ENSBTAT00000025023	ENSBTAP00000025023	11	103840005	103869617	GPSM1	protein_coding	G-protein signaling modulator 1 [Source:HGNC Symbol;Acc:HGNC:17858]
ENSBTAG00000018799	ENSBTAT00000066046	ENSBTAP00000055973	11	103840005	103869617	GPSM1	protein_coding	G-protein signaling modulator 1 [Source:HGNC Symbol;Acc:HGNC:17858]
ENSBTAG00000030246	ENSBTAT00000016080	ENSBTAP00000016080	11	105698114	105702610	ENTPD8	protein_coding	ectonucleoside triphosphate diphosphohydrolase 8 [Source:HGNC Symbol;Acc:HGNC:24860]
ENSBTAG00000012121	ENSBTAT00000066207	ENSBTAP00000055055	11	105702496	105711512	NOXA1	protein_coding	Bos taurus NADPH oxidase activator 1 (NOXA1), mRNA. [Source:RefSeq mRNA;Acc:NM_001102075]
ENSBTAG00000012121	ENSBTAT00000016076	ENSBTAP00000016076	11	105702496	105711512	NOXA1	protein_coding	Bos taurus NADPH oxidase activator 1 (NOXA1), mRNA. [Source:RefSeq mRNA;Acc:NM_001102075]
ENSBTAG00000023788	ENSBTAT00000032625	ENSBTAP00000032554	11	105728961	105770612	EXD3	protein_coding	exonuclease 3'-5' domain containing 3 [Source:HGNC Symbol;Acc:HGNC:26023]
ENSBTAG00000012443	ENSBTAT00000061079	ENSBTAP00000053608	12	2130595	2695362	DIAPH3	protein_coding	diaphanous-related formin 3 [Source:HGNC Symbol;Acc:HGNC:15480]
ENSBTAG00000010420	ENSBTAT00000013751	ENSBTAP00000013751	12	5086499	5200843	PCDH17	protein_coding	Bos taurus protocadherin 17 (PCDH17), mRNA. [Source:RefSeq mRNA;Acc:NM_001205680]
ENSBTAG00000001133	ENSBTAT00000001508	ENSBTAP00000001508	12	11705780	12059605	VWA8	protein_coding	von Willebrand factor A domain containing 8 [Source:HGNC Symbol;Acc:HGNC:29071]
ENSBTAG00000001133	ENSBTAT00000001513	ENSBTAP00000001513	12	11705780	12059605	VWA8	protein_coding	von Willebrand factor A domain containing 8 [Source:HGNC Symbol;Acc:HGNC:29071]
ENSBTAG00000001133	ENSBTAT00000063788	ENSBTAP00000055708	12	11705780	12059605	VWA8	protein_coding	von Willebrand factor A domain containing 8 [Source:HGNC Symbol;Acc:HGNC:29071]
ENSBTAG00000016691	ENSBTAT00000022192	ENSBTAP00000022192	12	14136842	14145893	LACC1	protein_coding	laccase (multicopper oxidoreductase) domain containing 1 [Source:HGNC Symbol;Acc:HGNC:26789]
ENSBTAG00000021815	ENSBTAT00000029081	ENSBTAP00000029081	12	27866074	28033238	STARD13	protein_coding	StAR-related lipid transfer (START) domain containing 13 [Source:HGNC Symbol;Acc:HGNC:19164]
ENSBTAG00000019545	ENSBTAT00000026040	ENSBTAP00000026040	12	34478041	34535642		protein_coding	Uncharacterized protein [Source:UniProtKB/TrEMBL;Acc:F1N657]
ENSBTAG00000008647	ENSBTAT00000011402	ENSBTAP00000011402	12	44295888	44616940	KLHL1	protein_coding	Bos taurus kelch-like 1 (Drosophila) (KLHL1), mRNA. [Source:RefSeq mRNA;Acc:NM_001193055]
ENSBTAG00000008024	ENSBTAT00000035577	ENSBTAP00000035448	12	50948444	50997544	UCHL3	protein_coding	Bos taurus ubiquitin carboxyl-terminal esterase L3 (ubiquitin thiolesterase) (UCHL3), mRNA. [Source:RefSeq mRNA;Acc:NM_001040541]
ENSBTAG00000047066	ENSBTAT00000064658		12	64197136	64197240	U6	snRNA	U6 spliceosomal RNA [Source:RFAM;Acc:RF00026]
ENSBTAG00000008708	ENSBTAT00000011475	ENSBTAP00000011475	12	66292489	67324791	GPC5	protein_coding	glypican 5 [Source:HGNC Symbol;Acc:HGNC:4453]
ENSBTAG00000032603	ENSBTAT00000013298	ENSBTAP00000013298	12	70024624	70171520		protein_coding	Uncharacterized protein [Source:UniProtKB/TrEMBL;Acc:F1MUC1]
ENSBTAG00000047181	ENSBTAT00000035476	ENSBTAP00000035351	12	72529374	72690449		protein_coding	Uncharacterized protein [Source:UniProtKB/TrEMBL;Acc:G3MW08]
ENSBTAG00000023309	ENSBTAT00000035479	ENSBTAP00000035354	12	74816045	74978179		protein_coding	Uncharacterized protein [Source:UniProtKB/TrEMBL;Acc:G3MW09]
ENSBTAG00000026070	ENSBTAT00000036965	ENSBTAP00000036813	12	75457897	75536848		protein_coding	Uncharacterized protein [Source:UniProtKB/TrEMBL;Acc:G5E5W7]
ENSBTAG00000010672	ENSBTAT00000014120	ENSBTAP00000014120	12	80793559	81155392	PCCA	protein_coding	Bos taurus propionyl CoA carboxylase, alpha polypeptide (PCCA), mRNA. [Source:RefSeq mRNA;Acc:NM_001083509]
ENSBTAG00000037786	ENSBTAT00000061374	ENSBTAP00000053801	12	81550081	81829722	NALCN	protein_coding	sodium leak channel, non-selective [Source:HGNC Symbol;Acc:HGNC:19082]
ENSBTAG00000044184	ENSBTAT00000061427	ENSBTAP00000053533	12	90201444	90237259	TUBGCP3	protein_coding	Bos taurus tubulin, gamma complex associated protein 3 (TUBGCP3), mRNA. [Source:RefSeq mRNA;Acc:NM_001192632]
ENSBTAG00000024141	ENSBTAT00000033317		13	167859	168738		pseudogene
ENSBTAG00000008338	ENSBTAT00000049812	ENSBTAP00000046644	13	789380	1695139	PLCB1	protein_coding	Bos taurus phospholipase C, beta 1 (phosphoinositide-specific) (PLCB1), mRNA. [Source:RefSeq mRNA;Acc:NM_174817]
ENSBTAG00000000939	ENSBTAT00000001242	ENSBTAP00000001242	13	10238640	10519339	KIF16B	protein_coding	kinesin family member 16B [Source:HGNC Symbol;Acc:HGNC:15869]
ENSBTAG00000005915	ENSBTAT00000007770	ENSBTAP00000007770	13	16366946	16640879	SFMBT2	protein_coding	Scm-like with four mbt domains 2 [Source:HGNC Symbol;Acc:HGNC:20256]
ENSBTAG00000036222	ENSBTAT00000050251	ENSBTAP00000046984	13	17742124	17783203		protein_coding	Uncharacterized protein [Source:UniProtKB/TrEMBL;Acc:G5E621]
ENSBTAG00000036222	ENSBTAT00000050712	ENSBTAP00000047379	13	17742124	17783203		protein_coding	Uncharacterized protein [Source:UniProtKB/TrEMBL;Acc:G5E621]
ENSBTAG00000045189	ENSBTAT00000062622		13	21557631	21557737	U6	snRNA	U6 spliceosomal RNA [Source:RFAM;Acc:RF00026]
ENSBTAG00000017354	ENSBTAT00000036314	ENSBTAP00000036176	13	36610252	36833259	MPP7	protein_coding	Bos taurus membrane protein, palmitoylated 7 (MAGUK p55 subfamily member 7) (MPP7), mRNA. [Source:RefSeq mRNA;Acc:NM_001100347]
ENSBTAG00000004622	ENSBTAT00000046628	ENSBTAP00000043908	13	38782689	38833049	C13H20ORF12	protein_coding	Bos taurus double zinc ribbon and ankyrin repeat domains 1 (DZANK1), mRNA. [Source:RefSeq mRNA;Acc:NM_001076838]
ENSBTAG00000001112	ENSBTAT00000001472	ENSBTAP00000001472	13	51409995	51445203	SMOX	protein_coding	spermine oxidase [Source:HGNC Symbol;Acc:HGNC:15862]
ENSBTAG00000011425	ENSBTAT00000015189	ENSBTAP00000015189	13	52600919	52771800	PTPRA	protein_coding	protein tyrosine phosphatase, receptor type, A [Source:HGNC Symbol;Acc:HGNC:9664]
ENSBTAG00000018811	ENSBTAT00000025041	ENSBTAP00000025041	13	53003430	53109440	TMC2	protein_coding	Bos taurus transmembrane channel-like 2 (TMC2), mRNA. [Source:RefSeq mRNA;Acc:NM_001113766]
ENSBTAG00000007213	ENSBTAT00000038306	ENSBTAP00000038121	13	53667570	53710792	SIRPA	protein_coding	Bos taurus signal-regulatory protein alpha (SIRPA), mRNA. [Source:RefSeq mRNA;Acc:NM_175788]
ENSBTAG00000007213	ENSBTAT00000009488	ENSBTAP00000009488	13	53667570	53710792	SIRPA	protein_coding	Bos taurus signal-regulatory protein alpha (SIRPA), mRNA. [Source:RefSeq mRNA;Acc:NM_175788]
ENSBTAG00000039016	ENSBTAT00000008233	ENSBTAP00000008233	13	53845848	53865217		protein_coding	Uncharacterized protein [Source:UniProtKB/TrEMBL;Acc:F1MZ44]
ENSBTAG00000039016	ENSBTAT00000045380	ENSBTAP00000042774	13	53845848	53865217		protein_coding	Uncharacterized protein [Source:UniProtKB/TrEMBL;Acc:F1MZ44]
ENSBTAG00000019984	ENSBTAT00000026619	ENSBTAP00000026619	13	54063354	54079411	GINS1	protein_coding	Bos taurus GINS complex subunit 1 (Psf1 homolog) (GINS1), mRNA. [Source:RefSeq mRNA;Acc:NM_001083701]
ENSBTAG00000004582	ENSBTAT00000065814	ENSBTAP00000055054	13	54734522	54756417	COL20A1	protein_coding	collagen, type XX, alpha 1 [Source:HGNC Symbol;Acc:HGNC:14670]
ENSBTAG00000004582	ENSBTAT00000063888	ENSBTAP00000055176	13	54734522	54756417	COL20A1	protein_coding	collagen, type XX, alpha 1 [Source:HGNC Symbol;Acc:HGNC:14670]
ENSBTAG00000004582	ENSBTAT00000006018	ENSBTAP00000006018	13	54734522	54756417	COL20A1	protein_coding	collagen, type XX, alpha 1 [Source:HGNC Symbol;Acc:HGNC:14670]
ENSBTAG00000004916	ENSBTAT00000056498	ENSBTAP00000052344	13	54759402	54769733	ARFGAP3	protein_coding	Bos taurus ADP-ribosylation factor GTPase activating protein 1 (ARFGAP1), mRNA. [Source:RefSeq mRNA;Acc:NM_001075264]
ENSBTAG00000004916	ENSBTAT00000006468	ENSBTAP00000006468	13	54759402	54769733	ARFGAP3	protein_coding	Bos taurus ADP-ribosylation factor GTPase activating protein 1 (ARFGAP1), mRNA. [Source:RefSeq mRNA;Acc:NM_001075264]
ENSBTAG00000015080	ENSBTAT00000020076	ENSBTAP00000020076	13	57207491	57293850	PHACTR3	protein_coding	phosphatase and actin regulator 3 [Source:RefSeq peptide;Acc:NP_001095489]
ENSBTAG00000017424	ENSBTAT00000023164	ENSBTAP00000023164	13	58463228	58510710	VAPB	protein_coding	Bos taurus VAMP (vesicle-associated membrane protein)-associated protein B and C (VAPB), mRNA. [Source:RefSeq mRNA;Acc:NM_001082423]
ENSBTAG00000001376	ENSBTAT00000001812	ENSBTAP00000001812	13	60407804	60446557	RAD21L1	protein_coding	RAD21-like 1 (S. pombe) [Source:HGNC Symbol;Acc:HGNC:16271]
ENSBTAG00000027386	ENSBTAT00000039303		13	61234714	61235657		pseudogene
ENSBTAG00000016427	ENSBTAT00000021846	ENSBTAP00000021846	13	62647738	62675887	COMMD7	protein_coding	Bos taurus COMM domain containing 7 (COMMD7), mRNA. [Source:RefSeq mRNA;Acc:NM_001035291]
ENSBTAG00000007960	ENSBTAT00000010466	ENSBTAP00000010466	13	70383856	70480307	TOP1	protein_coding	Bos taurus topoisomerase (DNA) I (TOP1), mRNA. [Source:RefSeq mRNA;Acc:NM_001206487]
ENSBTAG00000043116	ENSBTAT00000060108		13	70424002	70424108	U6	snRNA	U6 spliceosomal RNA [Source:RFAM;Acc:RF00026]
ENSBTAG00000014345	ENSBTAT00000057102	ENSBTAP00000050982	13	74526199	74535935		protein_coding	Uncharacterized protein [Source:UniProtKB/TrEMBL;Acc:F1MT39]
ENSBTAG00000046253	ENSBTAT00000064248		13	74537699	74537790		miRNA
ENSBTAG00000039693	ENSBTAT00000066021	ENSBTAP00000054916	13	74669485	74692955		protein_coding	Uncharacterized protein [Source:UniProtKB/TrEMBL;Acc:E1BBG5]
ENSBTAG00000039693	ENSBTAT00000057206	ENSBTAP00000049575	13	74669485	74692955		protein_coding	Uncharacterized protein [Source:UniProtKB/TrEMBL;Acc:E1BBG5]
ENSBTAG00000018122	ENSBTAT00000054119	ENSBTAP00000052527	13	74726659	74736834		protein_coding	Uncharacterized protein [Source:UniProtKB/TrEMBL;Acc:E1B9A5]
ENSBTAG00000018122	ENSBTAT00000054856	ENSBTAP00000050123	13	74726659	74736834		protein_coding	Uncharacterized protein [Source:UniProtKB/TrEMBL;Acc:E1B9A5]
ENSBTAG00000046704	ENSBTAT00000062926	ENSBTAP00000055025	13	74757040	74757219		protein_coding	Uncharacterized protein [Source:UniProtKB/TrEMBL;Acc:G3MZM4]
ENSBTAG00000030802	ENSBTAT00000043536	ENSBTAP00000041100	13	75164671	75166835		protein_coding	Uncharacterized protein [Source:UniProtKB/TrEMBL;Acc:F1MNH9]
ENSBTAG00000017040	ENSBTAT00000022654	ENSBTAP00000022654	14	2624758	2628462	LY6E	protein_coding	Bos taurus lymphocyte antigen 6 complex, locus E (LY6E), mRNA. [Source:RefSeq mRNA;Acc:NM_001046070]
ENSBTAG00000009974	ENSBTAT00000013156	ENSBTAP00000013156	14	3054763	3171546	TSNARE1	protein_coding	Bos taurus t-SNARE domain containing 1 (TSNARE1), mRNA. [Source:RefSeq mRNA;Acc:NM_001082446]
ENSBTAG00000013955	ENSBTAT00000037373	ENSBTAP00000037206	14	4229512	4616552	TRAPPC9	protein_coding	trafficking protein particle complex 9 [Source:HGNC Symbol;Acc:HGNC:30832]
ENSBTAG00000014600	ENSBTAT00000019434	ENSBTAP00000019434	14	10821670	11047549	ADCY8	protein_coding	Bos taurus adenylate cyclase 8 (brain) (ADCY8), mRNA. [Source:RefSeq mRNA;Acc:NM_001192841]
ENSBTAG00000008958	ENSBTAT00000011793	ENSBTAP00000011793	14	26448145	26500189	NSMAF	protein_coding	neutral sphingomyelinase (N-SMase) activation associated factor [Source:HGNC Symbol;Acc:HGNC:8017]
ENSBTAG00000014689	ENSBTAT00000019552	ENSBTAP00000019552	14	33243588	33342863	CSPP1	protein_coding	centrosome and spindle pole associated protein 1 [Source:HGNC Symbol;Acc:HGNC:26193]
ENSBTAG00000008260	ENSBTAT00000010872	ENSBTAP00000010872	14	39233174	39295068	UBE2W	protein_coding	Bos taurus ubiquitin-conjugating enzyme E2W (putative) (UBE2W), mRNA. [Source:RefSeq mRNA;Acc:NM_001099122]
ENSBTAG00000021240	ENSBTAT00000031443	ENSBTAP00000031398	14	62247265	62451661	DCSTAMP	protein_coding	dendrocyte expressed seven transmembrane protein [Source:HGNC Symbol;Acc:HGNC:18549]
ENSBTAG00000021887	ENSBTAT00000029176	ENSBTAP00000029176	14	62328132	62418497	DPYS	protein_coding	dihydropyrimidinase [Source:HGNC Symbol;Acc:HGNC:3013]
ENSBTAG00000012357	ENSBTAT00000046137	ENSBTAP00000043463	14	67016468	67233590		protein_coding	Uncharacterized protein [Source:UniProtKB/TrEMBL;Acc:E1BFL6]
ENSBTAG00000026234	ENSBTAT00000037202	ENSBTAP00000037040	14	67677676	67987801	STK3	protein_coding	Bos taurus serine/threonine kinase 3 (STK3), mRNA. [Source:RefSeq mRNA;Acc:NM_001079607]
ENSBTAG00000011908	ENSBTAT00000015799	ENSBTAP00000015799	14	69287302	69893052	CPQ	protein_coding	Bos taurus plasma glutamate carboxypeptidase (CPQ), mRNA. [Source:RefSeq mRNA;Acc:NM_001076248]
ENSBTAG00000017717	ENSBTAT00000023563	ENSBTAP00000023563	14	80076505	80281851	RALYL	protein_coding	RNA-binding Raly-like protein [Source:RefSeq peptide;Acc:NP_001071400]
ENSBTAG00000004792	ENSBTAT00000006291	ENSBTAP00000006291	14	83201749	83231069	CHMP4C	protein_coding	Bos taurus charged multivesicular body protein 4C (CHMP4C), mRNA. [Source:RefSeq mRNA;Acc:NM_001045976]
ENSBTAG00000013369	ENSBTAT00000017783	ENSBTAP00000017783	14	83892853	84109620	COL14A1	protein_coding	collagen, type XIV, alpha 1 [Source:HGNC Symbol;Acc:HGNC:2191]
ENSBTAG00000003930	ENSBTAT00000005135	ENSBTAP00000005135	15	905560	907503		protein_coding	Olfactory receptor [Source:UniProtKB/TrEMBL;Acc:G5E565]
ENSBTAG00000047406	ENSBTAT00000063076	ENSBTAP00000055633	15	6748308	6884549		protein_coding	Uncharacterized protein [Source:UniProtKB/TrEMBL;Acc:G5E6J6]
ENSBTAG00000002691	ENSBTAT00000003485	ENSBTAP00000003485	15	17375527	17461023	ELMOD1	protein_coding	Bos taurus ELMO/CED-12 domain containing 1 (ELMOD1), mRNA. [Source:RefSeq mRNA;Acc:NM_001078108]
ENSBTAG00000008732	ENSBTAT00000011504	ENSBTAP00000011504	15	20489130	20526349	ZC3H12C	protein_coding	zinc finger CCCH-type containing 12C [Source:HGNC Symbol;Acc:HGNC:29362]
ENSBTAG00000008732	ENSBTAT00000055318	ENSBTAP00000051317	15	20489130	20526349	ZC3H12C	protein_coding	zinc finger CCCH-type containing 12C [Source:HGNC Symbol;Acc:HGNC:29362]
ENSBTAG00000010709	ENSBTAT00000014176	ENSBTAP00000014176	15	22665193	22697952		protein_coding	Bos taurus dihydrolipoamide S-acetyltransferase (DLAT), mRNA. [Source:RefSeq mRNA;Acc:NM_001205730]
ENSBTAG00000015119	ENSBTAT00000020116	ENSBTAP00000020116	15	27942431	28060833	SIK3	protein_coding	SIK family kinase 3 [Source:HGNC Symbol;Acc:HGNC:29165]
ENSBTAG00000040569	ENSBTAT00000016601	ENSBTAP00000016601	15	30278100	30296544	NLRX1	protein_coding	NLR family member X1 [Source:HGNC Symbol;Acc:HGNC:29890]
ENSBTAG00000005340	ENSBTAT00000007022	ENSBTAP00000007022	15	35019670	35267343	SERGEF	protein_coding	Bos taurus secretion regulating guanine nucleotide exchange factor (SERGEF), mRNA. [Source:RefSeq mRNA;Acc:NM_001076021]
ENSBTAG00000000983	ENSBTAT00000046676	ENSBTAP00000043950	15	35567687	35646400	ABCC8	protein_coding	ATP-binding cassette, sub-family C (CFTR/MRP), member 8 [Source:HGNC Symbol;Acc:HGNC:59]
ENSBTAG00000032782	ENSBTAT00000046553	ENSBTAP00000043841	15	37874414	38013439	INSC	protein_coding	inscuteable homolog (Drosophila) [Source:HGNC Symbol;Acc:HGNC:33116]
ENSBTAG00000009150	ENSBTAT00000012059	ENSBTAP00000012059	15	38991044	39309268	SPON1	protein_coding	Bos taurus spondin 1, extracellular matrix protein (SPON1), mRNA. [Source:RefSeq mRNA;Acc:NM_174743]
ENSBTAG00000037384	ENSBTAT00000052497	ENSBTAP00000047637	15	45478430	45479365		protein_coding	Uncharacterized protein [Source:UniProtKB/TrEMBL;Acc:F1N0V5]
ENSBTAG00000026826	ENSBTAT00000013417	ENSBTAP00000013417	15	45497677	45498609		protein_coding	Olfactory receptor [Source:UniProtKB/TrEMBL;Acc:E1B9Z3]
ENSBTAG00000038245	ENSBTAT00000055036	ENSBTAP00000050309	15	45542446	45543414		protein_coding	Uncharacterized protein [Source:UniProtKB/TrEMBL;Acc:F1MHM6]
ENSBTAG00000015791	ENSBTAT00000020969	ENSBTAP00000020969	15	46692952	46693881		protein_coding	Olfactory receptor [Source:UniProtKB/TrEMBL;Acc:G3X775]
ENSBTAG00000048310	ENSBTAT00000066077		15	49330070	49331031		pseudogene
ENSBTAG00000017934	ENSBTAT00000023849	ENSBTAP00000023849	15	50412563	50413522		protein_coding	Olfactory receptor [Source:UniProtKB/TrEMBL;Acc:G3X7C6]
ENSBTAG00000015357	ENSBTAT00000028579	ENSBTAP00000028579	15	51516636	51517716		protein_coding	Olfactory receptor [Source:UniProtKB/TrEMBL;Acc:F1MVJ4]
ENSBTAG00000047860	ENSBTAT00000063188	ENSBTAP00000054825	15	51569807	51570391		protein_coding	Uncharacterized protein [Source:UniProtKB/TrEMBL;Acc:G3MZ34]
ENSBTAG00000000770	ENSBTAT00000001019	ENSBTAP00000001019	15	54484806	54537330	PGM2L1	protein_coding	Bos taurus phosphoglucomutase 2-like 1 (PGM2L1), mRNA. [Source:RefSeq mRNA;Acc:NM_001098984]
ENSBTAG00000046149	ENSBTAT00000063473	ENSBTAP00000056586	15	55825834	55826557		protein_coding	Uncharacterized protein [Source:UniProtKB/TrEMBL;Acc:G3N3S5]
ENSBTAG00000003955	ENSBTAT00000005191	ENSBTAP00000005191	15	57332143	57419714	MYO7A	protein_coding	myosin VIIA [Source:HGNC Symbol;Acc:HGNC:7606]
ENSBTAG00000008134	ENSBTAT00000010694	ENSBTAP00000010694	15	59164541	59200908	BDNF	protein_coding	Bos taurus brain-derived neurotrophic factor (BDNF), mRNA. [Source:RefSeq mRNA;Acc:NM_001046607]
ENSBTAG00000048290	ENSBTAT00000007960	ENSBTAP00000007960	15	62465964	62484613		protein_coding	Uncharacterized protein [Source:UniProtKB/TrEMBL;Acc:E1BKL0]
ENSBTAG00000037389	ENSBTAT00000052439	ENSBTAP00000051946	15	66987987	67099792	TRIM44	protein_coding	Bos taurus tripartite motif containing 44 (TRIM44), mRNA. [Source:RefSeq mRNA;Acc:NM_001105014]
ENSBTAG00000000087	ENSBTAT00000000096	ENSBTAP00000000096	15	74652043	74830690	HSD17B12	protein_coding	Bos taurus hydroxysteroid (17-beta) dehydrogenase 12 (HSD17B12), mRNA. [Source:RefSeq mRNA;Acc:NM_001101307]
ENSBTAG00000015876	ENSBTAT00000021100	ENSBTAP00000021100	15	79824624	79825547		protein_coding	Olfactory receptor [Source:UniProtKB/TrEMBL;Acc:F1N7S1]
ENSBTAG00000023511	ENSBTAT00000032086	ENSBTAP00000032028	15	79921913	79922869		protein_coding	Uncharacterized protein [Source:UniProtKB/TrEMBL;Acc:E1BCX1]
ENSBTAG00000046251	ENSBTAT00000064782		15	79972834	79974879		pseudogene
ENSBTAG00000030920	ENSBTAT00000043749	ENSBTAP00000041294	15	80020432	80064753		protein_coding	Uncharacterized protein [Source:UniProtKB/TrEMBL;Acc:E1BMB7]
ENSBTAG00000014513	ENSBTAT00000019292		15	80715053	80715995		pseudogene
ENSBTAG00000039182	ENSBTAT00000053877	ENSBTAP00000048672	15	81042867	81043799	OR5M3	protein_coding	olfactory receptor, family 5, subfamily M, member 3 [Source:HGNC Symbol;Acc:HGNC:14806]
ENSBTAG00000046187	ENSBTAT00000066032		15	81119009	81119949		pseudogene
ENSBTAG00000039944	ENSBTAT00000015869	ENSBTAP00000052966	16	382697	383632		protein_coding	Uncharacterized protein [Source:UniProtKB/TrEMBL;Acc:F1N1Y3]
ENSBTAG00000023177	ENSBTAT00000031527	ENSBTAP00000031480	16	5517505	5574559		protein_coding	Uncharacterized protein [Source:UniProtKB/TrEMBL;Acc:E1BFN5]
ENSBTAG00000024647	ENSBTAT00000025846	ENSBTAP00000025846	16	5600155	5959906		protein_coding	Uncharacterized protein [Source:UniProtKB/TrEMBL;Acc:G3X7F3]
ENSBTAG00000047228	ENSBTAT00000063386		16	5614463	5614980		pseudogene
ENSBTAG00000044324	ENSBTAT00000061757		16	14336692	14336777	SNORA70	snoRNA	Small nucleolar RNA SNORA70 [Source:RFAM;Acc:RF00156]
ENSBTAG00000006188	ENSBTAT00000061112	ENSBTAP00000053495	16	19573856	20502175	USH2A	protein_coding	Usher syndrome 2A (autosomal recessive, mild) [Source:HGNC Symbol;Acc:HGNC:12601]
ENSBTAG00000009838	ENSBTAT00000012966	ENSBTAP00000012966	16	22425713	22478777	RRP15	protein_coding	Bos taurus ribosomal RNA processing 15 homolog (S. cerevisiae) (RRP15), mRNA. [Source:RefSeq mRNA;Acc:NM_001040506]
ENSBTAG00000044171	ENSBTAT00000061198	ENSBTAP00000053659	16	28441400	28580230	CNIH3	protein_coding	cornichon family AMPA receptor auxiliary protein 3 [Source:HGNC Symbol;Acc:HGNC:26802]
ENSBTAG00000033180	ENSBTAT00000047138	ENSBTAP00000044365	16	31589396	32333109	SMYD3	protein_coding	Bos taurus SET and MYND domain containing 3 (SMYD3), mRNA. [Source:RefSeq mRNA;Acc:NM_001076406]
ENSBTAG00000014439	ENSBTAT00000034160	ENSBTAP00000034061	16	35975651	36045361	KMO	protein_coding	Bos taurus kynurenine 3-monooxygenase (kynurenine 3-hydroxylase) (KMO), mRNA. [Source:RefSeq mRNA;Acc:NM_001243298]
ENSBTAG00000012605	ENSBTAT00000016736	ENSBTAP00000016736	16	45219136	45241137	GPR157	protein_coding	G protein-coupled receptor 157 [Source:HGNC Symbol;Acc:HGNC:23687]
ENSBTAG00000014602	ENSBTAT00000019436	ENSBTAP00000019436	16	46468328	46566127	CAMTA1	protein_coding	CAMTA1 protein; Uncharacterized protein [Source:UniProtKB/TrEMBL;Acc:A6QNL3]
ENSBTAG00000014602	ENSBTAT00000061635	ENSBTAP00000053411	16	46468328	46566127	CAMTA1	protein_coding	CAMTA1 protein; Uncharacterized protein [Source:UniProtKB/TrEMBL;Acc:A6QNL3]
ENSBTAG00000015537	ENSBTAT00000020658	ENSBTAP00000020658	16	61121078	61314123	RASAL2	protein_coding	RAS protein activator like 2 [Source:HGNC Symbol;Acc:HGNC:9874]
ENSBTAG00000009924	ENSBTAT00000064417	ENSBTAP00000056442	16	63641808	63659861	MR1	protein_coding	Bos taurus major histocompatibility complex, class I-related (MR1), mRNA. [Source:RefSeq mRNA;Acc:NM_001190298]
ENSBTAG00000009924	ENSBTAT00000062929	ENSBTAP00000055813	16	63641808	63659861	MR1	protein_coding	Bos taurus major histocompatibility complex, class I-related (MR1), mRNA. [Source:RefSeq mRNA;Acc:NM_001190298]
ENSBTAG00000009924	ENSBTAT00000013095	ENSBTAP00000013095	16	63641808	63659861	MR1	protein_coding	Bos taurus major histocompatibility complex, class I-related (MR1), mRNA. [Source:RefSeq mRNA;Acc:NM_001190298]
ENSBTAG00000035836	ENSBTAT00000050322	ENSBTAP00000047035	16	66452391	66571427	GLT25D2	protein_coding	Bos taurus glycosyltransferase 25 domain containing 2 (GLT25D2), mRNA. [Source:RefSeq mRNA;Acc:NM_001191302]
ENSBTAG00000004492	ENSBTAT00000005891	ENSBTAP00000005891	16	67653941	67759357	C16H1ORF26	protein_coding	C16H1ORF26 protein; Uncharacterized protein [Source:UniProtKB/TrEMBL;Acc:A6QQB4]
ENSBTAG00000004492	ENSBTAT00000061295	ENSBTAP00000053406	16	67653941	67759357	C16H1ORF26	protein_coding	C16H1ORF26 protein; Uncharacterized protein [Source:UniProtKB/TrEMBL;Acc:A6QQB4]
ENSBTAG00000004407	ENSBTAT00000005781	ENSBTAP00000005781	16	69865018	70097416	KCNK2	protein_coding	Bos taurus potassium channel, subfamily K, member 2 (KCNK2), mRNA. [Source:RefSeq mRNA;Acc:NM_174686]
ENSBTAG00000004407	ENSBTAT00000043948	ENSBTAP00000041480	16	69865018	70097416	KCNK2	protein_coding	Bos taurus potassium channel, subfamily K, member 2 (KCNK2), mRNA. [Source:RefSeq mRNA;Acc:NM_174686]
ENSBTAG00000007110	ENSBTAT00000009355	ENSBTAP00000009355	16	73955570	74006866	RCOR3	protein_coding	Bos taurus REST corepressor 3 (RCOR3), mRNA. [Source:RefSeq mRNA;Acc:NM_001192733]
ENSBTAG00000016542	ENSBTAT00000022005	ENSBTAP00000022005	16	75567714	75610920	LAMB3	protein_coding	laminin, beta 3 [Source:HGNC Symbol;Acc:HGNC:6490]
ENSBTAG00000021874	ENSBTAT00000029161	ENSBTAP00000029161	16	81131945	81182350	KIF14	protein_coding	kinesin family member 14 [Source:HGNC Symbol;Acc:HGNC:19181]
ENSBTAG00000042576	ENSBTAT00000059568		16	81132984	81133090	U6	snRNA	U6 spliceosomal RNA [Source:RFAM;Acc:RF00026]
ENSBTAG00000048129	ENSBTAT00000064742	ENSBTAP00000055328	17	58885	60218		protein_coding	Uncharacterized protein [Source:UniProtKB/TrEMBL;Acc:G3N0G7]
ENSBTAG00000005968	ENSBTAT00000007834	ENSBTAP00000007834	17	1491333	1819993	TLL1	protein_coding	Bos taurus tolloid-like 1 (TLL1), mRNA. [Source:RefSeq mRNA;Acc:NM_001193114]
ENSBTAG00000008816	ENSBTAT00000011609	ENSBTAP00000011609	17	4308229	4436083	TRIM2	protein_coding	Bos taurus tripartite motif containing 2 (TRIM2), mRNA. [Source:RefSeq mRNA;Acc:NM_001083735]
ENSBTAG00000025263	ENSBTAT00000018468	ENSBTAP00000018468	17	6089371	6207768	FAM160A1	protein_coding	family with sequence similarity 160, member A1 [Source:HGNC Symbol;Acc:HGNC:34237]
ENSBTAG00000018546	ENSBTAT00000061161	ENSBTAP00000053569	17	6871712	7542666	LRBA	protein_coding	LPS-responsive vesicle trafficking, beach and anchor containing [Source:HGNC Symbol;Acc:HGNC:1742]
ENSBTAG00000006626	ENSBTAT00000029679	ENSBTAP00000029677	17	52565556	52785519	TMEM132B	protein_coding	transmembrane protein 132B [Source:HGNC Symbol;Acc:HGNC:29397]
ENSBTAG00000020346	ENSBTAT00000056042	ENSBTAP00000051713	17	54003920	54039850	CCDC92	protein_coding	Bos taurus coiled-coil domain containing 92 (CCDC92), mRNA. [Source:RefSeq mRNA;Acc:NM_001101243]
ENSBTAG00000016779	ENSBTAT00000022319	ENSBTAP00000022319	17	55245237	55360147	CLIP1	protein_coding	CAP-GLY domain containing linker protein 1 [Source:HGNC Symbol;Acc:HGNC:10461]
ENSBTAG00000044119	ENSBTAT00000061442	ENSBTAP00000053828	17	59486327	59916267	KSR2	protein_coding	kinase suppressor of ras 2 [Source:HGNC Symbol;Acc:HGNC:18610]
ENSBTAG00000032097	ENSBTAT00000002624	ENSBTAP00000002624	17	60212421	60234472	FBXO21	protein_coding	Bos taurus F-box protein 21 (FBXO21), mRNA. [Source:RefSeq mRNA;Acc:NM_001078071]
ENSBTAG00000020050	ENSBTAT00000026715	ENSBTAP00000026715	17	65184868	65194879	MLEC	protein_coding	Bos taurus malectin (MLEC), mRNA. [Source:RefSeq mRNA;Acc:NM_001098983]
ENSBTAG00000005183	ENSBTAT00000006828	ENSBTAP00000006828	17	65863712	65882658	MVK	protein_coding	mevalonate kinase [Source:HGNC Symbol;Acc:HGNC:7530]
ENSBTAG00000005178	ENSBTAT00000006821	ENSBTAP00000006821	17	65882910	65892166	MMAB	protein_coding	cob(I)yrinic acid a,c-diamide adenosyltransferase, mitochondrial precursor [Source:RefSeq peptide;Acc:NP_001073100]
ENSBTAG00000044022	ENSBTAT00000061095	ENSBTAP00000053768	17	67407099	67536194	KIAA1671	protein_coding	KIAA1671 [Source:HGNC Symbol;Acc:HGNC:29345]
ENSBTAG00000043857	ENSBTAT00000060849		17	67452350	67452648	7SK	misc_RNA	7SK RNA [Source:RFAM;Acc:RF00100]
ENSBTAG00000000698	ENSBTAT00000000932	ENSBTAP00000000932	17	67768324	68000455	MYO18B	protein_coding	myosin XVIIIB [Source:HGNC Symbol;Acc:HGNC:18150]
ENSBTAG00000006569	ENSBTAT00000008629	ENSBTAP00000008629	17	68248980	68315653	SEZ6L	protein_coding	seizure related 6 homolog (mouse)-like [Source:HGNC Symbol;Acc:HGNC:10763]
ENSBTAG00000012193	ENSBTAT00000031632	ENSBTAP00000031582	17	69656038	69933993	TTC28	protein_coding	tetratricopeptide repeat domain 28 [Source:HGNC Symbol;Acc:HGNC:29179]
ENSBTAG00000018086	ENSBTAT00000055485	ENSBTAP00000049672	17	71459718	71470126	TBC1D10A	protein_coding	Bos taurus TBC1 domain family, member 10A (TBC1D10A), mRNA. [Source:RefSeq mRNA;Acc:NM_001104974]
ENSBTAG00000031160	ENSBTAT00000044103	ENSBTAP00000041617	17	72826680	73152862	IGLL1	protein_coding	Bos taurus immunoglobulin lambda-like polypeptide 1 (IGLL1), mRNA. [Source:RefSeq mRNA;Acc:NM_001083800]
ENSBTAG00000031160	ENSBTAT00000065780	ENSBTAP00000056049	17	72826680	73152862	IGLL1	protein_coding	Bos taurus immunoglobulin lambda-like polypeptide 1 (IGLL1), mRNA. [Source:RefSeq mRNA;Acc:NM_001083800]
ENSBTAG00000031160	ENSBTAT00000031209	ENSBTAP00000031165	17	72826680	73152862	IGLL1	protein_coding	Bos taurus immunoglobulin lambda-like polypeptide 1 (IGLL1), mRNA. [Source:RefSeq mRNA;Acc:NM_001083800]
ENSBTAG00000001005	ENSBTAT00000001332	ENSBTAP00000001332	17	73002288	73010751	ZNF280B	protein_coding	Bos taurus zinc finger protein 280B (ZNF280B), mRNA. [Source:RefSeq mRNA;Acc:NM_001077935]
ENSBTAG00000016944	ENSBTAT00000029397	ENSBTAP00000029397	17	73576018	73589968		protein_coding	Adenosine receptor A2 [Source:UniProtKB/TrEMBL;Acc:E1BKU0]
ENSBTAG00000021656	ENSBTAT00000029400	ENSBTAP00000029400	17	73595800	73658019	SPECC1L	protein_coding	sperm antigen with calponin homology and coiled-coil domains 1-like [Source:HGNC Symbol;Acc:HGNC:29022]
ENSBTAG00000006657	ENSBTAT00000006197	ENSBTAP00000006197	17	75039314	75050946	ZDHHC8	protein_coding	zinc finger, DHHC-type containing 8 [Source:HGNC Symbol;Acc:HGNC:18474]
ENSBTAG00000047626	ENSBTAT00000064278	ENSBTAP00000056418	17	75054452	75056174		protein_coding	Uncharacterized protein [Source:UniProtKB/TrEMBL;Acc:G3N3B6]
ENSBTAG00000013524	ENSBTAT00000017983	ENSBTAP00000017983	18	8210815	8289563	CMIP	protein_coding	c-Maf inducing protein [Source:HGNC Symbol;Acc:HGNC:24319]
ENSBTAG00000045367	ENSBTAT00000062800		18	8523219	8523349	SNORA70	snoRNA	Small nucleolar RNA SNORA70 [Source:RFAM;Acc:RF00156]
ENSBTAG00000010170	ENSBTAT00000013425	ENSBTAP00000013425	18	10392425	10427784	MBTPS1	protein_coding	Bos taurus membrane-bound transcription factor peptidase, site 1 (MBTPS1), mRNA. [Source:RefSeq mRNA;Acc:NM_001025330]
ENSBTAG00000010170	ENSBTAT00000013421	ENSBTAP00000013421	18	10392425	10427784	MBTPS1	protein_coding	Bos taurus membrane-bound transcription factor peptidase, site 1 (MBTPS1), mRNA. [Source:RefSeq mRNA;Acc:NM_001025330]
ENSBTAG00000012465	ENSBTAT00000016540	ENSBTAP00000016540	18	12422846	12425239	FOXC2	protein_coding	Bos taurus forkhead box C2 (MFH-1, mesenchyme forkhead 1) (FOXC2), mRNA. [Source:RefSeq mRNA;Acc:NM_001193072]
ENSBTAG00000040605	ENSBTAT00000053216	ENSBTAP00000048152	18	12433768	12434808	FOXL1	protein_coding	forkhead box L1 [Source:HGNC Symbol;Acc:HGNC:3817]
ENSBTAG00000011632	ENSBTAT00000015449	ENSBTAP00000015449	18	13017744	13031053	MAP1LC3B	protein_coding	Bos taurus microtubule-associated protein 1 light chain 3 beta (MAP1LC3B), mRNA. [Source:RefSeq mRNA;Acc:NM_001001169]
ENSBTAG00000014267	ENSBTAT00000018957	ENSBTAP00000018957	18	13036326	13079896	ZCCHC14	protein_coding	zinc finger, CCHC domain containing 14 [Source:HGNC Symbol;Acc:HGNC:24134]
ENSBTAG00000015766	ENSBTAT00000047968	ENSBTAP00000045114	18	13809878	13826787	ZFPM1	protein_coding	zinc finger protein, FOG family member 1 [Source:HGNC Symbol;Acc:HGNC:19762]
ENSBTAG00000015766	ENSBTAT00000063705	ENSBTAP00000053887	18	13809878	13826787	ZFPM1	protein_coding	zinc finger protein, FOG family member 1 [Source:HGNC Symbol;Acc:HGNC:19762]
ENSBTAG00000025283	ENSBTAT00000013952		18	14983396	14983970		processed_pseudogene
ENSBTAG00000004806	ENSBTAT00000006312	ENSBTAP00000006312	18	15962196	16155801	PHKB	protein_coding	phosphorylase kinase, beta [Source:HGNC Symbol;Acc:HGNC:8927]
ENSBTAG00000017397	ENSBTAT00000023130	ENSBTAP00000023130	18	18041277	18392207	ZNF423	protein_coding	Bos taurus zinc finger protein 423 (ZNF423), mRNA. [Source:RefSeq mRNA;Acc:NM_001101893]
ENSBTAG00000000171	ENSBTAT00000000196		18	23592718	23593060		pseudogene
ENSBTAG00000003794	ENSBTAT00000033660	ENSBTAP00000033570	18	24338466	24519487	GNAO1	protein_coding	Bos taurus guanine nucleotide binding protein (G protein), alpha activating activity polypeptide O (GNAO1), mRNA. [Source:RefSeq mRNA;Acc:NM_174325]
ENSBTAG00000009762	ENSBTAT00000064369	ENSBTAP00000055717	18	34343975	34350507	BEAN1	protein_coding	brain expressed, associated with NEDD4, 1 [Source:HGNC Symbol;Acc:HGNC:24160]
ENSBTAG00000009762	ENSBTAT00000012871	ENSBTAP00000012871	18	34343975	34350507	BEAN1	protein_coding	brain expressed, associated with NEDD4, 1 [Source:HGNC Symbol;Acc:HGNC:24160]
ENSBTAG00000007262	ENSBTAT00000009552	ENSBTAP00000009552	18	41116113	41214205	ZNF536	protein_coding	zinc finger protein 536 [Source:HGNC Symbol;Acc:HGNC:29025]
ENSBTAG00000045778	ENSBTAT00000064022		18	45406679	45406784	U6	snRNA	U6 spliceosomal RNA [Source:RFAM;Acc:RF00026]
ENSBTAG00000015001	ENSBTAT00000032087	ENSBTAP00000032029	18	46960041	46961903	OVOL3	protein_coding	ovo-like zinc finger 3 [Source:HGNC Symbol;Acc:HGNC:14186]
ENSBTAG00000015002	ENSBTAT00000019969	ENSBTAP00000019969	18	46961970	46963214	POLR2I	protein_coding	Bos taurus polymerase (RNA) II (DNA directed) polypeptide I, 14.5kDa (POLR2I), mRNA. [Source:RefSeq mRNA;Acc:NM_001076329]
ENSBTAG00000015004	ENSBTAT00000019973	ENSBTAP00000019973	18	46963844	46972220	TBCB	protein_coding	Bos taurus tubulin folding cofactor B (TBCB), mRNA. [Source:RefSeq mRNA;Acc:NM_001014939]
ENSBTAG00000006999	ENSBTAT00000009228	ENSBTAP00000009228	18	48502352	48631056	RYR1	protein_coding	ryanodine receptor 1 (skeletal) [Source:HGNC Symbol;Acc:HGNC:10483]
ENSBTAG00000047196	ENSBTAT00000063221	ENSBTAP00000055901	18	50611276	50611827	C9orf3	protein_coding	chromosome 9 open reading frame 3 [Source:HGNC Symbol;Acc:HGNC:1361]
ENSBTAG00000006859	ENSBTAT00000007381	ENSBTAP00000007381	18	51735956	51780801		protein_coding	Uncharacterized protein [Source:UniProtKB/TrEMBL;Acc:E1BMH6]
ENSBTAG00000001260	ENSBTAT00000031940	ENSBTAP00000031886	18	52120387	52124418	PINLYP	protein_coding	phospholipase A2 inhibitor and LY6/PLAUR domain containing [Source:HGNC Symbol;Acc:HGNC:44206]
ENSBTAG00000006841	ENSBTAT00000043330	ENSBTAP00000040907	18	57103010	57127435	LRRC4B	protein_coding	leucine rich repeat containing 4B [Source:HGNC Symbol;Acc:HGNC:25042]
ENSBTAG00000030484	ENSBTAT00000002923	ENSBTAP00000002923	18	57461617	57465567	KLK12	protein_coding	kallikrein-related peptidase 12 [Source:HGNC Symbol;Acc:HGNC:6360]
ENSBTAG00000038702	ENSBTAT00000056208	ENSBTAP00000049568	18	60545233	60644435		protein_coding	Uncharacterized protein [Source:UniProtKB/TrEMBL;Acc:F1MIK2]
ENSBTAG00000038702	ENSBTAT00000052961	ENSBTAP00000051647	18	60545233	60644435		protein_coding	Uncharacterized protein [Source:UniProtKB/TrEMBL;Acc:F1MIK2]
ENSBTAG00000034090	ENSBTAT00000014350	ENSBTAP00000014350	18	60599037	60640035		protein_coding	Uncharacterized protein [Source:UniProtKB/TrEMBL;Acc:G3X6V5]
ENSBTAG00000038149	ENSBTAT00000066252	ENSBTAP00000055476	18	61091348	61143063	NLRP12	protein_coding	Bos taurus NLR family, pyrin domain containing 12 (NLRP12), mRNA. [Source:RefSeq mRNA;Acc:NM_001192551]
ENSBTAG00000038149	ENSBTAT00000057509	ENSBTAP00000051805	18	61091348	61143063	NLRP12	protein_coding	Bos taurus NLR family, pyrin domain containing 12 (NLRP12), mRNA. [Source:RefSeq mRNA;Acc:NM_001192551]
ENSBTAG00000039413	ENSBTAT00000028085	ENSBTAP00000028085	18	63016439	63019902		protein_coding	Uncharacterized protein [Source:UniProtKB/TrEMBL;Acc:E1BIW1]
ENSBTAG00000026080	ENSBTAT00000036984	ENSBTAP00000036831	18	63047792	63055631		protein_coding	Uncharacterized protein [Source:UniProtKB/TrEMBL;Acc:E1B901]
ENSBTAG00000026080	ENSBTAT00000054260	ENSBTAP00000047619	18	63047792	63055631		protein_coding	Uncharacterized protein [Source:UniProtKB/TrEMBL;Acc:E1B901]
ENSBTAG00000002055	ENSBTAT00000021794	ENSBTAP00000021794	18	64049538	64077509	ZFP28	protein_coding	ZFP28 zinc finger protein [Source:HGNC Symbol;Acc:HGNC:17801]
ENSBTAG00000039341	ENSBTAT00000052295	ENSBTAP00000052646	18	64743056	64744108		protein_coding	Uncharacterized protein [Source:UniProtKB/TrEMBL;Acc:E1B8F8]
ENSBTAG00000037375	ENSBTAT00000054956	ENSBTAP00000051111	18	64758707	64766511		protein_coding	Bos taurus zinc finger protein 547 (ZNF547), mRNA. [Source:RefSeq mRNA;Acc:NM_001105360]
ENSBTAG00000034681	ENSBTAT00000049111	ENSBTAP00000046047	19	627558	1472951	CA10	protein_coding	Bos taurus carbonic anhydrase X (CA10), mRNA. [Source:RefSeq mRNA;Acc:NM_001079609]
ENSBTAG00000016078	ENSBTAT00000021395	ENSBTAP00000021395	19	5316762	5516685	STXBP4	protein_coding	Bos taurus syntaxin binding protein 4 (STXBP4), mRNA. [Source:RefSeq mRNA;Acc:NM_001192927]
ENSBTAG00000010167	ENSBTAT00000013424	ENSBTAP00000013424	19	9738376	9847849	TEX14	protein_coding	Bos taurus testis expressed 14 (TEX14), mRNA. [Source:RefSeq mRNA;Acc:NM_001192568]
ENSBTAG00000034769	ENSBTAT00000049223		19	9850958	9851121	U1	snRNA	U1 spliceosomal RNA [Source:RFAM;Acc:RF00003]
ENSBTAG00000003280	ENSBTAT00000004247	ENSBTAP00000004247	19	9851553	9852099	MGC137055	protein_coding	Bos taurus uncharacterized protein MGC137055 (MGC137055), mRNA. [Source:RefSeq mRNA;Acc:NM_001077080]
ENSBTAG00000011721	ENSBTAT00000035470	ENSBTAP00000035345	19	11288860	11379955	MED13	protein_coding	mediator complex subunit 13 [Source:HGNC Symbol;Acc:HGNC:22474]
ENSBTAG00000012672	ENSBTAT00000048740	ENSBTAP00000045729	19	13150565	13157511	ZNHIT3	protein_coding	Bos taurus zinc finger, HIT-type containing 3 (ZNHIT3), mRNA. [Source:RefSeq mRNA;Acc:NM_001045895]
ENSBTAG00000002850	ENSBTAT00000003698	ENSBTAP00000003698	19	14834532	14851130	HEATR9	protein_coding	HEAT repeat containing 9 [Source:HGNC Symbol;Acc:HGNC:26548]
ENSBTAG00000025200	ENSBTAT00000035327	ENSBTAP00000035204	19	16353233	17562209	ACCN1	protein_coding	amiloride-sensitive cation channel 1, neuronal [Source:RefSeq peptide;Acc:NP_001069952]
ENSBTAG00000025200	ENSBTAT00000065103	ENSBTAP00000055375	19	16353233	17562209	ACCN1	protein_coding	amiloride-sensitive cation channel 1, neuronal [Source:RefSeq peptide;Acc:NP_001069952]
ENSBTAG00000000855	ENSBTAT00000001140	ENSBTAP00000001140	19	22457712	22621493	NXN	protein_coding	Bos taurus nucleoredoxin (NXN), mRNA. [Source:RefSeq mRNA;Acc:NM_001102136]
ENSBTAG00000039819	ENSBTAT00000052707	ENSBTAP00000050227	19	22872042	23011338	RPH3AL	protein_coding	Bos taurus rabphilin 3A-like (without C2 domains) (RPH3AL), mRNA. [Source:RefSeq mRNA;Acc:NM_001035494]
ENSBTAG00000009711	ENSBTAT00000012812	ENSBTAP00000012812	19	23476634	23527009	RPA1	protein_coding	Bos taurus replication protein A1, 70kDa (RPA1), mRNA. [Source:RefSeq mRNA;Acc:NM_001075176]
ENSBTAG00000004907	ENSBTAT00000017318	ENSBTAP00000017318	19	27123625	27170653	MINK1	protein_coding	Bos taurus misshapen-like kinase 1 (MINK1), mRNA. [Source:RefSeq mRNA;Acc:NM_001099376]
ENSBTAG00000004635	ENSBTAT00000006080	ENSBTAP00000006080	19	35000625	35015449	LLGL1	protein_coding	Bos taurus lethal giant larvae homolog 1 (Drosophila) (LLGL1), mRNA. [Source:RefSeq mRNA;Acc:NM_001080342]
ENSBTAG00000004635	ENSBTAT00000043699	ENSBTAP00000041252	19	35000625	35015449	LLGL1	protein_coding	Bos taurus lethal giant larvae homolog 1 (Drosophila) (LLGL1), mRNA. [Source:RefSeq mRNA;Acc:NM_001080342]
ENSBTAG00000008978	ENSBTAT00000011818	ENSBTAP00000011818	19	35728070	35746498	USP22	protein_coding	Bos taurus ubiquitin specific peptidase 22 (USP22), mRNA. [Source:RefSeq mRNA;Acc:NM_001166567]
ENSBTAG00000020629	ENSBTAT00000027490	ENSBTAP00000027490	19	36083620	36141993	UTP18	protein_coding	Bos taurus UTP18, small subunit (SSU) processome component, homolog (yeast) (UTP18), mRNA. [Source:RefSeq mRNA;Acc:NM_001098879]
ENSBTAG00000020070	ENSBTAT00000026744	ENSBTAP00000026744	19	36676547	36724513	ABCC3	protein_coding	ATP-binding cassette, sub-family C (CFTR/MRP), member 3 [Source:HGNC Symbol;Acc:HGNC:54]
ENSBTAG00000021523	ENSBTAT00000028687	ENSBTAP00000028687	19	43056660	43132624	STAT3	protein_coding	Bos taurus signal transducer and activator of transcription 3 (acute-phase response factor) (STAT3), mRNA. [Source:RefSeq mRNA;Acc:NM_001012671]
ENSBTAG00000020359	ENSBTAT00000027135	ENSBTAP00000027135	19	45719320	45767382	PLEKHM1	protein_coding	pleckstrin homology domain containing, family M (with RUN domain) member 1 [Source:HGNC Symbol;Acc:HGNC:29017]
ENSBTAG00000017512	ENSBTAT00000064492	ENSBTAP00000054412	19	46524375	46644713	MAPT	protein_coding	Bos taurus microtubule-associated protein tau (MAPT), mRNA. [Source:RefSeq mRNA;Acc:NM_174106]
ENSBTAG00000017512	ENSBTAT00000065660	ENSBTAP00000056547	19	46524375	46644713	MAPT	protein_coding	Bos taurus microtubule-associated protein tau (MAPT), mRNA. [Source:RefSeq mRNA;Acc:NM_174106]
ENSBTAG00000017512	ENSBTAT00000023284	ENSBTAP00000023284	19	46524375	46644713	MAPT	protein_coding	Bos taurus microtubule-associated protein tau (MAPT), mRNA. [Source:RefSeq mRNA;Acc:NM_174106]
ENSBTAG00000017512	ENSBTAT00000064966	ENSBTAP00000054994	19	46524375	46644713	MAPT	protein_coding	Bos taurus microtubule-associated protein tau (MAPT), mRNA. [Source:RefSeq mRNA;Acc:NM_174106]
ENSBTAG00000017512	ENSBTAT00000065509	ENSBTAP00000056351	19	46524375	46644713	MAPT	protein_coding	Bos taurus microtubule-associated protein tau (MAPT), mRNA. [Source:RefSeq mRNA;Acc:NM_174106]
ENSBTAG00000017512	ENSBTAT00000042687	ENSBTAP00000040320	19	46524375	46644713	MAPT	protein_coding	Bos taurus microtubule-associated protein tau (MAPT), mRNA. [Source:RefSeq mRNA;Acc:NM_174106]
ENSBTAG00000017512	ENSBTAT00000065483	ENSBTAP00000056106	19	46524375	46644713	MAPT	protein_coding	Bos taurus microtubule-associated protein tau (MAPT), mRNA. [Source:RefSeq mRNA;Acc:NM_174106]
ENSBTAG00000004249	ENSBTAT00000005565	ENSBTAP00000005565	19	48089631	48406633	TANC2	protein_coding	tetratricopeptide repeat, ankyrin repeat and coiled-coil containing 2 [Source:HGNC Symbol;Acc:HGNC:30212]
ENSBTAG00000047043	ENSBTAT00000064637	ENSBTAP00000055688	19	51461750	51463698	DCXR	protein_coding	Bos taurus L-xylulose reductase-like (DCXR), mRNA. [Source:RefSeq mRNA;Acc:NM_001206962]
ENSBTAG00000008747	ENSBTAT00000053664	ENSBTAP00000048055	19	51466698	51469340	DCXR	protein_coding	Bos taurus dicarbonyl/L-xylulose reductase (DCXR), mRNA. [Source:RefSeq mRNA;Acc:NM_001075891]
ENSBTAG00000022927	ENSBTAT00000031159	ENSBTAP00000031119	19	51470292	51471813	RAC3	protein_coding	ras-related C3 botulinum toxin substrate 3 [Source:RefSeq peptide;Acc:NP_001092649]
ENSBTAG00000006280	ENSBTAT00000008241	ENSBTAP00000008241	19	53623087	53953037	RBFOX3	protein_coding	Bos taurus RNA binding protein, fox-1 homolog (C. elegans) 3 (RBFOX3), mRNA. [Source:RefSeq mRNA;Acc:NM_001075537]
ENSBTAG00000006280	ENSBTAT00000008240	ENSBTAP00000008240	19	53623087	53953037	RBFOX3	protein_coding	Bos taurus RNA binding protein, fox-1 homolog (C. elegans) 3 (RBFOX3), mRNA. [Source:RefSeq mRNA;Acc:NM_001075537]
ENSBTAG00000019067	ENSBTAT00000025384	ENSBTAP00000025384	19	54633144	54642106	TMC8	protein_coding	transmembrane channel-like 8 [Source:HGNC Symbol;Acc:HGNC:20474]
ENSBTAG00000018661	ENSBTAT00000042576	ENSBTAP00000040210	19	54647278	54666987	TMC6	protein_coding	Bos taurus transmembrane channel-like 6 (TMC6), mRNA. [Source:RefSeq mRNA;Acc:NM_001075208]
ENSBTAG00000013677	ENSBTAT00000042573	ENSBTAP00000040207	19	55328989	55376388	SEC14L1	protein_coding	Bos taurus SEC14-like 1 (S. cerevisiae) (SEC14L1), mRNA. [Source:RefSeq mRNA;Acc:NM_001101975]
ENSBTAG00000020115	ENSBTAT00000026793	ENSBTAP00000026793	19	55928561	55977738	UBE2O	protein_coding	UBE2O protein; Uncharacterized protein [Source:UniProtKB/TrEMBL;Acc:A3KMX3]
ENSBTAG00000020115	ENSBTAT00000055194	ENSBTAP00000049213	19	55928561	55977738	UBE2O	protein_coding	UBE2O protein; Uncharacterized protein [Source:UniProtKB/TrEMBL;Acc:A3KMX3]
ENSBTAG00000008328	ENSBTAT00000040027	ENSBTAP00000039810	19	57552926	57556471		protein_coding	Uncharacterized protein [Source:UniProtKB/TrEMBL;Acc:E1BFU3]
ENSBTAG00000008328	ENSBTAT00000010967	ENSBTAP00000010967	19	57552926	57556471		protein_coding	Uncharacterized protein [Source:UniProtKB/TrEMBL;Acc:E1BFU3]
ENSBTAG00000002747	ENSBTAT00000003563	ENSBTAP00000003563	19	61873253	61919888	ABCA5	protein_coding	ATP-binding cassette, sub-family A (ABC1), member 5 [Source:HGNC Symbol;Acc:HGNC:35]
ENSBTAG00000017457	ENSBTAT00000023199	ENSBTAP00000023199	20	3759206	3880974	STK10	protein_coding	Bos taurus serine/threonine kinase 10 (STK10), mRNA. [Source:RefSeq mRNA;Acc:NM_001192627]
ENSBTAG00000000564	ENSBTAT00000000737	ENSBTAP00000000737	20	5656110	5727730	NSG2	protein_coding	Bos taurus HMP19 protein (HMP19), mRNA. [Source:RefSeq mRNA;Acc:NM_001076296]
ENSBTAG00000044160	ENSBTAT00000061526	ENSBTAP00000053392	20	9843386	9919743	MCCC2	protein_coding	methylcrotonoyl-CoA carboxylase 2 (beta) [Source:HGNC Symbol;Acc:HGNC:6937]
ENSBTAG00000044160	ENSBTAT00000063028	ENSBTAP00000055803	20	9843386	9919743	MCCC2	protein_coding	methylcrotonoyl-CoA carboxylase 2 (beta) [Source:HGNC Symbol;Acc:HGNC:6937]
ENSBTAG00000027924	ENSBTAT00000040276	ENSBTAP00000040053	20	24570227	24596518	SNX18	protein_coding	Bos taurus sorting nexin 18 (SNX18), mRNA. [Source:RefSeq mRNA;Acc:NM_001083731]
ENSBTAG00000043948	ENSBTAT00000061021	ENSBTAP00000053284	20	29121455	29566631	HCN1	protein_coding	Bos taurus hyperpolarization activated cyclic nucleotide-gated potassium channel 1 (HCN1), mRNA. [Source:RefSeq mRNA;Acc:NM_001206580]
ENSBTAG00000021965	ENSBTAT00000029284	ENSBTAP00000029284	20	41122023	41143914	SUB1	protein_coding	Bos taurus SUB1 homolog (S. cerevisiae) (SUB1), mRNA. [Source:RefSeq mRNA;Acc:NM_001105407]
ENSBTAG00000021972	ENSBTAT00000061278	ENSBTAP00000053219	20	59285274	59560606	DNAH5	protein_coding	dynein, axonemal, heavy chain 5 [Source:HGNC Symbol;Acc:HGNC:2950]
ENSBTAG00000005021	ENSBTAT00000006610	ENSBTAP00000006610	20	64147933	64352311	SEMA5A	protein_coding	sema domain, seven thrombospondin repeats (type 1 and type 1-like), transmembrane domain (TM) and short cytoplasmic domain, (semaphorin) 5A [Source:HGNC Symbol;Acc:HGNC:10736]
ENSBTAG00000032442	ENSBTAT00000056471	ENSBTAP00000052613	20	66351477	66359363		protein_coding	Uncharacterized protein [Source:UniProtKB/TrEMBL;Acc:E1B8Q2]
ENSBTAG00000032442	ENSBTAT00000046013	ENSBTAP00000043347	20	66351477	66359363		protein_coding	Uncharacterized protein [Source:UniProtKB/TrEMBL;Acc:E1B8Q2]
ENSBTAG00000047044	ENSBTAT00000065737		21	2075526	2075618	SNORD116	snoRNA	Small nucleolar RNA SNORD116 [Source:RFAM;Acc:RF00108]
ENSBTAG00000047252	ENSBTAT00000066240		21	2078254	2078346	SNORD116	snoRNA	Small nucleolar RNA SNORD116 [Source:RFAM;Acc:RF00108]
ENSBTAG00000046568	ENSBTAT00000063080		21	2081015	2081105	SNORD116	snoRNA	Small nucleolar RNA SNORD116 [Source:RFAM;Acc:RF00108]
ENSBTAG00000046093	ENSBTAT00000066097		21	2083792	2083885	SNORD116	snoRNA	Small nucleolar RNA SNORD116 [Source:RFAM;Acc:RF00108]
ENSBTAG00000001567	ENSBTAT00000002052	ENSBTAP00000002052	21	5642546	5734611	LRRK1	protein_coding	leucine-rich repeat kinase 1 [Source:HGNC Symbol;Acc:HGNC:18608]
ENSBTAG00000000539	ENSBTAT00000000700	ENSBTAP00000000700	21	7411027	7600816	LRRC28	protein_coding	leucine rich repeat containing 28 [Source:HGNC Symbol;Acc:HGNC:28355]
ENSBTAG00000021531	ENSBTAT00000028693	ENSBTAP00000028693	21	8278718	8292031	PGPEP1L	protein_coding	pyroglutamyl-peptidase I-like [Source:HGNC Symbol;Acc:HGNC:27080]
ENSBTAG00000017896	ENSBTAT00000023784	ENSBTAP00000023784	21	14879467	14949980	ST8SIA2	protein_coding	ST8 alpha-N-acetyl-neuraminide alpha-2,8-sialyltransferase 2 [Source:HGNC Symbol;Acc:HGNC:10870]
ENSBTAG00000001652	ENSBTAT00000055950	ENSBTAP00000047887	21	15196198	15584694	SLCO3A1	protein_coding	Bos taurus solute carrier organic anion transporter family, member 3A1 (SLCO3A1), mRNA. [Source:RefSeq mRNA;Acc:NM_001001134]
ENSBTAG00000001652	ENSBTAT00000002169	ENSBTAP00000002169	21	15196198	15584694	SLCO3A1	protein_coding	Bos taurus solute carrier organic anion transporter family, member 3A1 (SLCO3A1), mRNA. [Source:RefSeq mRNA;Acc:NM_001001134]
ENSBTAG00000027074	ENSBTAT00000038788	ENSBTAP00000038597	21	16214670	16460490	SV2B	protein_coding	Bos taurus synaptic vesicle glycoprotein 2B (SV2B), mRNA. [Source:RefSeq mRNA;Acc:NM_001083448]
ENSBTAG00000001308	ENSBTAT00000001728	ENSBTAP00000001728	21	20084904	20193047		protein_coding	Bos taurus uncharacterized LOC522763 (MGC148762), mRNA. [Source:RefSeq mRNA;Acc:NM_001102069]
ENSBTAG00000045929	ENSBTAT00000036189	ENSBTAP00000036052	21	20128501	20132903		protein_coding	Bos taurus myeloid-associated differentiation marker-like (LOC512440), mRNA. [Source:RefSeq mRNA;Acc:NM_001101956]
ENSBTAG00000046591	ENSBTAT00000063594		21	20144494	20144827		pseudogene
ENSBTAG00000047366	ENSBTAT00000063906	ENSBTAP00000054038	21	23871437	23872914		protein_coding	Uncharacterized protein [Source:UniProtKB/TrEMBL;Acc:G3MWY0]
ENSBTAG00000004645	ENSBTAT00000006101	ENSBTAP00000006101	21	24596916	24836070	ADAMTSL3	protein_coding	ADAMTS-like 3 [Source:HGNC Symbol;Acc:HGNC:14633]
ENSBTAG00000004645	ENSBTAT00000063247	ENSBTAP00000054928	21	24596916	24836070	ADAMTSL3	protein_coding	ADAMTS-like 3 [Source:HGNC Symbol;Acc:HGNC:14633]
ENSBTAG00000004645	ENSBTAT00000064014	ENSBTAP00000055085	21	24596916	24836070	ADAMTSL3	protein_coding	ADAMTS-like 3 [Source:HGNC Symbol;Acc:HGNC:14633]
ENSBTAG00000018527	ENSBTAT00000024660	ENSBTAP00000024660	21	25317912	25392905	HDGFRP3	protein_coding	Bos taurus hepatoma-derived growth factor, related protein 3 (HDGFRP3), mRNA. [Source:RefSeq mRNA;Acc:NM_001191368]
ENSBTAG00000020023	ENSBTAT00000026669	ENSBTAP00000026669	21	26449626	26466916	MTHFS	protein_coding	Bos taurus 5,10-methenyltetrahydrofolate synthetase (5-formyltetrahydrofolate cyclo-ligase) (MTHFS), mRNA. [Source:RefSeq mRNA;Acc:NM_001075616]
ENSBTAG00000001786	ENSBTAT00000002339	ENSBTAP00000002339	21	31408631	31437141	HYKK	protein_coding	Bos taurus aminoglycoside phosphotransferase domain containing 1 (AGPHD1), mRNA. [Source:RefSeq mRNA;Acc:NM_001099047]
ENSBTAG00000017565	ENSBTAT00000046085	ENSBTAP00000043412	21	41692842	41804341	SCFD1	protein_coding	Bos taurus sec1 family domain containing 1 (SCFD1), mRNA. [Source:RefSeq mRNA;Acc:NM_001191365]
ENSBTAG00000019350	ENSBTAT00000045803	ENSBTAP00000043163	21	47310562	47831598	SLC25A21	protein_coding	Bos taurus solute carrier family 25 (mitochondrial oxodicarboxylate carrier), member 21 (SLC25A21), mRNA. [Source:RefSeq mRNA;Acc:NM_001015587]
ENSBTAG00000019350	ENSBTAT00000025776	ENSBTAP00000025776	21	47310562	47831598	SLC25A21	protein_coding	Bos taurus solute carrier family 25 (mitochondrial oxodicarboxylate carrier), member 21 (SLC25A21), mRNA. [Source:RefSeq mRNA;Acc:NM_001015587]
ENSBTAG00000014479	ENSBTAT00000019254	ENSBTAP00000019254	21	55640209	55681852	TUBGCP4	protein_coding	Bos taurus tubulin, gamma complex associated protein 4 (TUBGCP4), mRNA. [Source:RefSeq mRNA;Acc:NM_001077902]
ENSBTAG00000021304	ENSBTAT00000028388	ENSBTAP00000028388	21	55682755	55749862	TP53BP1	protein_coding	tumor protein p53 binding protein 1 [Source:HGNC Symbol;Acc:HGNC:11999]
ENSBTAG00000006620	ENSBTAT00000008703	ENSBTAP00000008703	21	57596461	57783306	SLC24A4	protein_coding	solute carrier family 24 (sodium/potassium/calcium exchanger), member 4 [Source:HGNC Symbol;Acc:HGNC:10978]
ENSBTAG00000044797	ENSBTAT00000062230		21	68761089	68761184	U6	snRNA	U6 spliceosomal RNA [Source:RFAM;Acc:RF00026]
ENSBTAG00000017299	ENSBTAT00000023001	ENSBTAP00000023001	21	69896140	69957173	KLC1	protein_coding	Bos taurus kinesin light chain 1 (KLC1), mRNA. [Source:RefSeq mRNA;Acc:NM_001098915]
ENSBTAG00000003559	ENSBTAT00000004631	ENSBTAP00000004631	21	69982291	70077426	PPP1R13B	protein_coding	protein phosphatase 1, regulatory subunit 13B [Source:HGNC Symbol;Acc:HGNC:14950]
ENSBTAG00000021904	ENSBTAT00000063889	ENSBTAP00000055685	21	70313782	70351845	KIF26A	protein_coding	kinesin family member 26A [Source:HGNC Symbol;Acc:HGNC:20226]
ENSBTAG00000021904	ENSBTAT00000029205	ENSBTAP00000029205	21	70313782	70351845	KIF26A	protein_coding	kinesin family member 26A [Source:HGNC Symbol;Acc:HGNC:20226]
ENSBTAG00000023954	ENSBTAT00000029934	ENSBTAP00000029925	22	85296	127878		protein_coding	Uncharacterized protein [Source:UniProtKB/TrEMBL;Acc:F1N6K9]
ENSBTAG00000001710	ENSBTAT00000002237	ENSBTAP00000002237	22	6789385	6885301	CMTM8	protein_coding	Bos taurus CKLF-like MARVEL transmembrane domain containing 8 (CMTM8), mRNA. [Source:RefSeq mRNA;Acc:NM_001046358]
ENSBTAG00000016758	ENSBTAT00000022288	ENSBTAP00000022288	22	10492112	10585992	MLH1	protein_coding	Bos taurus mutL homolog 1, colon cancer, nonpolyposis type 2 (E. coli) (MLH1), mRNA. [Source:RefSeq mRNA;Acc:NM_001075994]
ENSBTAG00000016758	ENSBTAT00000048965	ENSBTAP00000045916	22	10492112	10585992	MLH1	protein_coding	Bos taurus mutL homolog 1, colon cancer, nonpolyposis type 2 (E. coli) (MLH1), mRNA. [Source:RefSeq mRNA;Acc:NM_001075994]
ENSBTAG00000019305	ENSBTAT00000025704	ENSBTAP00000025704	22	11906823	11928456	EXOG	protein_coding	endo/exonuclease (5'-3'), endonuclease G-like [Source:HGNC Symbol;Acc:HGNC:3347]
ENSBTAG00000009774	ENSBTAT00000012891	ENSBTAP00000012891	22	12767735	12799652	MOBP	protein_coding	myelin-associated oligodendrocyte basic protein [Source:RefSeq peptide;Acc:NP_001071347]
ENSBTAG00000016725	ENSBTAT00000022233	ENSBTAP00000022233	22	16544891	16553539	KIAA1143	protein_coding	Bos taurus KIAA1143 ortholog (KIAA1143), mRNA. [Source:RefSeq mRNA;Acc:NM_001034721]
ENSBTAG00000016726	ENSBTAT00000060943	ENSBTAP00000053783	22	16553708	16610397	KIF15	protein_coding	kinesin family member 15 [Source:HGNC Symbol;Acc:HGNC:17273]
ENSBTAG00000013047	ENSBTAT00000017341	ENSBTAP00000017341	22	18740484	19647747	GRM7	protein_coding	Bos taurus glutamate receptor, metabotropic 7 (GRM7), mRNA. [Source:RefSeq mRNA;Acc:NM_001076055]
ENSBTAG00000013047	ENSBTAT00000017342	ENSBTAP00000017342	22	18740484	19647747	GRM7	protein_coding	Bos taurus glutamate receptor, metabotropic 7 (GRM7), mRNA. [Source:RefSeq mRNA;Acc:NM_001076055]
ENSBTAG00000033225	ENSBTAT00000060980	ENSBTAP00000053677	22	23357992	23571208	CNTN4	protein_coding	contactin 4 [Source:HGNC Symbol;Acc:HGNC:2174]
ENSBTAG00000018644	ENSBTAT00000024807	ENSBTAP00000024807	22	28238772	28506578	PDZRN3	protein_coding	PDZ domain containing ring finger 3 [Source:HGNC Symbol;Acc:HGNC:17704]
ENSBTAG00000019041	ENSBTAT00000025342	ENSBTAP00000025342	22	33069684	33589723	FAM19A1	protein_coding	Bos taurus family with sequence similarity 19 (chemokine (C-C motif)-like), member A1 (FAM19A1), mRNA. [Source:RefSeq mRNA;Acc:NM_001099727]
ENSBTAG00000005321	ENSBTAT00000006998	ENSBTAP00000006998	22	38689066	39042517	CADPS	protein_coding	Bos taurus Ca++-dependent secretion activator (CADPS), mRNA. [Source:RefSeq mRNA;Acc:NM_001076020]
ENSBTAG00000021911	ENSBTAT00000029213	ENSBTAP00000029213	22	39175038	40360572	PTPRG	protein_coding	Bos taurus protein tyrosine phosphatase, receptor type, G (PTPRG), mRNA. [Source:RefSeq mRNA;Acc:NM_001076228]
ENSBTAG00000021911	ENSBTAT00000063448	ENSBTAP00000054347	22	39175038	40360572	PTPRG	protein_coding	Bos taurus protein tyrosine phosphatase, receptor type, G (PTPRG), mRNA. [Source:RefSeq mRNA;Acc:NM_001076228]
ENSBTAG00000032026	ENSBTAT00000015403	ENSBTAP00000015403	22	51052512	51054893	GMPPB	protein_coding	Bos taurus GDP-mannose pyrophosphorylase B (GMPPB), mRNA. [Source:RefSeq mRNA;Acc:NM_001046168]
ENSBTAG00000011588	ENSBTAT00000045376	ENSBTAP00000042771	22	51054914	51078183	RNF123	protein_coding	ring finger protein 123 [Source:HGNC Symbol;Acc:HGNC:21148]
ENSBTAG00000045547	ENSBTAT00000066173	ENSBTAP00000054101	22	51056714	51058249	AMIGO3	protein_coding	adhesion molecule with Ig-like domain 3 [Source:HGNC Symbol;Acc:HGNC:24075]
ENSBTAG00000011580	ENSBTAT00000015385	ENSBTAP00000015385	22	51187154	51200326	DAG1	protein_coding	dystroglycan 1 (dystrophin-associated glycoprotein 1) [Source:HGNC Symbol;Acc:HGNC:2666]
ENSBTAG00000006752	ENSBTAT00000008887	ENSBTAP00000008887	22	51898015	51933996	PFKFB4	protein_coding	6-phosphofructo-2-kinase/fructose-2,6-biphosphatase 4 [Source:HGNC Symbol;Acc:HGNC:8875]
ENSBTAG00000008406	ENSBTAT00000011063	ENSBTAP00000011063	22	51969881	51971755	TREX1	protein_coding	Bos taurus three prime repair exonuclease 1 (TREX1), mRNA. [Source:RefSeq mRNA;Acc:NM_174475]
ENSBTAG00000008399	ENSBTAT00000054868	ENSBTAP00000048150	22	51971832	51989358	ATRIP	protein_coding	Bos taurus ATR interacting protein (ATRIP), mRNA. [Source:RefSeq mRNA;Acc:NM_001103330]
ENSBTAG00000037821	ENSBTAT00000054998	ENSBTAP00000049751	22	53260485	53287998		protein_coding	Uncharacterized protein [Source:UniProtKB/TrEMBL;Acc:F1ML28]
ENSBTAG00000007315	ENSBTAT00000054819	ENSBTAP00000052354	22	54368494	54518600	LARS2	protein_coding	leucyl-tRNA synthetase 2, mitochondrial [Source:HGNC Symbol;Acc:HGNC:17095]
ENSBTAG00000007315	ENSBTAT00000053558	ENSBTAP00000050604	22	54368494	54518600	LARS2	protein_coding	leucyl-tRNA synthetase 2, mitochondrial [Source:HGNC Symbol;Acc:HGNC:17095]
ENSBTAG00000038962	ENSBTAT00000038826	ENSBTAP00000038635	22	55497704	55621186	SLC6A11	protein_coding	Bos taurus solute carrier family 6 (neurotransmitter transporter, GABA), member 11 (SLC6A11), mRNA. [Source:RefSeq mRNA;Acc:NM_001206903]
ENSBTAG00000001333	ENSBTAT00000001760	ENSBTAP00000001760	22	57366997	57489590	PPARG	protein_coding	Bos taurus peroxisome proliferator-activated receptor gamma (PPARG), mRNA. [Source:RefSeq mRNA;Acc:NM_181024]
ENSBTAG00000001333	ENSBTAT00000044038	ENSBTAP00000041555	22	57366997	57489590	PPARG	protein_coding	Bos taurus peroxisome proliferator-activated receptor gamma (PPARG), mRNA. [Source:RefSeq mRNA;Acc:NM_181024]
ENSBTAG00000001333	ENSBTAT00000044042	ENSBTAP00000041559	22	57366997	57489590	PPARG	protein_coding	Bos taurus peroxisome proliferator-activated receptor gamma (PPARG), mRNA. [Source:RefSeq mRNA;Acc:NM_181024]
ENSBTAG00000003237	ENSBTAT00000004201	ENSBTAP00000004201	22	59460406	59549010	IQSEC1	protein_coding	Bos taurus IQ motif and Sec7 domain 1 (IQSEC1), mRNA. [Source:RefSeq mRNA;Acc:NM_001206814]
ENSBTAG00000021237	ENSBTAT00000061451	ENSBTAP00000053548	23	3431407	3687495	DST	protein_coding	dystonin [Source:HGNC Symbol;Acc:HGNC:1090]
ENSBTAG00000015550	ENSBTAT00000020661	ENSBTAP00000020661	23	7865124	7872669	MLN	protein_coding	Bos taurus motilin (MLN), mRNA. [Source:RefSeq mRNA;Acc:NM_173938]
ENSBTAG00000032680	ENSBTAT00000028054	ENSBTAP00000028054	23	17658118	17798269	TMEM63B	protein_coding	Bos taurus transmembrane protein 63B (TMEM63B), mRNA. [Source:RefSeq mRNA;Acc:NM_001163939]
ENSBTAG00000010244	ENSBTAT00000013537	ENSBTAP00000013537	23	19167358	19333272	CLIC5	protein_coding	chloride intracellular channel 5 [Source:HGNC Symbol;Acc:HGNC:13517]
ENSBTAG00000021415	ENSBTAT00000028550	ENSBTAP00000028550	23	20893701	21091299	C23H6orf138	protein_coding	patched domain-containing protein C6orf138 homolog [Source:RefSeq peptide;Acc:NP_001095613]
ENSBTAG00000008148	ENSBTAT00000010709	ENSBTAP00000010709	23	25066915	25087445	GCM-1	protein_coding	Bos taurus glial cells missing homolog 1 (Drosophila) (GCM1), transcript variant 2, mRNA. [Source:RefSeq mRNA;Acc:NM_001192105]
ENSBTAG00000009656	ENSBTAT00000034282	ENSBTAP00000034179	23	25351283	25356959	BOLA-DQA2	protein_coding	Bos taurus major histocompatibility complex, class II, DQ alpha, type 1 (BOLA-DQA1), mRNA. [Source:RefSeq mRNA;Acc:NM_001013601]
ENSBTAG00000009656	ENSBTAT00000034283	ENSBTAP00000034180	23	25351283	25356959	BOLA-DQA2	protein_coding	Bos taurus major histocompatibility complex, class II, DQ alpha, type 1 (BOLA-DQA1), mRNA. [Source:RefSeq mRNA;Acc:NM_001013601]
ENSBTAG00000003352	ENSBTAT00000004350	ENSBTAP00000004350	23	25423551	25424597		protein_coding	Uncharacterized protein [Source:UniProtKB/TrEMBL;Acc:G5E552]
ENSBTAG00000037605	ENSBTAT00000019939	ENSBTAP00000019939	23	25426330	25430097	BOLA-DQA1	protein_coding	Uncharacterized protein [Source:UniProtKB/TrEMBL;Acc:F6Q9J4]
ENSBTAG00000013919	ENSBTAT00000018484	ENSBTAP00000018484	23	25458594	25476944	BOLA-DRB3	protein_coding	Bos taurus major histocompatibility complex, class II, DRB3 (BOLA-DRB3), mRNA. [Source:RefSeq mRNA;Acc:NM_001012680]
ENSBTAG00000014421	ENSBTAT00000061322	ENSBTAP00000053543	23	27003269	27006749	PBX2	protein_coding	Bos taurus pre-B-cell leukemia homeobox 2 (PBX2), mRNA. [Source:RefSeq mRNA;Acc:NM_001256883]
ENSBTAG00000014420	ENSBTAT00000065259	ENSBTAP00000056272	23	27008831	27011946	AGER	protein_coding	Bos taurus advanced glycosylation end product-specific receptor (AGER), mRNA. [Source:RefSeq mRNA;Acc:NM_173982]
ENSBTAG00000014420	ENSBTAT00000066156	ENSBTAP00000054930	23	27008831	27011946	AGER	protein_coding	Bos taurus advanced glycosylation end product-specific receptor (AGER), mRNA. [Source:RefSeq mRNA;Acc:NM_173982]
ENSBTAG00000014420	ENSBTAT00000063820	ENSBTAP00000056131	23	27008831	27011946	AGER	protein_coding	Bos taurus advanced glycosylation end product-specific receptor (AGER), mRNA. [Source:RefSeq mRNA;Acc:NM_173982]
ENSBTAG00000014420	ENSBTAT00000019179	ENSBTAP00000019179	23	27008831	27011946	AGER	protein_coding	Bos taurus advanced glycosylation end product-specific receptor (AGER), mRNA. [Source:RefSeq mRNA;Acc:NM_173982]
ENSBTAG00000006864	ENSBTAT00000045468	ENSBTAP00000042856	23	27152083	27165021		protein_coding	Uncharacterized protein [Source:UniProtKB/TrEMBL;Acc:F1MP09]
ENSBTAG00000006864	ENSBTAT00000025729	ENSBTAP00000025729	23	27152083	27165021		protein_coding	Uncharacterized protein [Source:UniProtKB/TrEMBL;Acc:F1MP09]
ENSBTAG00000010166	ENSBTAT00000013413	ENSBTAP00000013413	23	27659363	27729750		protein_coding	Bos taurus major histocompatibility class I related protein (MIC1), mRNA. [Source:RefSeq mRNA;Acc:NM_001127317]
ENSBTAG00000039390	ENSBTAT00000053526	ENSBTAP00000052375	23	29092562	29093488		protein_coding	Olfactory receptor [Source:UniProtKB/TrEMBL;Acc:E1B7A2]
ENSBTAG00000038562	ENSBTAT00000054810	ENSBTAP00000052003	23	29518307	29519577		protein_coding	Olfactory receptor [Source:UniProtKB/TrEMBL;Acc:F1MRY6]
ENSBTAG00000040168	ENSBTAT00000056475	ENSBTAP00000050560	23	30206789	30211745	ZSCAN9	protein_coding	zinc finger and SCAN domain containing 9 [Source:HGNC Symbol;Acc:HGNC:12984]
ENSBTAG00000025314	ENSBTAT00000015116	ENSBTAP00000015116	23	34431089	34440610	PRP8	protein_coding	Bos taurus prolactin-related protein VIII (PRP8), mRNA. [Source:RefSeq mRNA;Acc:NM_001038200]
ENSBTAG00000043055	ENSBTAT00000060047		23	34438723	34438831	U6	snRNA	U6 spliceosomal RNA [Source:RFAM;Acc:RF00026]
ENSBTAG00000043526	ENSBTAT00000060518		23	34508696	34508804	U6	snRNA	U6 spliceosomal RNA [Source:RFAM;Acc:RF00026]
ENSBTAG00000038718	ENSBTAT00000004340	ENSBTAP00000004340	23	34576555	34581696		protein_coding	Uncharacterized protein [Source:UniProtKB/TrEMBL;Acc:G5E550]
ENSBTAG00000033993	ENSBTAT00000048220	ENSBTAP00000045299	23	34693485	34706026	PRP14	protein_coding	prolactin-related protein 14 precursor [Source:RefSeq peptide;Acc:NP_001091031]
ENSBTAG00000047117	ENSBTAT00000063436		23	34700912	34701021	U6	snRNA	U6 spliceosomal RNA [Source:RFAM;Acc:RF00026]
ENSBTAG00000025317	ENSBTAT00000035521	ENSBTAP00000035396	23	34806599	34818877	PRP7	protein_coding	Bos taurus prolactin-related protein VII (PRP-VII), mRNA. [Source:RefSeq mRNA;Acc:NM_001012286]
ENSBTAG00000044735	ENSBTAT00000062168		23	34814416	34814524	U6	snRNA	U6 spliceosomal RNA [Source:RFAM;Acc:RF00026]
ENSBTAG00000019234	ENSBTAT00000025614	ENSBTAP00000025614	23	47355128	47510231	BMP6	protein_coding	bone morphogenetic protein 6 [Source:HGNC Symbol;Acc:HGNC:1073]
ENSBTAG00000010943	ENSBTAT00000035445	ENSBTAP00000035320	23	50234185	50323825	SLC22A23	protein_coding	Bos taurus solute carrier family 22, member 23 (SLC22A23), mRNA. [Source:RefSeq mRNA;Acc:NM_001076341]
ENSBTAG00000017949	ENSBTAT00000029986	ENSBTAP00000029974	23	50550187	50568522		protein_coding	Uncharacterized protein [Source:UniProtKB/TrEMBL;Acc:G3X7H8]
ENSBTAG00000047485	ENSBTAT00000064488	ENSBTAP00000055005	23	52444548	52445489		protein_coding	Olfactory receptor [Source:UniProtKB/TrEMBL;Acc:G3MZK5]
ENSBTAG00000001317	ENSBTAT00000056324		24	402201	403135		pseudogene
ENSBTAG00000011206	ENSBTAT00000014882	ENSBTAP00000014882	24	21687846	21756844	GALNT1	protein_coding	Bos taurus UDP-N-acetyl-alpha-D-galactosamine:polypeptide N-acetylgalactosaminyltransferase 1 (GalNAc-T1) (GALNT1), mRNA. [Source:RefSeq mRNA;Acc:NM_177519]
ENSBTAG00000010299	ENSBTAT00000064561	ENSBTAP00000055369	24	23166234	23627792	NOL4	protein_coding	Bos taurus nucleolar protein 4 (NOL4), transcript variant 1, mRNA. [Source:RefSeq mRNA;Acc:NM_001170532]
ENSBTAG00000010299	ENSBTAT00000013612	ENSBTAP00000013612	24	23166234	23627792	NOL4	protein_coding	Bos taurus nucleolar protein 4 (NOL4), transcript variant 1, mRNA. [Source:RefSeq mRNA;Acc:NM_001170532]
ENSBTAG00000010037	ENSBTAT00000031064	ENSBTAP00000031027	24	33549186	33626761	TMEM241	protein_coding	transmembrane protein 241 [Source:HGNC Symbol;Acc:HGNC:31723]
ENSBTAG00000008275	ENSBTAT00000010886	ENSBTAP00000010886	24	35054958	35173407	GREB1L	protein_coding	growth regulation by estrogen in breast cancer-like [Source:HGNC Symbol;Acc:HGNC:31042]
ENSBTAG00000002624	ENSBTAT00000054061	ENSBTAP00000048842	24	46196113	46290465	PSTPIP2	protein_coding	Bos taurus proline-serine-threonine phosphatase interacting protein 2 (PSTPIP2), mRNA. [Source:RefSeq mRNA;Acc:NM_001101112]
ENSBTAG00000032961	ENSBTAT00000046794	ENSBTAP00000044053	24	47304921	47322103	IER3IP1	protein_coding	Bos taurus immediate early response 3 interacting protein 1 (IER3IP1), mRNA. [Source:RefSeq mRNA;Acc:NM_001113320]
ENSBTAG00000047635	ENSBTAT00000064436	ENSBTAP00000055968	24	50785278	50810025	MRO	protein_coding	maestro [Source:HGNC Symbol;Acc:HGNC:24121]
ENSBTAG00000008723	ENSBTAT00000011491	ENSBTAP00000011491	24	58886144	58924772	CCBE1	protein_coding	collagen and calcium binding EGF domains 1 [Source:HGNC Symbol;Acc:HGNC:29426]
ENSBTAG00000037773	ENSBTAT00000053904	ENSBTAP00000052476	24	62512309	62530952	SERPINB7	protein_coding	serpin peptidase inhibitor, clade B (ovalbumin), member 7 [Source:HGNC Symbol;Acc:HGNC:13902]
ENSBTAG00000001606	ENSBTAT00000002109	ENSBTAP00000002109	25	2815162	2816100	OR2C1	protein_coding	olfactory receptor, family 2, subfamily C, member 1 [Source:HGNC Symbol;Acc:HGNC:8242]
ENSBTAG00000007896	ENSBTAT00000010385	ENSBTAP00000010385	25	4077597	4086314	NAGPA	protein_coding	N-acetylglucosamine-1-phosphodiester alpha-N-acetylglucosaminidase [Source:UniProtKB/Swiss-Prot;Acc:P68827]
ENSBTAG00000011692	ENSBTAT00000015524	ENSBTAP00000015524	25	13973579	14118509	MGC140681	protein_coding	Bos taurus chromosome 25 open reading frame, human C16orf45 (C25H16orf45), mRNA. [Source:RefSeq mRNA;Acc:NM_001078077]
ENSBTAG00000019596	ENSBTAT00000026109	ENSBTAP00000026109	25	17588928	17608885	GPRC5B	protein_coding	Bos taurus G protein-coupled receptor, family C, group 5, member B (GPRC5B), mRNA. [Source:RefSeq mRNA;Acc:NM_001075741]
ENSBTAG00000037449	ENSBTAT00000054846	ENSBTAP00000049099	25	18207129	18234451	ACSM5	protein_coding	acyl-CoA synthetase medium-chain family member 5 [Source:HGNC Symbol;Acc:HGNC:26060]
ENSBTAG00000006447	ENSBTAT00000008455	ENSBTAP00000008455	25	18605635	18656582	ACSM3	protein_coding	acyl-CoA synthetase medium-chain family member 3 [Source:HGNC Symbol;Acc:HGNC:10522]
ENSBTAG00000035915	ENSBTAT00000050409	ENSBTAP00000047112	25	19618896	19834026		protein_coding	Uncharacterized protein [Source:UniProtKB/TrEMBL;Acc:F1N096]
ENSBTAG00000035915	ENSBTAT00000064502	ENSBTAP00000056090	25	19618896	19834026		protein_coding	Uncharacterized protein [Source:UniProtKB/TrEMBL;Acc:F1N096]
ENSBTAG00000021652	ENSBTAT00000028854	ENSBTAP00000028854	25	19881634	19900610	PDZD9	protein_coding	Bos taurus PDZ domain containing 9 (PDZD9), mRNA. [Source:RefSeq mRNA;Acc:NM_001076094]
ENSBTAG00000017391	ENSBTAT00000023123	ENSBTAP00000023123	25	20685205	20800341	HS3ST2	protein_coding	Bos taurus heparan sulfate (glucosamine) 3-O-sulfotransferase 2 (HS3ST2), mRNA. [Source:RefSeq mRNA;Acc:NM_001205994]
ENSBTAG00000004607	ENSBTAT00000034207	ENSBTAP00000034107	25	25599908	25852495	GSG1L	protein_coding	GSG1-like [Source:HGNC Symbol;Acc:HGNC:28283]
ENSBTAG00000008446	ENSBTAT00000011112	ENSBTAP00000011112	25	28638038	28780415	TYW1	protein_coding	tRNA wybutosine-synthesizing protein 1 homolog [Source:RefSeq peptide;Acc:NP_001179682]
ENSBTAG00000017175	ENSBTAT00000022820	ENSBTAP00000022820	25	39160895	39279504	RNF216	protein_coding	ring finger protein 216 [Source:HGNC Symbol;Acc:HGNC:21698]
ENSBTAG00000014698	ENSBTAT00000037106	ENSBTAP00000036945	25	40960556	41068746	CARD11	protein_coding	Bos taurus caspase recruitment domain family, member 11 (CARD11), mRNA. [Source:RefSeq mRNA;Acc:NM_001109796]
ENSBTAG00000040222	ENSBTAT00000025538	ENSBTAP00000025538	26	97402	106867		protein_coding	Uncharacterized protein [Source:UniProtKB/TrEMBL;Acc:F1MIB1]
ENSBTAG00000045905	ENSBTAT00000064432	ENSBTAP00000054566	26	5017714	5578654	PCDH15	protein_coding	protocadherin-related 15 [Source:HGNC Symbol;Acc:HGNC:14674]
ENSBTAG00000018404	ENSBTAT00000024490	ENSBTAP00000024490	26	6906081	8343629	PRKG1	protein_coding	Bos taurus protein kinase, cGMP-dependent, type I (PRKG1), mRNA. [Source:RefSeq mRNA;Acc:NM_174436]
ENSBTAG00000018404	ENSBTAT00000030539	ENSBTAP00000030518	26	6906081	8343629	PRKG1	protein_coding	Bos taurus protein kinase, cGMP-dependent, type I (PRKG1), mRNA. [Source:RefSeq mRNA;Acc:NM_174436]
ENSBTAG00000013368	ENSBTAT00000017781	ENSBTAP00000017781	26	10542379	10570091	ANKRD22	protein_coding	Bos taurus ankyrin repeat domain 22 (ANKRD22), mRNA. [Source:RefSeq mRNA;Acc:NM_001081579]
ENSBTAG00000023955	ENSBTAT00000007005	ENSBTAP00000007005	26	16231617	16288568		protein_coding	Uncharacterized protein [Source:UniProtKB/TrEMBL;Acc:F1N6N4]
ENSBTAG00000011743	ENSBTAT00000015593	ENSBTAP00000015593	26	17567835	17642271	TLL2	protein_coding	tolloid-like 2 [Source:HGNC Symbol;Acc:HGNC:11844]
ENSBTAG00000019872	ENSBTAT00000026477	ENSBTAP00000026477	26	17781386	17843976	PIK3AP1	protein_coding	phosphoinositide-3-kinase adaptor protein 1 [Source:HGNC Symbol;Acc:HGNC:30034]
ENSBTAG00000012721	ENSBTAT00000016909	ENSBTAP00000016909	26	18636695	18658208	HOGA1	protein_coding	Bos taurus 4-hydroxy-2-oxoglutarate aldolase 1 (HOGA1), mRNA. [Source:RefSeq mRNA;Acc:NM_001075237]
ENSBTAG00000011137	ENSBTAT00000014795	ENSBTAP00000014795	26	18660895	18665346	MORN4	protein_coding	Bos taurus MORN repeat containing 4 (MORN4), mRNA. [Source:RefSeq mRNA;Acc:NM_001035450]
ENSBTAG00000008102	ENSBTAT00000010659	ENSBTAP00000010659	26	18869719	19013761	CRTAC1	protein_coding	cartilage acidic protein 1 [Source:HGNC Symbol;Acc:HGNC:14882]
ENSBTAG00000007476	ENSBTAT00000009830	ENSBTAP00000009830	26	22001775	22172725	BTRC	protein_coding	beta-transducin repeat containing E3 ubiquitin protein ligase [Source:HGNC Symbol;Acc:HGNC:1144]
ENSBTAG00000006395	ENSBTAT00000008383	ENSBTAP00000008383	26	25944197	25958640	TUBGCP2	protein_coding	Bos taurus tubulin, gamma complex associated protein 2 (TUBGCP2), mRNA. [Source:RefSeq mRNA;Acc:NM_001098149]
ENSBTAG00000023832	ENSBTAT00000032716	ENSBTAP00000032645	26	25960809	25972557	ADAM8	protein_coding	ADAM metallopeptidase domain 8 [Source:HGNC Symbol;Acc:HGNC:215]
ENSBTAG00000007948	ENSBTAT00000010453	ENSBTAP00000010453	26	27810198	28389391	SORCS1	protein_coding	sortilin-related VPS10 domain containing receptor 1 [Source:HGNC Symbol;Acc:HGNC:16697]
ENSBTAG00000017709	ENSBTAT00000023559	ENSBTAP00000023559	26	35862687	36163723	ATRNL1	protein_coding	attractin-like 1 [Source:HGNC Symbol;Acc:HGNC:29063]
ENSBTAG00000000765	ENSBTAT00000015106	ENSBTAP00000015106	26	37346018	37366138	PNLIPRP2	protein_coding	pancreatic lipase-related protein 2 [Source:HGNC Symbol;Acc:HGNC:9157]
ENSBTAG00000039755	ENSBTAT00000066099	ENSBTAP00000056427	26	42929978	42986894		protein_coding	Uncharacterized protein [Source:UniProtKB/TrEMBL;Acc:F1N2X6]
ENSBTAG00000039755	ENSBTAT00000054929	ENSBTAP00000052788	26	42929978	42986894		protein_coding	Uncharacterized protein [Source:UniProtKB/TrEMBL;Acc:F1N2X6]
ENSBTAG00000031890	ENSBTAT00000032730	ENSBTAP00000032659	26	46791127	47295654	DOCK1	protein_coding	dedicator of cytokinesis 1 [Source:HGNC Symbol;Acc:HGNC:2987]
ENSBTAG00000045626	ENSBTAT00000065724	ENSBTAP00000053998	27	4898754	4899642	DEFB300	protein_coding	Bos taurus defensin, beta 103B (DEFB103B), mRNA. [Source:RefSeq mRNA;Acc:NM_001114862]
ENSBTAG00000008886	ENSBTAT00000011697	ENSBTAP00000011697	27	13499304	13690638	STOX2	protein_coding	Uncharacterized protein [Source:UniProtKB/TrEMBL;Acc:F1MYB0]
ENSBTAG00000008639	ENSBTAT00000011393	ENSBTAP00000011393	27	16733403	16740345	TRIML1	protein_coding	Bos taurus tripartite motif family-like 1 (TRIML1), mRNA. [Source:RefSeq mRNA;Acc:NM_001205868]
ENSBTAG00000021592	ENSBTAT00000028778	ENSBTAP00000028778	27	26263003	26449795	WRN	protein_coding	Bos taurus Werner syndrome, RecQ helicase-like (WRN), mRNA. [Source:RefSeq mRNA;Acc:NM_001143857]
ENSBTAG00000015463	ENSBTAT00000020547	ENSBTAP00000020547	27	28415997	28427209	C27H8ORF41	protein_coding	Bos taurus TELO2 interacting protein 2 (TTI2), mRNA. [Source:RefSeq mRNA;Acc:NM_001099069]
ENSBTAG00000046759	ENSBTAT00000065200		27	28427578	28427682	snoU13	snoRNA	Small nucleolar RNA U13 [Source:RFAM;Acc:RF01210]
ENSBTAG00000010241	ENSBTAT00000039849	ENSBTAP00000039635	27	30421577	31075903	UNC5D	protein_coding	Bos taurus unc-5 homolog D (C. elegans) (UNC5D), mRNA. [Source:RefSeq mRNA;Acc:NM_001192518]
ENSBTAG00000040445	ENSBTAT00000017967	ENSBTAP00000017967	27	34081810	34208585		protein_coding	Uncharacterized protein [Source:UniProtKB/TrEMBL;Acc:E1BBM9]
ENSBTAG00000033312	ENSBTAT00000056907	ENSBTAP00000049364	27	34367778	34483222		protein_coding	Bos taurus ADAM metallopeptidase domain 3A (cyritestin 1) (ADAM3A), mRNA. [Source:RefSeq mRNA;Acc:NM_001098166]
ENSBTAG00000017420	ENSBTAT00000047349	ENSBTAP00000044561	27	35241299	35618997	ZMAT4	protein_coding	Bos taurus zinc finger, matrin-type 4 (ZMAT4), mRNA. [Source:RefSeq mRNA;Acc:NM_001076943]
ENSBTAG00000037030	ENSBTAT00000051530		27	37373801	37374001	U3	snoRNA	Small nucleolar RNA U3 [Source:RFAM;Acc:RF00012]
ENSBTAG00000038418	ENSBTAT00000055903	ENSBTAP00000051917	28	2733614	2735422		protein_coding	Olfactory receptor [Source:UniProtKB/TrEMBL;Acc:G5E6G0]
ENSBTAG00000010765	ENSBTAT00000014253	ENSBTAP00000014253	28	3418410	3450506	C1orf131	protein_coding	chromosome 1 open reading frame 131 [Source:HGNC Symbol;Acc:HGNC:25332]
ENSBTAG00000000535	ENSBTAT00000017452	ENSBTAP00000017452	28	5915711	6227327	PCNXL2	protein_coding	pecanex-like 2 (Drosophila) [Source:HGNC Symbol;Acc:HGNC:8736]
ENSBTAG00000045699	ENSBTAT00000063012	ENSBTAP00000055173	28	22419203	24270401	CTNNA3	protein_coding	catenin (cadherin-associated protein), alpha 3 [Source:HGNC Symbol;Acc:HGNC:2511]
ENSBTAG00000017509	ENSBTAT00000023273	ENSBTAP00000023273	28	24745815	24833215	MYPN	protein_coding	myopalladin [Source:HGNC Symbol;Acc:HGNC:23246]
ENSBTAG00000017509	ENSBTAT00000063623	ENSBTAP00000056259	28	24745815	24833215	MYPN	protein_coding	myopalladin [Source:HGNC Symbol;Acc:HGNC:23246]
ENSBTAG00000000224	ENSBTAT00000031335	ENSBTAP00000031290	28	25960051	26012583	TSPAN15	protein_coding	Bos taurus tetraspanin 15 (TSPAN15), mRNA. [Source:RefSeq mRNA;Acc:NM_001075829]
ENSBTAG00000005666	ENSBTAT00000007444	ENSBTAP00000007444	28	26665369	26735793	LRRC20	protein_coding	Bos taurus leucine rich repeat containing 20 (LRRC20), mRNA. [Source:RefSeq mRNA;Acc:NM_001100387]
ENSBTAG00000021497	ENSBTAT00000028652	ENSBTAP00000028652	28	27729164	28123449	CDH23	protein_coding	Bos taurus cadherin-related 23 (CDH23), mRNA. [Source:RefSeq mRNA;Acc:NM_001191206]
ENSBTAG00000010888	ENSBTAT00000047028	ENSBTAP00000044266	28	28054082	28079127	MGC151567	protein_coding	Bos taurus chromosome 28 open reading frame, human C10orf54 (C28H10orf54), mRNA. [Source:RefSeq mRNA;Acc:NM_001080347]
ENSBTAG00000046421	ENSBTAT00000008579	ENSBTAP00000008579	28	35813760	35824383	SFTPD	protein_coding	Bos taurus surfactant protein D (SFTPD), mRNA. [Source:RefSeq mRNA;Acc:NM_181026]
ENSBTAG00000023023	ENSBTAT00000054357	ENSBTAP00000047985	28	42317524	42364278	ANTXRL	protein_coding	anthrax toxin receptor-like [Source:HGNC Symbol;Acc:HGNC:27277]
ENSBTAG00000023023	ENSBTAT00000031284	ENSBTAP00000031240	28	42317524	42364278	ANTXRL	protein_coding	anthrax toxin receptor-like [Source:HGNC Symbol;Acc:HGNC:27277]
ENSBTAG00000001019	ENSBTAT00000001351	ENSBTAP00000001351	28	42628171	42640763	GDF10	protein_coding	Bos taurus growth differentiation factor 10 (GDF10), mRNA. [Source:RefSeq mRNA;Acc:NM_001076167]
ENSBTAG00000045949	ENSBTAT00000063554	ENSBTAP00000054548	28	44195943	44205538	C28H10orf53	protein_coding	Bos taurus chromosome 28 open reading frame, human C10orf53 (C28H10orf53), mRNA. [Source:RefSeq mRNA;Acc:NM_001168003]
ENSBTAG00000009763	ENSBTAT00000052182	ENSBTAP00000052201	28	44833888	44836186		protein_coding	Uncharacterized protein [Source:UniProtKB/TrEMBL;Acc:E1B7Y5]
ENSBTAG00000014300	ENSBTAT00000019000	ENSBTAP00000019000	29	24565023	24616422	SLC6A5	protein_coding	solute carrier family 6 (neurotransmitter transporter), member 5 [Source:HGNC Symbol;Acc:HGNC:11051]
ENSBTAG00000002488	ENSBTAT00000003234	ENSBTAP00000003234	29	26506380	26539353	LDHC	protein_coding	lactate dehydrogenase C [Source:HGNC Symbol;Acc:HGNC:6544]
ENSBTAG00000002488	ENSBTAT00000055057	ENSBTAP00000049525	29	26506380	26539353	LDHC	protein_coding	lactate dehydrogenase C [Source:HGNC Symbol;Acc:HGNC:6544]
ENSBTAG00000038802	ENSBTAT00000052482	ENSBTAP00000051373	29	26828030	26828998	OR8D4	protein_coding	olfactory receptor, family 8, subfamily D, member 4 [Source:HGNC Symbol;Acc:HGNC:14840]
ENSBTAG00000037623	ENSBTAT00000056753	ENSBTAP00000047816	29	27770678	27771721		protein_coding	Bos taurus olfactory receptor Olr1242-like (LOC787625), mRNA. [Source:RefSeq mRNA;Acc:NM_001206685]
ENSBTAG00000035631	ENSBTAT00000050119	ENSBTAP00000046870	29	27820502	27821434		protein_coding	Olfactory receptor [Source:UniProtKB/TrEMBL;Acc:E1BH00]
ENSBTAG00000046086	ENSBTAT00000064383	ENSBTAP00000055399	29	27869819	27870748		protein_coding	Olfactory receptor [Source:UniProtKB/TrEMBL;Acc:G3N0N3]
ENSBTAG00000009410	ENSBTAT00000030289	ENSBTAP00000030273	29	28469440	28481171	TBRG1	protein_coding	Bos taurus transforming growth factor beta regulator 1 (TBRG1), mRNA. [Source:RefSeq mRNA;Acc:NM_001075315]
ENSBTAG00000009410	ENSBTAT00000030290	ENSBTAP00000030274	29	28469440	28481171	TBRG1	protein_coding	Bos taurus transforming growth factor beta regulator 1 (TBRG1), mRNA. [Source:RefSeq mRNA;Acc:NM_001075315]
ENSBTAG00000018367	ENSBTAT00000047026	ENSBTAP00000044264	29	37892577	37937146	CD6	protein_coding	CD6 molecule [Source:HGNC Symbol;Acc:HGNC:1691]
ENSBTAG00000047141	ENSBTAT00000013786	ENSBTAP00000013786	29	38518914	38624602	PAG7	protein_coding	Bos taurus pregnancy-associated glycoprotein 7 (PAG7), transcript variant 2, mRNA. [Source:RefSeq mRNA;Acc:NM_176618]
ENSBTAG00000047141	ENSBTAT00000057377	ENSBTAP00000053060	29	38518914	38624602	PAG7	protein_coding	Bos taurus pregnancy-associated glycoprotein 7 (PAG7), transcript variant 2, mRNA. [Source:RefSeq mRNA;Acc:NM_176618]
ENSBTAG00000047141	ENSBTAT00000050544	ENSBTAP00000047224	29	38518914	38624602	PAG7	protein_coding	Bos taurus pregnancy-associated glycoprotein 7 (PAG7), transcript variant 2, mRNA. [Source:RefSeq mRNA;Acc:NM_176618]
ENSBTAG00000045670	ENSBTAT00000012687	ENSBTAP00000012687	29	38594536	38600471		protein_coding	Uncharacterized protein [Source:UniProtKB/TrEMBL;Acc:G3MWJ3]
ENSBTAG00000045670	ENSBTAT00000063510	ENSBTAP00000053893	29	38594536	38600471		protein_coding	Uncharacterized protein [Source:UniProtKB/TrEMBL;Acc:G3MWJ3]
ENSBTAG00000047419	ENSBTAT00000016091	ENSBTAP00000016091	29	39326703	39397241		protein_coding	Uncharacterized protein [Source:UniProtKB/TrEMBL;Acc:G3N0N7]
ENSBTAG00000047419	ENSBTAT00000064104	ENSBTAP00000055403	29	39326703	39397241		protein_coding	Uncharacterized protein [Source:UniProtKB/TrEMBL;Acc:G3N0N7]
ENSBTAG00000035736	ENSBTAT00000012685	ENSBTAP00000012685	29	39541478	39550943		protein_coding	Uncharacterized protein [Source:UniProtKB/TrEMBL;Acc:F1MSV2]
ENSBTAG00000035736	ENSBTAT00000027020	ENSBTAP00000027020	29	39541478	39550943		protein_coding	Uncharacterized protein [Source:UniProtKB/TrEMBL;Acc:F1MSV2]
ENSBTAG00000035736	ENSBTAT00000017669	ENSBTAP00000017669	29	39541478	39550943		protein_coding	Uncharacterized protein [Source:UniProtKB/TrEMBL;Acc:F1MSV2]
ENSBTAG00000046686	ENSBTAT00000063468	ENSBTAP00000055882	29	39705826	39708801		protein_coding	Uncharacterized protein [Source:UniProtKB/TrEMBL;Acc:G3N1X8]
ENSBTAG00000037784	ENSBTAT00000052386	ENSBTAP00000048559	29	39731524	39740647	MGC157405	protein_coding	Bos taurus pregnancy-associated glycoprotein (MGC157405), mRNA. [Source:RefSeq mRNA;Acc:NM_001083697]
ENSBTAG00000048190	ENSBTAT00000012646	ENSBTAP00000012646	29	39837489	39872971		protein_coding	Uncharacterized protein [Source:UniProtKB/TrEMBL;Acc:G3X6S7]
ENSBTAG00000048190	ENSBTAT00000057078	ENSBTAP00000050870	29	39837489	39872971		protein_coding	Uncharacterized protein [Source:UniProtKB/TrEMBL;Acc:G3X6S7]
ENSBTAG00000015248	ENSBTAT00000030056	ENSBTAP00000030044	29	42578110	42608367	PLA2G16	protein_coding	Bos taurus phospholipase A2, group XVI (PLA2G16), mRNA. [Source:RefSeq mRNA;Acc:NM_001075280]
ENSBTAG00000007361	ENSBTAT00000002174	ENSBTAP00000002174	29	43704113	43708218	EHD1	protein_coding	Bos taurus EH-domain containing 1 (EHD1), mRNA. [Source:RefSeq mRNA;Acc:NM_001015578]
ENSBTAG00000006747	ENSBTAT00000008880	ENSBTAP00000008880	29	44380356	44400578	LTBP3	protein_coding	latent transforming growth factor beta binding protein 3 [Source:HGNC Symbol;Acc:HGNC:6716]
ENSBTAG00000022244	ENSBTAT00000030030	ENSBTAP00000030018	29	45230682	45242282	ACTN3	protein_coding	actinin, alpha 3 (gene/pseudogene) [Source:HGNC Symbol;Acc:HGNC:165]
ENSBTAG00000010777	ENSBTAT00000014273	ENSBTAP00000014273	29	49202354	49254992	CARS	protein_coding	Bos taurus cysteinyl-tRNA synthetase (CARS), mRNA. [Source:RefSeq mRNA;Acc:NM_001103249]
ENSBTAG00000017805	ENSBTAT00000043956	ENSBTAP00000041488	29	50710076	50739409	CRACR2B	protein_coding	calcium release activated channel regulator 2B [Source:HGNC Symbol;Acc:HGNC:28703]
ENSBTAG00000017805	ENSBTAT00000023673	ENSBTAP00000023673	29	50710076	50739409	CRACR2B	protein_coding	calcium release activated channel regulator 2B [Source:HGNC Symbol;Acc:HGNC:28703]
ENSBTAG00000005144	ENSBTAT00000029870	ENSBTAP00000029866	29	50742386	50747161	PNPLA2	protein_coding	patatin-like phospholipase domain containing 2 [Source:HGNC Symbol;Acc:HGNC:30802]
ENSBTAG00000010463	ENSBTAT00000013812	ENSBTAP00000013812	X	14294117	14368145		protein_coding	Uncharacterized protein [Source:UniProtKB/TrEMBL;Acc:G5E5D5]
ENSBTAG00000046565	ENSBTAT00000064620	ENSBTAP00000056631	X	32834122	32835672		protein_coding	Uncharacterized protein [Source:UniProtKB/TrEMBL;Acc:G3N3W8]
ENSBTAG00000023820	ENSBTAT00000032692	ENSBTAP00000032621	X	39474623	39476650		protein_coding	Uncharacterized protein [Source:UniProtKB/TrEMBL;Acc:E1B7Z5]
ENSBTAG00000004432	ENSBTAT00000005810	ENSBTAP00000005810	X	63497121	63590236	CHRDL1	protein_coding	chordin-like 1 [Source:HGNC Symbol;Acc:HGNC:29861]
ENSBTAG00000046092	ENSBTAT00000063475	ENSBTAP00000054707	X	83228463	83475076	HDAC8	protein_coding	Bos taurus histone deacetylase 8 (HDAC8), mRNA. [Source:RefSeq mRNA;Acc:NM_001076231]
ENSBTAG00000012543	ENSBTAT00000016649	ENSBTAP00000016649	X	85708003	86099973	EDA	protein_coding	Bos taurus ectodysplasin A (EDA), mRNA. [Source:RefSeq mRNA;Acc:NM_001081743]
ENSBTAG00000020136	ENSBTAT00000026825	ENSBTAP00000026825	X	107157282	107531020	CASK	protein_coding	Bos taurus calcium/calmodulin-dependent serine protein kinase (MAGUK family) (CASK), mRNA. [Source:RefSeq mRNA;Acc:NM_001102481]
ENSBTAG00000000419	ENSBTAT00000000540	ENSBTAP00000000540	X	128333460	128534906	PHEX	protein_coding	Bos taurus phosphate regulating endopeptidase homolog, X-linked (PHEX), mRNA. [Source:RefSeq mRNA;Acc:NM_001192871]
ENSBTAG00000013341	ENSBTAT00000017744	ENSBTAP00000017744	X	140120347	140138151	GYG2	protein_coding	glycogenin 2 [Source:HGNC Symbol;Acc:HGNC:4700]
ENSBTAG00000046201	ENSBTAT00000062938	ENSBTAP00000055106	X	143993400	144006853	EIF1AY	protein_coding	Bos taurus eukaryotic translation initiation factor 1A, Y-linked (EIF1AY), mRNA. [Source:RefSeq mRNA;Acc:NM_001145757]
ENSBTAG00000046084	ENSBTAT00000063613	ENSBTAP00000055563	X	148319908	148326780	MGC151921	protein_coding	Bos taurus odorant-binding protein-like (MGC151921), mRNA. [Source:RefSeq mRNA;Acc:NM_001075759]
