# Supplementary material for: Genomic Variants Revealed by Invariably Missing Genotypes in Nelore Cattle
Source: PLoS One. 2015 Aug 25;10(8):e0136035. doi: 10.1371/journal.pone.0136035 (PMC4549312; doi:10.1371/journal.pone.0136035)
Supplement: S3 Table — (XLSX) [file pone.0136035.s003.xlsx]

## Sheet: Plan1
SNP Name	% Missing Genotypes	% Genotypes Call
BovineHD0100000039	3.84615	96.1538
BovineHD0100000728	11.5385	88.4615
BovineHD0100001085	0	100
BovineHD0100001305	0	100
BovineHD0100001380	100	0
BovineHD0100002611	0	100
BovineHD0100002798	0	100
BovineHD0100002876	0	100
BovineHD0100003042	17.3077	82.6923
ARS-BFGL-NGS-118314	28.8462	71.1538
BovineHD0100004101	0	100
BovineHD0100004481	1.92308	98.0769
BovineHD0100004485	1.92308	98.0769
BovineHD0100005440	0	100
BovineHD0100005541	0	100
BovineHD0100005693	9.61538	90.3846
BovineHD0100006759	0	100
ARS-BFGL-NGS-115371	1.92308	98.0769
BovineHD0100008251	28.8462	71.1538
BovineHD0100008307	0	100
BovineHD0100009218	32.6923	67.3077
BTB-00014284	26.9231	73.0769
BovineHD0100009597	1.92308	98.0769
BovineHD0100009737	0	100
BovineHD0100010005	0	100
BovineHD0100010871	3.84615	96.1538
Hapmap23652-BTA-16748	0	100
BovineHD0100011268	0	100
BovineHD0100011298	3.84615	96.1538
BovineHD0100011576	21.1538	78.8462
BovineHD0100011757	0	100
BovineHD0100012756	1.92308	98.0769
BovineHD0100013009	1.92308	98.0769
BovineHD0100013289	13.4615	86.5385
BovineHD0100013344	100	0
BovineHD0100013549	0	100
BovineHD4100000262	0	100
UA-IFASA-1524	1.92308	98.0769
BovineHD0100014094	0	100
BovineHD0100014943	11.5385	88.4615
BovineHD0100015326	0	100
BovineHD0100015950	9.61538	90.3846
BovineHD4100000323	1.92308	98.0769
BovineHD0100016344	0	100
BovineHD0100016671	0	100
BovineHD0100018004	0	100
BovineHD0100018322	0	100
BovineHD0100018412	0	100
BovineHD0100020116	3.84615	96.1538
BovineHD0100022778	0	100
BovineHD4100000474	0	100
BovineHD0100024158	1.92308	98.0769
BovineHD0100024176	5.76923	94.2308
BTA-111161-no-rs	46.1538	53.8462
BovineHD0100026599	44.2308	55.7692
BovineHD0100026600	44.2308	55.7692
BovineHD0100047112	44.2308	55.7692
BovineHD0100027320	0	100
BovineHD0100027729	0	100
BovineHD0100027730	0	100
BovineHD0100028143	0	100
Hapmap32126-BTA-157362	0	100
BovineHD0100028963	3.84615	96.1538
BTA-95685-no-rs	0	100
BovineHD0100029650	0	100
BovineHD0100029677	7.69231	92.3077
BovineHD0100029729	13.4615	86.5385
BovineHD0100030245	15.3846	84.6154
BovineHD0100030433	0	100
BovineHD0100030618	0	100
BovineHD0100032610	0	100
BovineHD4100000692	17.3077	82.6923
BovineHD0100034234	1.92308	98.0769
BovineHD0100034463	0	100
ARS-BFGL-NGS-39583	23.0769	76.9231
BTA-22056-no-rs	0	100
BovineHD0100035093	0	100
BovineHD0100035146	0	100
BovineHD0100036054	0	100
BovineHD4100000729	3.84615	96.1538
BovineHD0100036831	69.2308	30.7692
Hapmap52157-rs29019405	0	100
BovineHD0100037376	7.69231	92.3077
BovineHD0100038698	100	0
BovineHD0100039347	0	100
BovineHD0100039669	0	100
BovineHD0100039683	0	100
BTB-01305624	1.92308	98.0769
BovineHD0100040505	0	100
BovineHD0100040637	0	100
Hapmap48127-BTA-93939	0	100
BovineHD0100041105	0	100
BovineHD0100041602	0	100
BovineHD0100041631	11.5385	88.4615
BovineHD0100041937	0	100
BovineHD0100042982	100	0
BovineHD0100043048	17.3077	82.6923
BovineHD0100043128	7.69231	92.3077
BovineHD0100043675	0	100
BovineHD0100043813	1.92308	98.0769
BovineHD0100044255	9.61538	90.3846
BovineHD0100044510	0	100
BovineHD0100044714	21.1538	78.8462
BovineHD4100000910	0	100
BovineHD0100045003	1.92308	98.0769
BovineHD0100045024	0	100
BovineHD0100045185	0	100
ARS-BFGL-NGS-106168	17.3077	82.6923
BovineHD0200000028	0	100
BovineHD0200000381	1.92308	98.0769
BovineHD0200000595	13.4615	86.5385
BovineHD0200000632	9.61538	90.3846
BovineHD0200000701	0	100
BovineHD0200001051	0	100
BovineHD0200001612	0	100
BovineHD0200001870	0	100
BovineHD0200002449	0	100
BTB-00079237	7.69231	92.3077
BovineHD0200002872	0	100
Hapmap32135-BTA-159962	0	100
BTB-01084313	0	100
BTA-28910-no-rs	30.7692	69.2308
BovineHD0200004750	25	75
BovineHD0200040509	0	100
BovineHD0200005218	38.4615	61.5385
BovineHD0200040518	0	100
BovineHD0200006150	0	100
BovineHD0200006489	0	100
BovineHD0200006659	0	100
BovineHD0200007304	55.7692	44.2308
BovineHD4100001084	0	100
BovineHD0200007752	7.69231	92.3077
BovineHD4100001115	0	100
BovineHD0200009549	9.61538	90.3846
BovineHD0200010178	0	100
BovineHD0200010310	51.9231	48.0769
BovineHD0200011013	53.8462	46.1538
BovineHD0200011869	0	100
Hapmap51456-BTA-47469	0	100
BovineHD0200012536	0	100
BovineHD0200012753	7.69231	92.3077
BovineHD0200012822	11.5385	88.4615
BovineHD0200013296	0	100
BovineHD0200013496	100	0
BovineHD0200013727	9.61538	90.3846
BovineHD0200016909	0	100
BovineHD0200017511	100	0
BovineHD0200017935	0	100
BovineHD0200018009	28.8462	71.1538
BovineHD0200018055	7.69231	92.3077
BovineHD4100001278	0	100
ARS-BFGL-NGS-55148	0	100
BovineHD0200018995	0	100
BovineHD0200019050	3.84615	96.1538
BTB-01297084	7.69231	92.3077
BovineHD0200020496	0	100
BovineHD0200021044	1.92308	98.0769
BovineHD0200021252	9.61538	90.3846
BovineHD0200021701	1.92308	98.0769
BovineHD0200022243	5.76923	94.2308
BovineHD0200025202	0	100
BovineHD0200025280	0	100
ARS-BFGL-NGS-20350	0	100
BovineHD0200027296	0	100
BovineHD0200029413	0	100
Hapmap31405-BTA-134341	0	100
BovineHD0200029835	11.5385	88.4615
BovineHD0200030153	25	75
BovineHD0200032099	100	0
BovineHD0200032635	0	100
BovineHD0200032693	100	0
BovineHD0200032811	0	100
BovineHD0200033109	9.61538	90.3846
BovineHD0200033245	0	100
BovineHD0200033505	50	50
BovineHD0200033611	0	100
BovineHD0200033992	44.2308	55.7692
BovineHD0200034261	1.92308	98.0769
BovineHD0200034307	0	100
BovineHD0200034331	0	100
ARS-BFGL-NGS-104506	13.4615	86.5385
BovineHD4100001584	0	100
BovineHD0200034753	0	100
BovineHD0200035053	0	100
ARS-BFGL-NGS-114262	1.92308	98.0769
BovineHD0200035104	0	100
BovineHD0200035879	19.2308	80.7692
BovineHD0200036042	0	100
BovineHD4100001630	0	100
BTA-49605-no-rs	1.92308	98.0769
BovineHD0200037345	26.9231	73.0769
BovineHD0200037433	5.76923	94.2308
BovineHD0200038471	1.92308	98.0769
BovineHD4100001746	0	100
BovineHD0200039617	0	100
BovineHD0200039666	1.92308	98.0769
BovineHD0200039693	30.7692	69.2308
ARS-BFGL-NGS-60437	0	100
BovineHD0300000035	9.61538	90.3846
BovineHD0300000128	0	100
BovineHD0300000238	0	100
BovineHD0300000485	0	100
BovineHD0300000949	0	100
BovineHD0300001054	15.3846	84.6154
BovineHD0300001461	0	100
BovineHD0300001837	0	100
BTA-68856-no-rs	1.92308	98.0769
BTB-01333253	11.5385	88.4615
BovineHD0300001881	0	100
BovineHD0300001886	5.76923	94.2308
BovineHD0300001911	0	100
BovineHD0300002101	5.76923	94.2308
BovineHD0300002111	30.7692	69.2308
ARS-BFGL-NGS-66206	0	100
BovineHD0300002418	0	100
Hapmap58486-rs29016221	1.92308	98.0769
BovineHD0300002957	9.61538	90.3846
BovineHD0300003178	21.1538	78.8462
BovineHD4100001836	0	100
BovineHD0300003469	1.92308	98.0769
BovineHD0300003574	0	100
BovineHD0300003629	3.84615	96.1538
ARS-BFGL-NGS-97995	9.61538	90.3846
BovineHD0300003821	0	100
BovineHD0300035950	0	100
BovineHD0300004284	0	100
BovineHD0300004303	0	100
BovineHD0300004341	0	100
BovineHD0300004344	3.84615	96.1538
BovineHD0300004351	0	100
BovineHD0300004695	0	100
BovineHD0300004966	21.1538	78.8462
BovineHD0300004979	1.92308	98.0769
BovineHD0300004996	3.84615	96.1538
BovineHD0300005017	0	100
BovineHD0300005256	0	100
BovineHD0300005658	100	0
BovineHD0300005681	100	0
BovineHD0300005708	0	100
BTA-66810-no-rs	0	100
BovineHD0300006040	1.92308	98.0769
BovineHD0300006285	0	100
BovineHD0300006326	0	100
BovineHD0300035990	3.84615	96.1538
BovineHD0300006649	0	100
BovineHD0300006650	1.92308	98.0769
BovineHD0300006657	1.92308	98.0769
BovineHD0300006670	0	100
BovineHD0300006702	1.92308	98.0769
BovineHD0300006926	0	100
BovineHD0300007615	19.2308	80.7692
BovineHD0300007818	3.84615	96.1538
BovineHD0300008184	0	100
BovineHD0300008221	0	100
BovineHD0300008889	0	100
INRA-496	0	100
BovineHD0300009438	0	100
BovineHD0300009464	0	100
BovineHD0300009742	0	100
BTA-67382-no-rs	9.61538	90.3846
BovineHD0300009998	32.6923	67.3077
BovineHD0300010270	0	100
ARS-BFGL-NGS-99357	1.92308	98.0769
BovineHD0300010841	9.61538	90.3846
BovineHD0300011969	3.84615	96.1538
BovineHD0300012168	40.3846	59.6154
BovineHD0300012523	0	100
BovineHD0300012667	3.84615	96.1538
BovineHD0300013105	11.5385	88.4615
BovineHD0300013235	0	100
BovineHD0300013532	0	100
BovineHD0300013624	0	100
BovineHD0300013913	0	100
BovineHD0300015033	0	100
BovineHD0300015091	0	100
BovineHD0300015172	100	0
BovineHD0300015317	0	100
BovineHD0300015432	1.92308	98.0769
BTA-07805-no-rs	0	100
BovineHD4100002129	0	100
BovineHD0300016457	19.2308	80.7692
BovineHD0300016512	0	100
BovineHD0300017105	0	100
BovineHD0300017663	7.69231	92.3077
BovineHD0300018252	0	100
ARS-BFGL-NGS-112545	0	100
BovineHD0300019422	0	100
BovineHD0300019431	0	100
BovineHD0300019626	1.92308	98.0769
BovineHD0300019754	0	100
BovineHD0300020068	17.3077	82.6923
Hapmap51482-BTA-68303	0	100
ARS-BFGL-NGS-69986	0	100
BovineHD0300021758	0	100
BovineHD0300021964	0	100
Hapmap48157-BTA-102710	0	100
ARS-BFGL-NGS-111229	0	100
BovineHD0300023391	1.92308	98.0769
BovineHD0300023400	0	100
BovineHD0300023734	0	100
BovineHD0300023775	0	100
BovineHD0300023997	13.4615	86.5385
BovineHD0300024078	0	100
BovineHD0300024619	15.3846	84.6154
BovineHD0300024726	0	100
BovineHD0300024745	11.5385	88.4615
BovineHD0300024829	15.3846	84.6154
BovineHD0300024932	5.76923	94.2308
BovineHD0300025737	0	100
BovineHD0300025923	0	100
BovineHD0300036298	0	100
BTB-00144052	0	100
BovineHD0300026921	0	100
BovineHD4100002360	5.76923	94.2308
BovineHD0300028151	0	100
BovineHD0300028695	0	100
BovineHD0300028873	30.7692	69.2308
BovineHD0300029144	0	100
BovineHD0300029219	69.2308	30.7692
BovineHD0300029329	0	100
BovineHD0300029352	100	0
BovineHD4100002424	1.92308	98.0769
BovineHD0300030497	1.92308	98.0769
BovineHD0300030502	0	100
BovineHD0300030620	17.3077	82.6923
BovineHD0300031225	0	100
BovineHD0300031231	0	100
BovineHD0300031323	0	100
ARS-BFGL-NGS-27177	9.61538	90.3846
BovineHD0300031987	0	100
BovineHD0300032234	1.92308	98.0769
BovineHD0300032642	0	100
BovineHD0300032896	0	100
BovineHD0300033004	100	0
BovineHD0300033770	13.4615	86.5385
BovineHD0300033909	0	100
BovineHD0300034431	0	100
BovineHD0300034514	0	100
BovineHD0300034574	0	100
BovineHD0300034658	9.61538	90.3846
BovineHD0300034810	100	0
BovineHD0300034851	1.92308	98.0769
BovineHD0300034949	9.61538	90.3846
BovineHD0300035045	0	100
BovineHD0300035706	100	0
BovineHD0300035103	0	100
BovineHD0300035194	0	100
BovineHD0300035200	0	100
BovineHD0400000010	0	100
BovineHD0400000016	100	0
BovineHD0400000026	0	100
ARS-BFGL-NGS-67542	1.92308	98.0769
BovineHD0400000029	1.92308	98.0769
BovineHD0400000161	1.92308	98.0769
BovineHD0400000166	28.8462	71.1538
ARS-BFGL-NGS-88924	1.92308	98.0769
BovineHD0400000269	0	100
BovineHD0400000306	0	100
BovineHD0400000505	100	0
BovineHD0400000628	5.76923	94.2308
BovineHD0400000721	0	100
BovineHD0400000762	1.92308	98.0769
BovineHD0400000994	0	100
BovineHD0400001007	0	100
BovineHD0400001169	0	100
BovineHD0400001309	0	100
BovineHD0400001341	13.4615	86.5385
BovineHD0400001388	0	100
ARS-BFGL-NGS-94227	15.3846	84.6154
BovineHD0400002089	0	100
BovineHD0400002392	0	100
BovineHD0400002525	0	100
BovineHD4100002637	0	100
BovineHD0400002832	0	100
BovineHD0400002833	0	100
BovineHD0400003462	0	100
BovineHD0400003863	0	100
BovineHD0400003884	0	100
BovineHD0400004145	0	100
BovineHD0400004401	0	100
BovineHD4100002692	1.92308	98.0769
BovineHD0400004875	1.92308	98.0769
BovineHD0400004938	0	100
BovineHD0400005231	100	0
BovineHD0400005432	0	100
BovineHD0400005492	0	100
BovineHD0400005609	38.4615	61.5385
BovineHD0400005792	100	0
BovineHD0400005819	0	100
BovineHD0400006111	0	100
BovineHD0400006431	5.76923	94.2308
BovineHD0400006452	0	100
BovineHD0400035904	0	100
BovineHD0400006688	0	100
ARS-BFGL-NGS-109697	3.84615	96.1538
BovineHD0400007278	0	100
BovineHD0400007941	0	100
Hapmap48233-BTA-16470	0	100
BovineHD0400008292	5.76923	94.2308
BovineHD0400008889	1.92308	98.0769
BovineHD0400008906	9.61538	90.3846
BovineHD0400008934	1.92308	98.0769
BovineHD0400009051	0	100
BovineHD0400009145	7.69231	92.3077
BovineHD0400009383	100	0
BovineHD0400009408	100	0
BovineHD0400035966	0	100
BovineHD0400009951	15.3846	84.6154
BovineHD0400010341	100	0
BovineHD0400010371	0	100
BovineHD0400010538	32.6923	67.3077
BovineHD0400011217	100	0
BovineHD0400011442	0	100
BovineHD0400011496	0	100
ARS-BFGL-NGS-97154	3.84615	96.1538
BovineHD0400012231	0	100
BovineHD0400012584	0	100
BovineHD0400013204	0	100
BovineHD0400013305	0	100
BovineHD0400013718	1.92308	98.0769
BovineHD0400013847	1.92308	98.0769
BovineHD0400014105	0	100
BovineHD0400014167	28.8462	71.1538
BovineHD0400014550	0	100
BovineHD0400015109	11.5385	88.4615
BovineHD0400016318	100	0
BovineHD0400017710	25	75
BovineHD0400017876	0	100
BovineHD0400017900	0	100
ARS-BFGL-NGS-271	5.76923	94.2308
BovineHD0400018584	0	100
BovineHD0400018826	11.5385	88.4615
BovineHD0400019133	0	100
BovineHD0400019505	0	100
BovineHD0400036089	0	100
BovineHD0400020007	0	100
BovineHD0400020766	0	100
BovineHD0400020993	0	100
BovineHD0400021000	0	100
BovineHD0400021234	17.3077	82.6923
BovineHD0400021374	13.4615	86.5385
BovineHD0400021530	0	100
BovineHD0400023124	1.92308	98.0769
BovineHD0400023489	0	100
BovineHD0400023590	3.84615	96.1538
BovineHD0400023685	9.61538	90.3846
BovineHD0400024190	0	100
BTA-25095-no-rs	0	100
BovineHD0400025297	40.3846	59.6154
BTB-00202224	0	100
BovineHD0400026058	0	100
BovineHD0400026386	0	100
BTB-01685681	0	100
BovineHD0400026761	0	100
BovineHD0400026982	76.9231	23.0769
BovineHD0400027579	0	100
BovineHD0400027690	0	100
BovineHD0400027936	9.61538	90.3846
BovineHD0400027978	100	0
BovineHD0400028087	0	100
BovineHD0400028098	0	100
BovineHD0400028242	0	100
BovineHD0400028932	1.92308	98.0769
BovineHD0400028969	0	100
BovineHD0400028972	9.61538	90.3846
BovineHD0400029111	0	100
BovineHD0400029232	1.92308	98.0769
BovineHD0400029517	42.3077	57.6923
BovineHD0400029741	19.2308	80.7692
BovineHD0400029962	5.76923	94.2308
BovineHD4100003228	5.76923	94.2308
BovineHD0400030310	0	100
BovineHD0400030334	0	100
BovineHD4100003240	0	100
BovineHD0400030904	0	100
BovineHD0400030914	5.76923	94.2308
BovineHD0400031171	0	100
BovineHD0400031466	0	100
BovineHD0400031541	26.9231	73.0769
BovineHD0400031590	5.76923	94.2308
BovineHD0400031699	0	100
BovineHD0400032449	17.3077	82.6923
BovineHD0400032709	0	100
BovineHD0400032833	9.61538	90.3846
BovineHD0400033377	0	100
BovineHD0400033414	26.9231	73.0769
BovineHD0400033431	0	100
BovineHD0400033636	3.84615	96.1538
BovineHD0400033919	9.61538	90.3846
BovineHD0400034210	1.92308	98.0769
BovineHD0400034212	0	100
BovineHD0400034292	0	100
BovineHD0400034432	23.0769	76.9231
BovineHD0400034438	92.3077	7.69231
BovineHD0400034459	0	100
BovineHD0400036301	0	100
BovineHD0400034885	0	100
ARS-BFGL-NGS-163	0	100
BovineHD4100003354	0	100
BovineHD0400035270	0	100
BovineHD0500035574	100	0
BovineHD0500035757	0	100
BovineHD0500000027	0	100
BovineHD0500000044	0	100
BovineHD0500000072	7.69231	92.3077
BovineHD0500000083	15.3846	84.6154
BovineHD0500000084	100	0
BovineHD0500000089	0	100
BovineHD0500000587	0	100
BovineHD0500000867	0	100
BovineHD0500000919	0	100
BovineHD0500001031	0	100
BovineHD0500001309	0	100
BovineHD0500001521	1.92308	98.0769
BovineHD0500001841	0	100
BovineHD0500002340	0	100
BovineHD0500002815	23.0769	76.9231
BovineHD0500003002	0	100
BovineHD0500003924	0	100
BovineHD0500003980	5.76923	94.2308
BovineHD0500004289	3.84615	96.1538
BovineHD0500004378	100	0
BovineHD0500004460	1.92308	98.0769
BovineHD0500004508	32.6923	67.3077
BovineHD0500005013	0	100
BovineHD0500005512	0	100
ARS-BFGL-NGS-5863	0	100
BovineHD0500005874	0	100
BovineHD0500005909	0	100
BovineHD0500005920	0	100
ARS-BFGL-NGS-16315	0	100
BovineHD0500006195	0	100
BovineHD0500006594	0	100
BovineHD4100003490	0	100
BovineHD0500007078	0	100
BovineHD0500007632	0	100
DIAS-57	11.5385	88.4615
BovineHD0500008315	32.6923	67.3077
BovineHD0500008491	0	100
BovineHD0500008496	0	100
BovineHD0500008530	0	100
BovineHD0500008542	1.92308	98.0769
BovineHD0500008565	100	0
BovineHD0500008570	0	100
BTA-73280-no-rs	44.2308	55.7692
BovineHD0500009112	0	100
BovineHD0500009143	0	100
BovineHD0500009372	1.92308	98.0769
BovineHD0500009807	0	100
BovineHD0500009952	0	100
BovineHD0500010135	9.61538	90.3846
BovineHD0500010147	100	0
BovineHD0500010362	13.4615	86.5385
BovineHD0500010407	0	100
BovineHD0500010939	3.84615	96.1538
BovineHD0500035906	0	100
BovineHD0500011265	0	100
BovineHD0500012056	0	100
BovineHD0500012206	0	100
BovineHD0500012212	0	100
BovineHD0500012213	0	100
BovineHD0500012223	0	100
BovineHD0500012400	0	100
BovineHD0500012457	0	100
BovineHD0500012676	0	100
BovineHD0500012797	1.92308	98.0769
BovineHD0500012806	0	100
BovineHD0500012842	30.7692	69.2308
BovineHD0500014072	0	100
BovineHD0500014274	1.92308	98.0769
BovineHD0500014312	59.6154	40.3846
BovineHD0500014786	0	100
BovineHD4100003685	23.0769	76.9231
BovineHD0500015039	36.5385	63.4615
BovineHD0500015098	0	100
BovineHD0500015244	3.84615	96.1538
BovineHD0500015344	0	100
BovineHD0500015358	0	100
BovineHD0500015677	0	100
BovineHD0500015679	0	100
BovineHD0500015869	100	0
BovineHD0500015990	0	100
BovineHD0500016035	0	100
Hapmap34062-BES2_Contig371_690	15.3846	84.6154
BovineHD0500016263	7.69231	92.3077
BovineHD0500016375	13.4615	86.5385
BovineHD0500016377	0	100
BovineHD0500016381	0	100
BovineHD0500016421	1.92308	98.0769
BovineHD0500016422	0	100
BovineHD0500016460	7.69231	92.3077
BovineHD0500016475	0	100
BovineHD0500016476	0	100
BovineHD0500016479	0	100
BovineHD0500016557	0	100
BovineHD0500016561	100	0
BovineHD0500016592	0	100
BovineHD0500016690	0	100
BovineHD0500016769	0	100
BTB-01636784	0	100
BovineHD0500036017	0	100
BovineHD0500016819	100	0
BovineHD0500036028	21.1538	78.8462
BovineHD0500017681	0	100
BovineHD0500017828	0	100
BovineHD0500018015	0	100
BovineHD0500019008	0	100
BovineHD0500020487	7.69231	92.3077
BovineHD0500020521	3.84615	96.1538
BovineHD0500020792	9.61538	90.3846
BovineHD0500021030	0	100
ARS-BFGL-NGS-29098	26.9231	73.0769
BovineHD0500021239	3.84615	96.1538
BovineHD0500021251	0	100
BovineHD0500036071	0	100
BovineHD0500036077	0	100
BovineHD0500021385	0	100
BovineHD0500021401	21.1538	78.8462
BovineHD0500021606	21.1538	78.8462
BovineHD0500021811	1.92308	98.0769
BTB-01837085	0	100
BovineHD0500021820	0	100
BovineHD0500021826	0	100
BovineHD0500021950	3.84615	96.1538
BTA-74144-no-rs	15.3846	84.6154
BovineHD0500022086	5.76923	94.2308
BovineHD0500022866	0	100
BovineHD0500023608	0	100
BovineHD0500023789	1.92308	98.0769
BovineHD0500024054	0	100
BovineHD0500024061	0	100
BovineHD0500024081	0	100
BovineHD0500024199	9.61538	90.3846
BovineHD0500024282	3.84615	96.1538
BovineHD0500024728	3.84615	96.1538
BovineHD0500025122	0	100
BovineHD0500025392	0	100
BovineHD0500025746	0	100
BovineHD0500025981	25	75
BovineHD0500026092	5.76923	94.2308
BovineHD0500026237	0	100
BovineHD0500026305	0	100
BovineHD0500026776	0	100
BovineHD0500027240	0	100
BovineHD0500027285	0	100
BovineHD0500027433	0	100
BovineHD0500027701	0	100
BovineHD4100003979	0	100
BovineHD0500027998	0	100
BovineHD0500028249	0	100
BovineHD0500028524	0	100
BovineHD0500028616	1.92308	98.0769
BovineHD0500028666	40.3846	59.6154
BovineHD0500028746	15.3846	84.6154
BovineHD0500028812	0	100
BovineHD0500028891	0	100
BovineHD0500029048	11.5385	88.4615
BovineHD0500029169	0	100
BovineHD0500029326	0	100
BovineHD0500029351	0	100
BovineHD0500029366	0	100
BovineHD0500029431	0	100
BovineHD0500029465	17.3077	82.6923
BovineHD0500029499	0	100
BovineHD0500029528	36.5385	63.4615
BovineHD0500029544	17.3077	82.6923
BovineHD0500036232	17.3077	82.6923
BovineHD0500029602	0	100
BovineHD0500029658	0	100
BovineHD0500030190	0	100
BovineHD4100004035	0	100
BovineHD0500031108	11.5385	88.4615
BovineHD0500031127	0	100
BovineHD0500031236	0	100
BovineHD0500031307	15.3846	84.6154
BovineHD0500031578	0	100
BovineHD0500032018	3.84615	96.1538
BovineHD0500032470	0	100
BovineHD0500032585	0	100
ARS-BFGL-NGS-78714	0	100
BovineHD0500032927	13.4615	86.5385
BovineHD0500033335	100	0
BovineHD0500033765	1.92308	98.0769
BovineHD0500034077	13.4615	86.5385
BovineHD0500034078	13.4615	86.5385
BovineHD0500034098	9.61538	90.3846
BovineHD0500034134	7.69231	92.3077
BovineHD0500034144	50	50
BovineHD0500034154	15.3846	84.6154
BovineHD0500034180	0	100
BovineHD4100004197	0	100
BovineHD0500034989	0	100
BovineHD0500036303	0	100
BovineHD0500035327	11.5385	88.4615
BTA-100249-no-rs	0	100
BovineHD0600000126	0	100
Hapmap43391-BTA-88040	0	100
BovineHD0600000162	0	100
BovineHD0600000275	1.92308	98.0769
BovineHD0600000497	11.5385	88.4615
BovineHD0600001305	1.92308	98.0769
ARS-BFGL-NGS-109742	5.76923	94.2308
BovineHD0600002306	0	100
BovineHD0600002350	0	100
BovineHD0600002585	13.4615	86.5385
BovineHD0600002651	0	100
BovineHD0600002807	0	100
BovineHD0600002851	0	100
BovineHD0600002876	1.92308	98.0769
BovineHD0600003296	28.8462	71.1538
BovineHD4100004254	0	100
BovineHD0600003856	13.4615	86.5385
BovineHD0600004401	100	0
BovineHD0600004855	0	100
BovineHD0600004912	0	100
BovineHD0600005796	0	100
BovineHD0600006012	0	100
BovineHD0600006016	3.84615	96.1538
BovineHD0600006266	34.6154	65.3846
BovineHD0600006878	100	0
ARS-BFGL-NGS-21278	0	100
BovineHD0600007158	0	100
BovineHD0600007192	0	100
BovineHD0600007295	0	100
BovineHD0600007328	0	100
BovineHD0600007946	0	100
BovineHD0600008076	9.61538	90.3846
BovineHD0600008077	7.69231	92.3077
BovineHD0600008078	9.61538	90.3846
BovineHD0600008170	0	100
BovineHD0600008186	0	100
BovineHD0600008207	0	100
BovineHD0600008880	100	0
BovineHD0600009648	0	100
BovineHD0600010300	0	100
BovineHD0600010344	0	100
BovineHD0600010634	100	0
BovineHD0600034668	0	100
BovineHD0600010713	13.4615	86.5385
BovineHD0600011081	0	100
BovineHD0600011924	0	100
BovineHD0600012413	100	0
Hapmap33922-BES7_Contig380_533	0	100
BovineHD0600013109	0	100
BovineHD0600013131	0	100
ARS-BFGL-NGS-73994	15.3846	84.6154
BovineHD0600013223	0	100
BovineHD0600013622	0	100
BovineHD0600013639	0	100
BovineHD0600013663	36.5385	63.4615
BovineHD0600013820	0	100
BovineHD0600013974	0	100
BovineHD0600014173	0	100
BovineHD0600014256	0	100
BovineHD0600014379	1.92308	98.0769
BovineHD0600014386	0	100
BovineHD0600014401	0	100
UA-IFASA-959	5.76923	94.2308
BovineHD0600014575	42.3077	57.6923
BovineHD0600014577	13.4615	86.5385
BovineHD0600014594	19.2308	80.7692
BTB-02026765	7.69231	92.3077
BovineHD0600014761	0	100
BovineHD0600015301	0	100
BovineHD0600015439	0	100
BovineHD0600015648	1.92308	98.0769
BovineHD0600016058	0	100
BovineHD0600017135	100	0
BovineHD0600017741	0	100
BovineHD0600017768	0	100
BovineHD0600018110	0	100
BovineHD0600018330	25	75
BovineHD0600018359	0	100
BovineHD0600018629	1.92308	98.0769
BovineHD0600018837	0	100
BovineHD0600018919	3.84615	96.1538
BovineHD0600019145	0	100
BovineHD0600019360	0	100
BovineHD0600019405	40.3846	59.6154
BovineHD4100005121	0	100
BovineHD0600020176	0	100
BovineHD0600020201	3.84615	96.1538
BovineHD0600020308	0	100
BovineHD0600020468	3.84615	96.1538
BovineHD0600020493	1.92308	98.0769
BovineHD0600020504	0	100
BovineHD0600020830	0	100
BovineHD0600021306	0	100
BovineHD0600021422	57.6923	42.3077
ARS-BFGL-NGS-27643	3.84615	96.1538
BovineHD0600021843	0	100
BovineHD0600034782	0	100
BovineHD0600022446	17.3077	82.6923
BovineHD0600022571	11.5385	88.4615
BovineHD0600022673	0	100
BTA-77034-no-rs	0	100
BovineHD0600023315	0	100
BovineHD0600023649	0	100
BovineHD0600023713	0	100
BovineHD0600023838	0	100
BovineHD4100005284	0	100
BovineHD0600023862	3.84615	96.1538
BovineHD0600024322	0	100
BovineHD0600024378	1.92308	98.0769
BovineHD0600024579	25	75
BTA-77205-no-rs	0	100
BovineHD0600024692	0	100
BovineHD0600025120	36.5385	63.4615
BovineHD0600025144	5.76923	94.2308
BovineHD0600025401	0	100
BovineHD0600025879	0	100
BovineHD0600025988	0	100
BovineHD0600026485	0	100
BovineHD0600027557	1.92308	98.0769
BTB-01532060	1.92308	98.0769
BovineHD4100005428	0	100
BovineHD0600028761	11.5385	88.4615
BovineHD0600029392	3.84615	96.1538
ARS-BFGL-NGS-18656	0	100
BovineHD0600030489	7.69231	92.3077
BovineHD0600031396	0	100
BovineHD0600031452	100	0
BovineHD0600031457	0	100
BovineHD0600031506	7.69231	92.3077
BovineHD0600031692	1.92308	98.0769
BovineHD0600032356	0	100
BovineHD0600033294	0	100
BovineHD4100005648	0	100
BovineHD0600033393	0	100
BovineHD0600033492	7.69231	92.3077
BovineHD0600033748	100	0
BovineHD0600033825	23.0769	76.9231
BovineHD0600034174	0	100
BTB-01218761	17.3077	82.6923
BovineHD0700000118	0	100
BovineHD0700000224	0	100
BovineHD0700000226	0	100
BovineHD0700000309	36.5385	63.4615
BovineHD0700000362	0	100
BovineHD0700000398	1.92308	98.0769
BovineHD0700000500	0	100
BovineHD4100005685	0	100
BovineHD0700000655	9.61538	90.3846
BovineHD0700000758	0	100
BovineHD0700000776	0	100
BovineHD0700000798	0	100
BovineHD0700000890	0	100
BTB-00290974	0	100
BovineHD0700001337	15.3846	84.6154
BovineHD0700001600	100	0
BovineHD0700001862	5.76923	94.2308
BovineHD0700001921	0	100
BovineHD0700002048	1.92308	98.0769
BovineHD0700002191	1.92308	98.0769
BovineHD0700002380	42.3077	57.6923
BovineHD0700002444	0	100
BovineHD0700002620	0	100
BovineHD0700002640	0	100
BovineHD0700002648	0	100
BovineHD0700002649	1.92308	98.0769
BovineHD0700002651	0	100
BovineHD0700002653	0	100
BovineHD0700002660	3.84615	96.1538
BovineHD0700032920	0	100
BovineHD0700033531	0	100
BovineHD0700002773	100	0
BovineHD0700002789	1.92308	98.0769
BovineHD0700002955	0	100
BovineHD0700003024	0	100
BovineHD0700003031	100	0
BovineHD0700003100	0	100
BovineHD4100005743	0	100
BovineHD0700003741	0	100
BovineHD0700033590	0	100
BovineHD0700003912	30.7692	69.2308
BovineHD0700004043	0	100
BovineHD0700004112	51.9231	48.0769
BovineHD0700004141	1.92308	98.0769
BovineHD0700004167	1.92308	98.0769
BovineHD0700004176	0	100
BovineHD0700004681	0	100
BovineHD0700033610	3.84615	96.1538
BovineHD0700005213	0	100
BovineHD0700005716	96.1538	3.84615
BovineHD0700005952	0	100
BovineHD0700006326	0	100
BTB-00298866	7.69231	92.3077
BovineHD0700007219	1.92308	98.0769
BovineHD0700007231	1.92308	98.0769
BovineHD0700007320	0	100
BovineHD0700007368	0	100
BovineHD0700007777	0	100
BovineHD0700008763	0	100
BovineHD0700009184	19.2308	80.7692
BovineHD0700009244	0	100
BovineHD0700009255	1.92308	98.0769
BovineHD0700009682	0	100
BovineHD0700009741	0	100
BovineHD0700010103	0	100
BovineHD0700010104	0	100
BovineHD0700010105	0	100
BovineHD0700010214	9.61538	90.3846
BovineHD0700033021	0	100
BovineHD4100005937	0	100
BovineHD0700011073	86.5385	13.4615
BovineHD0700011721	1.92308	98.0769
BovineHD0700011754	0	100
BovineHD0700012100	7.69231	92.3077
ARS-BFGL-NGS-12532	1.92308	98.0769
BovineHD0700012292	0	100
BovineHD0700012467	0	100
BovineHD0700012593	0	100
BovineHD0700033720	15.3846	84.6154
BovineHD0700012696	0	100
BovineHD0700012779	36.5385	63.4615
BovineHD0700012845	0	100
BovineHD0700013132	0	100
BovineHD0700013308	0	100
BovineHD0700013749	0	100
BovineHD0700013828	0	100
BovineHD0700014295	0	100
BovineHD0700014405	13.4615	86.5385
BovineHD0700014485	0	100
BovineHD0700014950	0	100
BovineHD0700015548	0	100
BovineHD0700015666	0	100
Hapmap58262-rs29024901	0	100
BovineHD0700016427	3.84615	96.1538
BovineHD0700016749	11.5385	88.4615
BovineHD0700016763	5.76923	94.2308
BovineHD0700018529	0	100
BovineHD0700018757	1.92308	98.0769
Hapmap41410-BTA-104176	23.0769	76.9231
BTB-01697440	0	100
BovineHD0700019465	0	100
BovineHD0700019555	0	100
ARS-BFGL-NGS-113344	0	100
BovineHD0700020128	0	100
BovineHD0700020325	0	100
BovineHD0700033384	0	100
BovineHD0700020684	9.61538	90.3846
BovineHD0700020686	50	50
BovineHD0700020691	0	100
BovineHD0700020768	0	100
BovineHD0700020774	0	100
BovineHD0700033124	0	100
BovineHD0700033839	0	100
BovineHD0700020814	55.7692	44.2308
BovineHD0700020935	0	100
BovineHD0700021112	0	100
BovineHD0700021742	40.3846	59.6154
BovineHD0700022562	0	100
BovineHD0700022618	1.92308	98.0769
BovineHD0700022864	5.76923	94.2308
BovineHD0700033149	0	100
BovineHD0700022891	0	100
BovineHD0700022912	7.69231	92.3077
BovineHD4100006228	0	100
BovineHD0700023704	0	100
BovineHD0700033161	3.84615	96.1538
BovineHD0700024151	21.1538	78.8462
BovineHD0700024327	0	100
BovineHD0700025020	1.92308	98.0769
BovineHD0700025831	7.69231	92.3077
BovineHD0700025928	28.8462	71.1538
BovineHD0700026081	21.1538	78.8462
BovineHD0700026690	11.5385	88.4615
BovineHD0700026980	0	100
BovineHD0700027373	0	100
BovineHD0700028783	0	100
BovineHD0700028901	1.92308	98.0769
BovineHD0700029131	0	100
BovineHD4100006362	0	100
BovineHD0700029405	9.61538	90.3846
BovineHD0700029775	0	100
BovineHD0700029915	0	100
BovineHD0700033219	0	100
BovineHD0700030703	26.9231	73.0769
Hapmap53026-rs29010461	19.2308	80.7692
BovineHD0700030912	1.92308	98.0769
BovineHD0700031264	11.5385	88.4615
BovineHD0700031507	5.76923	94.2308
BovineHD0700031766	0	100
BovineHD0700032030	0	100
BTA-80517-no-rs	1.92308	98.0769
BovineHD0700032619	0	100
BovineHD0800000045	7.69231	92.3077
BovineHD0800000617	7.69231	92.3077
BovineHD0800001284	9.61538	90.3846
BovineHD0800001404	0	100
BovineHD0800001509	0	100
BovineHD0800001541	0	100
BovineHD0800001671	0	100
BTB-00334070	0	100
BovineHD0800001952	0	100
BovineHD0800002432	0	100
Hapmap50135-BTA-86714	5.76923	94.2308
BovineHD0800002888	5.76923	94.2308
Hapmap29733-BTA-148978	1.92308	98.0769
BovineHD0800003256	0	100
BovineHD0800003383	48.0769	51.9231
BovineHD0800004016	36.5385	63.4615
BovineHD0800004526	0	100
BTB-00095218	5.76923	94.2308
BovineHD0800005184	7.69231	92.3077
BovineHD0800005320	73.0769	26.9231
BovineHD0800005553	0	100
BovineHD0800005942	0	100
BovineHD0800006289	0	100
BovineHD0800006352	0	100
BovineHD0800006667	100	0
BovineHD0800006827	100	0
BovineHD0800006832	26.9231	73.0769
BovineHD0800006840	11.5385	88.4615
BovineHD0800006847	0	100
BovineHD0800006921	1.92308	98.0769
BovineHD0800006925	19.2308	80.7692
Hapmap58082-rs29010933	28.8462	71.1538
BovineHD0800007822	0	100
Hapmap47508-BTA-113961	0	100
BovineHD0800008110	0	100
BovineHD0800008848	0	100
BTA-96233-no-rs	46.1538	53.8462
BovineHD0800009363	0	100
BovineHD0800009705	0	100
BovineHD0800009781	0	100
BovineHD0800009852	7.69231	92.3077
BovineHD0800010059	0	100
BovineHD0800010060	0	100
BovineHD0800010322	7.69231	92.3077
BovineHD0800010397	0	100
BovineHD0800011270	0	100
ARS-BFGL-NGS-6064	0	100
BovineHD0800012031	0	100
BovineHD0800012181	0	100
BovineHD0800012591	3.84615	96.1538
BovineHD0800033691	7.69231	92.3077
BovineHD0800013532	0	100
BovineHD0800013552	0	100
BovineHD0800013885	0	100
BovineHD0800014005	0	100
BovineHD0800014108	0	100
BovineHD0800014335	0	100
ARS-BFGL-NGS-37473	42.3077	57.6923
ARS-BFGL-NGS-26860	0	100
Hapmap38472-BTA-121842	0	100
BTB-00348794	28.8462	71.1538
BovineHD0800015842	1.92308	98.0769
BovineHD0800015845	19.2308	80.7692
BovineHD0800017680	0	100
BovineHD0800018072	13.4615	86.5385
BovineHD0800018117	11.5385	88.4615
BovineHD0800019050	0	100
BovineHD0800019424	0	100
BovineHD0800019679	100	0
BovineHD0800019681	100	0
BovineHD0800019707	100	0
BovineHD0800019715	0	100
BovineHD0800019726	100	0
BovineHD0800019738	100	0
BovineHD0800019741	100	0
BovineHD0800019777	0	100
BovineHD0800019825	0	100
BovineHD0800019838	3.84615	96.1538
BovineHD0800019862	13.4615	86.5385
BovineHD0800020258	0	100
BTB-01163826	0	100
BovineHD4100006883	0	100
ARS-BFGL-NGS-108429	100	0
BovineHD0800021234	0	100
BovineHD0800021619	0	100
BovineHD0800021728	0	100
BTB-00358304	0	100
BovineHD0800023333	9.61538	90.3846
BovineHD0800025080	0	100
BovineHD0800025233	0	100
BovineHD0800025253	0	100
BovineHD0800025292	0	100
BovineHD0800025379	0	100
BovineHD0800025602	0	100
BovineHD0800025647	0	100
BovineHD0800025790	0	100
BovineHD0800025791	0	100
BovineHD0800026351	0	100
BovineHD0800026776	25	75
BovineHD4100007023	5.76923	94.2308
BovineHD0800027501	1.92308	98.0769
BovineHD0800027530	0	100
BTA-16616-no-rs	9.61538	90.3846
BovineHD0800027630	0	100
BovineHD0800027755	1.92308	98.0769
BovineHD0800027768	0	100
BTB-00367678	0	100
BovineHD0800028027	0	100
BovineHD0800028357	0	100
BovineHD0800028367	1.92308	98.0769
BovineHD0800028391	0	100
BovineHD0800028562	0	100
ARS-BFGL-NGS-90460	0	100
BovineHD0800029235	21.1538	78.8462
BovineHD0800029297	1.92308	98.0769
BovineHD0800029366	0	100
BovineHD0800031033	0	100
Hapmap43695-BTA-82011	0	100
BovineHD0800031481	0	100
BTB-00373508	1.92308	98.0769
BovineHD0800031937	44.2308	55.7692
ARS-BFGL-NGS-3371	0	100
BovineHD0800032843	5.76923	94.2308
Hapmap54553-rs29012723	7.69231	92.3077
BovineHD0800033047	17.3077	82.6923
BovineHD0900000001	0	100
BovineHD0900000015	3.84615	96.1538
BovineHD0900000074	0	100
BovineHD0900000361	5.76923	94.2308
BovineHD0900000401	21.1538	78.8462
BTB-01837292	3.84615	96.1538
BTB-01374567	0	100
BovineHD0900000497	3.84615	96.1538
BovineHD0900000522	0	100
BovineHD0900000656	0	100
BovineHD0900000676	34.6154	65.3846
BovineHD0900001190	17.3077	82.6923
BovineHD0900001360	9.61538	90.3846
BovineHD0900001576	3.84615	96.1538
BovineHD0900001826	21.1538	78.8462
BovineHD0900001943	0	100
BovineHD0900002041	23.0769	76.9231
BovineHD0900002171	0	100
BovineHD0900002259	0	100
BovineHD0900002387	0	100
BovineHD0900002408	1.92308	98.0769
ARS-BFGL-NGS-105758	19.2308	80.7692
BovineHD0900003368	0	100
BovineHD0900003416	100	0
BovineHD0900003924	100	0
BovineHD0900004066	36.5385	63.4615
BovineHD0900004210	0	100
BovineHD0900004290	1.92308	98.0769
BovineHD0900004291	0	100
BovineHD0900004320	0	100
BovineHD0900004522	11.5385	88.4615
BovineHD0900004562	0	100
BTA-85264-no-rs	0	100
BovineHD0900004659	3.84615	96.1538
Hapmap43410-BTA-94414	11.5385	88.4615
BovineHD0900005080	0	100
BovineHD0900005335	0	100
BovineHD0900005514	1.92308	98.0769
BovineHD0900006030	3.84615	96.1538
BovineHD0900006426	0	100
BovineHD0900006562	0	100
BovineHD0900006587	26.9231	73.0769
BovineHD0900006681	0	100
BovineHD0900007244	0	100
BovineHD0900007247	0	100
BovineHD0900007272	1.92308	98.0769
BovineHD0900007586	15.3846	84.6154
BTA-83158-no-rs	15.3846	84.6154
BovineHD0900007818	1.92308	98.0769
BovineHD0900007878	7.69231	92.3077
BovineHD0900007995	19.2308	80.7692
BovineHD0900008449	0	100
BovineHD0900008694	0	100
BovineHD0900008779	0	100
BovineHD0900008827	0	100
BovineHD0900008972	9.61538	90.3846
BovineHD0900009032	0	100
BovineHD0900009555	0	100
BovineHD0900009814	100	0
BovineHD0900010220	1.92308	98.0769
BovineHD0900010278	0	100
BovineHD0900010491	7.69231	92.3077
Hapmap49770-BTA-83294	5.76923	94.2308
BovineHD0900010504	3.84615	96.1538
BovineHD0900011213	3.84615	96.1538
BovineHD0900011526	100	0
BovineHD0900012266	11.5385	88.4615
ARS-BFGL-NGS-75277	0	100
BovineHD0900012684	9.61538	90.3846
BovineHD0900012862	0	100
BovineHD4100007414	0	100
BovineHD0900013185	1.92308	98.0769
BovineHD0900013197	9.61538	90.3846
BovineHD0900013592	0	100
BTB-01282851	1.92308	98.0769
BovineHD0900014392	0	100
BovineHD0900014428	0	100
BovineHD0900014599	0	100
BovineHD0900014994	9.61538	90.3846
BovineHD0900015023	0	100
BovineHD0900015165	38.4615	61.5385
BovineHD0900015428	3.84615	96.1538
Hapmap49396-BTA-98905	0	100
BovineHD0900015834	0	100
BovineHD0900015998	3.84615	96.1538
BovineHD4100007467	0	100
BovineHD0900016282	0	100
BTB-01752977	25	75
BovineHD0900017741	7.69231	92.3077
BovineHD0900018004	55.7692	44.2308
BovineHD0900018022	0	100
BovineHD0900018802	11.5385	88.4615
BovineHD0900018957	61.5385	38.4615
BovineHD0900019128	1.92308	98.0769
BovineHD0900019243	3.84615	96.1538
Hapmap27175-BTA-146614	5.76923	94.2308
BTA-122057-no-rs	7.69231	92.3077
BovineHD0900031546	0	100
BovineHD0900031548	1.92308	98.0769
BovineHD0900020188	3.84615	96.1538
BovineHD0900021238	0	100
BovineHD0900021262	0	100
BovineHD0900021702	0	100
ARS-BFGL-NGS-33739	0	100
BovineHD0900022536	0	100
BovineHD0900023053	26.9231	73.0769
BovineHD0900023218	42.3077	57.6923
BovineHD0900023274	0	100
BovineHD0900023703	0	100
BovineHD0900023975	30.7692	69.2308
BovineHD0900024268	0	100
UA-IFASA-4584	100	0
BovineHD0900024685	9.61538	90.3846
BTB-00405512	0	100
BovineHD0900025658	1.92308	98.0769
BovineHD0900025665	0	100
BovineHD0900025964	3.84615	96.1538
BovineHD0900026094	0	100
BovineHD0900026247	0	100
BovineHD0900026412	0	100
BovineHD0900026435	0	100
BovineHD0900026860	0	100
BovineHD0900027514	100	0
BovineHD4100007715	0	100
BovineHD0900028375	0	100
BovineHD0900028460	0	100
BovineHD0900029005	17.3077	82.6923
BovineHD0900029713	5.76923	94.2308
BovineHD0900030112	7.69231	92.3077
Hapmap52282-rs29018722	1.92308	98.0769
BovineHD0900030192	11.5385	88.4615
BovineHD0900030442	0	100
Hapmap40387-BTA-107848	0	100
BovineHD1000000023	100	0
BovineHD1000000086	9.61538	90.3846
BovineHD1000000299	0	100
BovineHD1000000548	0	100
BovineHD1000000724	0	100
BovineHD1000000954	0	100
BovineHD1000000994	0	100
BovineHD1000001067	5.76923	94.2308
Hapmap32857-BTA-155630	0	100
BovineHD1000001798	3.84615	96.1538
BovineHD1000001970	0	100
BovineHD1000002145	0	100
BovineHD1000002477	0	100
BovineHD4100007833	0	100
BovineHD1000002890	0	100
BovineHD1000003337	5.76923	94.2308
BovineHD1000003833	5.76923	94.2308
BovineHD1000003837	26.9231	73.0769
BovineHD1000003841	0	100
BovineHD1000003846	0	100
BTB-01661291	34.6154	65.3846
BovineHD1000004188	0	100
BovineHD1000004291	0	100
BovineHD1000004302	3.84615	96.1538
BovineHD1000004458	0	100
BovineHD1000004530	40.3846	59.6154
BovineHD1000005251	19.2308	80.7692
BovineHD1000005460	0	100
BovineHD1000005557	1.92308	98.0769
BovineHD1000005779	0	100
BovineHD1000005795	0	100
BovineHD1000006157	0	100
BovineHD1000006241	0	100
BovineHD1000006823	0	100
BovineHD1000007390	0	100
BovineHD1000007420	3.84615	96.1538
BovineHD1000031193	15.3846	84.6154
BovineHD1000007549	13.4615	86.5385
BovineHD1000007580	5.76923	94.2308
BovineHD1000007603	1.92308	98.0769
BovineHD1000007630	53.8462	46.1538
BovineHD1000007672	5.76923	94.2308
BovineHD1000007691	5.76923	94.2308
BovineHD1000007717	3.84615	96.1538
BovineHD1000031215	5.76923	94.2308
BovineHD1000007961	3.84615	96.1538
BovineHD1000007972	11.5385	88.4615
BovineHD1000008116	9.61538	90.3846
BovineHD1000008183	7.69231	92.3077
BovineHD1000008199	3.84615	96.1538
BovineHD1000008266	0	100
BovineHD1000008300	1.92308	98.0769
BovineHD1000008322	19.2308	80.7692
BovineHD1000008620	30.7692	69.2308
BovineHD1000008665	0	100
BovineHD1000008826	0	100
BovineHD1000008997	0	100
BovineHD1000008999	1.92308	98.0769
Hapmap47512-BTA-114443	9.61538	90.3846
BovineHD1000009187	3.84615	96.1538
BovineHD1000009258	0	100
BovineHD1000031300	15.3846	84.6154
BovineHD1000010090	1.92308	98.0769
ARS-BFGL-NGS-6657	1.92308	98.0769
BovineHD1000010775	25	75
BovineHD1000010992	5.76923	94.2308
BovineHD1000011018	21.1538	78.8462
ARS-BFGL-NGS-43296	0	100
BovineHD1000012032	0	100
BovineHD1000012365	0	100
BovineHD1000012366	0	100
BovineHD1000012677	0	100
BovineHD1000013020	7.69231	92.3077
BovineHD1000013121	100	0
BovineHD1000013334	5.76923	94.2308
Hapmap9514-BTA-67200	1.92308	98.0769
BovineHD1000013697	0	100
BovineHD1000014565	0	100
BovineHD1000015138	0	100
BovineHD1000015145	15.3846	84.6154
BovineHD1000015788	0	100
BovineHD1000016420	0	100
BovineHD1000017419	100	0
BovineHD1000017461	0	100
BovineHD1000017806	23.0769	76.9231
BTA-73352-no-rs	1.92308	98.0769
BovineHD1000018367	0	100
BovineHD1000019267	0	100
BovineHD1000019686	44.2308	55.7692
BovineHD1000019694	3.84615	96.1538
Hapmap47459-BTA-98716	19.2308	80.7692
BovineHD1000019931	1.92308	98.0769
BovineHD1000019990	3.84615	96.1538
BovineHD1000021133	0	100
Hapmap32371-BTA-158185	1.92308	98.0769
BovineHD1000021390	0	100
BovineHD1000021471	0	100
ARS-BFGL-NGS-105188	0	100
BovineHD1000022290	25	75
BovineHD1000023047	0	100
BovineHD1000023429	0	100
BovineHD1000023524	0	100
BovineHD1000023889	0	100
BovineHD1000023958	40.3846	59.6154
ARS-BFGL-NGS-108215	3.84615	96.1538
BovineHD1000024927	53.8462	46.1538
BTB-01087778	0	100
BovineHD1000025428	0	100
BovineHD1000025691	0	100
BovineHD1000025971	0	100
BovineHD1000027001	0	100
BovineHD1000027044	0	100
BovineHD1000027512	7.69231	92.3077
BovineHD1000028104	0	100
Hapmap36717-SCAFFOLD170198_862	0	100
BovineHD1000028431	0	100
BovineHD1000028788	9.61538	90.3846
BTB-00447350	11.5385	88.4615
BovineHD1000029031	100	0
BovineHD1000029191	0	100
BovineHD1000029544	0	100
BovineHD1000029625	0	100
BovineHD1000029817	0	100
BovineHD1000030105	0	100
BovineHD1000030481	0	100
BovineHD1100000482	0	100
BovineHD1100000621	17.3077	82.6923
BovineHD1100000655	21.1538	78.8462
BovineHD1100000662	0	100
BovineHD1100000886	3.84615	96.1538
BovineHD1100000887	5.76923	94.2308
BovineHD4100008477	0	100
BovineHD1100001018	30.7692	69.2308
BovineHD1100001026	15.3846	84.6154
BovineHD1100001056	3.84615	96.1538
BovineHD1100001115	0	100
BovineHD1100001978	0	100
BovineHD1100001989	7.69231	92.3077
BovineHD1100002227	23.0769	76.9231
BovineHD1100002253	9.61538	90.3846
BovineHD1100002676	1.92308	98.0769
BovineHD1100002906	0	100
BovineHD1100002923	5.76923	94.2308
BovineHD1100002998	5.76923	94.2308
BovineHD1100003019	0	100
BovineHD1100003031	0	100
BovineHD1100003190	21.1538	78.8462
BovineHD1100003347	0	100
BovineHD1100003395	1.92308	98.0769
BovineHD1100003534	0	100
BovineHD1100004035	19.2308	80.7692
BovineHD1100004236	0	100
BovineHD1100004487	3.84615	96.1538
BovineHD1100004662	1.92308	98.0769
BovineHD1100004764	0	100
BovineHD1100005142	0	100
BovineHD1100005420	13.4615	86.5385
BovineHD1100005447	0	100
BovineHD1100005448	0	100
BovineHD1100006009	0	100
BovineHD1100006134	0	100
BovineHD1100006296	0	100
BovineHD1100007027	0	100
ARS-BFGL-NGS-50407	100	0
BovineHD1100007459	0	100
BovineHD1100007996	0	100
ARS-BFGL-NGS-118888	0	100
BovineHD1100008603	26.9231	73.0769
BovineHD1100008705	0	100
BovineHD1100008887	0	100
BovineHD1100008903	0	100
BovineHD1100009392	0	100
ARS-BFGL-NGS-12702	0	100
BovineHD1100011038	0	100
BovineHD1100011584	7.69231	92.3077
ARS-BFGL-NGS-5155	0	100
BovineHD1100011725	0	100
BovineHD1100011745	0	100
Hapmap24910-BTA-91988	3.84615	96.1538
BovineHD1100011943	0	100
BovineHD1100012197	0	100
BovineHD1100012848	7.69231	92.3077
BovineHD1100012858	0	100
BovineHD1100013358	0	100
BovineHD1100013751	1.92308	98.0769
BovineHD1100013755	3.84615	96.1538
BovineHD1100013793	9.61538	90.3846
BovineHD1100013849	1.92308	98.0769
BovineHD1100013920	11.5385	88.4615
BovineHD1100014058	0	100
BovineHD1100014226	13.4615	86.5385
BovineHD1100014362	28.8462	71.1538
BovineHD1100014653	0	100
BovineHD1100014826	0	100
BTB-00474616	0	100
BovineHD1100015807	0	100
BovineHD1100016100	0	100
BovineHD1100016415	46.1538	53.8462
BovineHD1100016447	0	100
BovineHD1100016462	0	100
Hapmap51672-BTA-00262	0	100
BovineHD4100008870	0	100
BovineHD1100017052	13.4615	86.5385
BovineHD1100017088	21.1538	78.8462
Hapmap57413-rs29022363	0	100
BovineHD1100017214	76.9231	23.0769
BovineHD1100017301	0	100
BovineHD1100031649	0	100
BovineHD1100017771	34.6154	65.3846
BovineHD1100031655	0	100
BovineHD1100018143	0	100
BovineHD1100018343	0	100
BovineHD1100019068	0	100
Hapmap35713-SCAFFOLD296111_2548	1.92308	98.0769
BovineHD1100020861	38.4615	61.5385
Hapmap43996-BTA-105256	0	100
BovineHD1100022817	0	100
BovineHD1100022943	9.61538	90.3846
BovineHD1100023274	0	100
BovineHD1100023373	0	100
BovineHD1100024209	0	100
BovineHD1100025243	0	100
BovineHD1100025333	19.2308	80.7692
BovineHD1100025777	0	100
BovineHD1100026003	0	100
BovineHD1100026663	5.76923	94.2308
BovineHD1100026765	7.69231	92.3077
BovineHD1100026770	0	100
Hapmap35103-BES3_Contig455_1055	0	100
BovineHD1100031733	0	100
BovineHD1100027204	0	100
BovineHD1100027209	0	100
BovineHD1100027244	42.3077	57.6923
BovineHD1100027304	0	100
BovineHD1100028287	0	100
BovineHD1100028394	0	100
BovineHD1100028681	3.84615	96.1538
BovineHD1100028960	1.92308	98.0769
BovineHD1100029072	48.0769	51.9231
BovineHD1100029505	0	100
BovineHD1100029825	30.7692	69.2308
BovineHD1100029965	13.4615	86.5385
BovineHD1100030099	100	0
BovineHD1100030190	46.1538	53.8462
BovineHD1100030207	100	0
BovineHD1100030253	7.69231	92.3077
BovineHD1100030695	100	0
BovineHD1100030706	0	100
BovineHD4100009286	1.92308	98.0769
BovineHD1100030958	5.76923	94.2308
BovineHD1100031037	0	100
BovineHD1100031094	0	100
BovineHD1200000013	21.1538	78.8462
BTB-01738336	13.4615	86.5385
BovineHD1200000103	0	100
BovineHD1200000123	0	100
BovineHD1200000174	0	100
BovineHD1200000181	5.76923	94.2308
BovineHD1200000318	0	100
BovineHD1200000393	0	100
BovineHD1200000852	0	100
BovineHD1200000961	0	100
BovineHD1200001140	0	100
BovineHD1200001279	0	100
BovineHD1200001285	3.84615	96.1538
BovineHD1200001354	21.1538	78.8462
BovineHD1200001435	3.84615	96.1538
ARS-BFGL-BAC-15668	5.76923	94.2308
BTA-19336-no-rs	15.3846	84.6154
BovineHD1200001851	0	100
BovineHD1200002549	19.2308	80.7692
BovineHD1200003411	42.3077	57.6923
BovineHD1200003652	25	75
BovineHD1200003703	0	100
BovineHD4100009370	0	100
BovineHD1200004208	100	0
BovineHD1200004984	0	100
BovineHD1200005282	0	100
BovineHD1200005499	0	100
BovineHD1200005546	0	100
BovineHD1200005638	0	100
BovineHD1200005805	0	100
BovineHD1200005947	1.92308	98.0769
BovineHD1200005963	5.76923	94.2308
BovineHD1200006821	0	100
BovineHD1200006945	0	100
BovineHD1200007150	0	100
BovineHD1200008291	0	100
BovineHD1200009058	0	100
BovineHD1200027779	61.5385	38.4615
BovineHD1200009426	13.4615	86.5385
BovineHD1200009433	13.4615	86.5385
BovineHD1200009443	13.4615	86.5385
BovineHD1200009451	13.4615	86.5385
BovineHD1200027784	5.76923	94.2308
BovineHD1200009521	15.3846	84.6154
BovineHD1200010124	0	100
ARS-BFGL-NGS-22385	11.5385	88.4615
ARS-BFGL-NGS-115108	1.92308	98.0769
BovineHD1200027822	0	100
BovineHD1200010879	0	100
BovineHD1200010881	0	100
ARS-BFGL-NGS-89246	1.92308	98.0769
BovineHD1200010962	5.76923	94.2308
BovineHD1200010969	0	100
BovineHD1200010991	0	100
ARS-BFGL-BAC-16277	0	100
BovineHD1200011541	0	100
BovineHD1200011714	42.3077	57.6923
BovineHD1200011914	5.76923	94.2308
BovineHD1200012031	0	100
BovineHD1200012320	11.5385	88.4615
BovineHD1200012349	7.69231	92.3077
BovineHD1200012386	1.92308	98.0769
BovineHD1200012404	17.3077	82.6923
BovineHD1200012611	1.92308	98.0769
BTA-06996-rs29021350	48.0769	51.9231
BovineHD1200014023	57.6923	42.3077
BovineHD1200014321	46.1538	53.8462
BTA-24798-no-rs	3.84615	96.1538
BovineHD1200014604	0	100
Hapmap48694-BTA-24826	0	100
BovineHD1200015126	0	100
BovineHD1200015477	1.92308	98.0769
BovineHD1200015609	1.92308	98.0769
BovineHD1200015723	0	100
BovineHD1200015852	1.92308	98.0769
BovineHD1200016725	15.3846	84.6154
BovineHD1200016741	26.9231	73.0769
Hapmap51863-BTA-89179	1.92308	98.0769
BovineHD1200016985	30.7692	69.2308
BovineHD1200017606	48.0769	51.9231
BovineHD1200017691	0	100
BovineHD1200017734	23.0769	76.9231
BovineHD1200017788	0	100
BovineHD1200017883	0	100
BovineHD1200018179	50	50
BovineHD1200018244	5.76923	94.2308
ARS-BFGL-NGS-34087	0	100
BovineHD1200018584	3.84615	96.1538
BovineHD1200019036	36.5385	63.4615
BovineHD1200019241	0	100
BovineHD1200019252	0	100
BovineHD1200019260	0	100
BovineHD1200019347	0	100
BovineHD1200019530	7.69231	92.3077
BovineHD1200019600	25	75
BovineHD1200019602	84.6154	15.3846
BovineHD1200019607	32.6923	67.3077
BovineHD1200019671	13.4615	86.5385
BovineHD1200019785	55.7692	44.2308
BovineHD1200019786	42.3077	57.6923
BovineHD1200019884	0	100
BovineHD1200019931	5.76923	94.2308
BovineHD1200019945	0	100
BovineHD1200019955	0	100
BovineHD1200019970	0	100
BovineHD1200020006	17.3077	82.6923
BovineHD1200020007	17.3077	82.6923
BovineHD1200020012	15.3846	84.6154
BovineHD1200020013	11.5385	88.4615
BovineHD1200020017	3.84615	96.1538
BovineHD1200020031	3.84615	96.1538
BovineHD1200020040	17.3077	82.6923
BovineHD1200020052	17.3077	82.6923
BovineHD1200020085	13.4615	86.5385
BovineHD1200020097	17.3077	82.6923
BovineHD1200028254	42.3077	57.6923
BovineHD1200020110	61.5385	38.4615
BovineHD1200028310	17.3077	82.6923
BTB-01761781	9.61538	90.3846
BovineHD1200020357	57.6923	42.3077
BovineHD1200020457	40.3846	59.6154
BovineHD1200020674	5.76923	94.2308
BovineHD1200028386	23.0769	76.9231
BovineHD1200020707	23.0769	76.9231
BovineHD1200020854	26.9231	73.0769
BovineHD1200020902	32.6923	67.3077
BovineHD1200020915	26.9231	73.0769
BovineHD1200020954	0	100
BovineHD1200020955	0	100
BovineHD1200020973	1.92308	98.0769
BovineHD1200020975	9.61538	90.3846
BovineHD1200021086	1.92308	98.0769
BovineHD1200021089	0	100
BovineHD1200021090	3.84615	96.1538
BovineHD1200021096	5.76923	94.2308
BovineHD1200021097	5.76923	94.2308
BovineHD1200028476	9.61538	90.3846
BovineHD1200021440	15.3846	84.6154
BovineHD1200021933	1.92308	98.0769
BovineHD1200022071	0	100
BovineHD1200022126	1.92308	98.0769
BovineHD1200022158	0	100
BovineHD1200022559	57.6923	42.3077
BovineHD1200022772	38.4615	61.5385
BovineHD1200023223	0	100
BovineHD1200023436	21.1538	78.8462
BovineHD1200023742	0	100
BovineHD1200024568	0	100
BovineHD1200025626	0	100
ARS-BFGL-NGS-106663	0	100
BovineHD1200026440	0	100
BovineHD1300000004	0	100
BovineHD1300000020	1.92308	98.0769
BovineHD1300000277	0	100
BovineHD1300000755	0	100
ARS-BFGL-NGS-60191	15.3846	84.6154
BovineHD1300001546	25	75
ARS-BFGL-NGS-92716	3.84615	96.1538
BovineHD4100009904	100	0
BovineHD4100009914	11.5385	88.4615
BovineHD1300003322	0	100
BovineHD1300004199	0	100
BovineHD4100009954	0	100
BovineHD1300004665	1.92308	98.0769
BovineHD1300005073	0	100
BovineHD1300005132	0	100
BovineHD1300005434	0	100
BovineHD1300005926	1.92308	98.0769
BovineHD1300005958	0	100
BovineHD1300006043	0	100
BovineHD1300006265	0	100
BovineHD1300006595	3.84615	96.1538
BovineHD1300007204	25	75
BovineHD1300007217	0	100
ARS-BFGL-NGS-16259	13.4615	86.5385
BovineHD1300024946	0	100
BovineHD1300010615	15.3846	84.6154
BovineHD1300010814	0	100
BovineHD1300010819	3.84615	96.1538
BovineHD1300010820	0	100
BovineHD1300010832	1.92308	98.0769
BovineHD1300011166	0	100
BovineHD1300011772	15.3846	84.6154
BovineHD1300012027	7.69231	92.3077
BovineHD1300012779	0	100
BovineHD1300012821	0	100
BovineHD1300012826	0	100
BovineHD1300013033	0	100
BovineHD4100010188	9.61538	90.3846
BovineHD1300014174	3.84615	96.1538
BovineHD1300024998	0	100
BovineHD1300024595	0	100
ARS-BFGL-BAC-6011	0	100
BTB-01493007	0	100
BovineHD4100010230	1.92308	98.0769
BovineHD1300015197	21.1538	78.8462
BovineHD1300015258	1.92308	98.0769
BovineHD1300015260	1.92308	98.0769
BovineHD1300015344	0	100
BovineHD1300015360	17.3077	82.6923
BovineHD1300015361	0	100
BovineHD1300015541	9.61538	90.3846
BovineHD1300016220	100	0
BovineHD4100010257	0	100
BovineHD1300016423	0	100
BovineHD1300016575	0	100
BovineHD1300016741	100	0
BovineHD1300017244	1.92308	98.0769
BovineHD1300017321	5.76923	94.2308
BovineHD1300017540	100	0
ARS-BFGL-NGS-102886	0	100
BovineHD1300017915	0	100
BovineHD1300018021	0	100
BTA-33327-no-rs	1.92308	98.0769
BovineHD1300018872	0	100
BovineHD1300019641	0	100
BovineHD1300020031	21.1538	78.8462
BovineHD1300020112	9.61538	90.3846
Hapmap54667-rs29016013	1.92308	98.0769
BovineHD1300020845	0	100
BovineHD1300021166	13.4615	86.5385
BovineHD1300021513	21.1538	78.8462
BovineHD1300021521	15.3846	84.6154
BovineHD1300021536	100	0
BovineHD1300021547	17.3077	82.6923
BovineHD1300021563	3.84615	96.1538
BovineHD1300021565	0	100
BovineHD1300021581	13.4615	86.5385
BovineHD1300021586	0	100
BovineHD1300021681	0	100
BovineHD1300022207	0	100
BovineHD1300022440	100	0
BovineHD1300023300	1.92308	98.0769
BovineHD1300023778	0	100
BovineHD1300025097	15.3846	84.6154
BovineHD1400000074	100	0
BovineHD1400024339	0	100
BovineHD1400000122	0	100
BovineHD1400024343	0	100
BovineHD4100010525	0	100
BovineHD1400000421	1.92308	98.0769
BovineHD1400000520	0	100
BovineHD1400000636	5.76923	94.2308
BovineHD1400000813	0	100
ARS-BFGL-NGS-54400	0	100
BovineHD4100010736	0	100
BovineHD1400001888	0	100
BovineHD1400002501	0	100
BovineHD1400002502	0	100
BovineHD1400003123	0	100
BovineHD4100011120	0	100
Hapmap22917-BTC-068800	0	100
BovineHD1400004105	1.92308	98.0769
BovineHD1400004922	30.7692	69.2308
BovineHD1400006494	19.2308	80.7692
BovineHD1400007240	0	100
BovineHD1400007637	0	100
BovineHD1400008708	0	100
BovineHD1400009543	15.3846	84.6154
BTA-34485-no-rs	3.84615	96.1538
BovineHD1400011266	1.92308	98.0769
BovineHD1400012103	5.76923	94.2308
Hapmap33242-BTA-157782	19.2308	80.7692
BovineHD1400012371	0	100
BovineHD1400012403	100	0
BovineHD1400013429	0	100
BovineHD1400013880	0	100
BTA-110809-no-rs	1.92308	98.0769
BovineHD1400015299	0	100
BovineHD1400015370	5.76923	94.2308
BovineHD1400015412	0	100
BovineHD1400015553	0	100
BovineHD1400015688	0	100
UA-IFASA-7897	5.76923	94.2308
BovineHD1400016548	0	100
BovineHD1400016690	0	100
BovineHD1400017302	0	100
BovineHD1400018762	19.2308	80.7692
BovineHD1400018952	100	0
BovineHD1400019364	0	100
BovineHD1400019573	0	100
BovineHD1400019584	0	100
BovineHD1400020079	0	100
BTA-109670-no-rs	0	100
BovineHD1400020923	0	100
BovineHD1400021284	100	0
BovineHD1400022192	0	100
BovineHD1400022468	0	100
BovineHD1400022565	0	100
BovineHD1400022611	0	100
BovineHD1400022629	0	100
BTA-73850-no-rs	0	100
BovineHD1400023137	3.84615	96.1538
BovineHD1400023223	0	100
BovineHD1400023301	26.9231	73.0769
BovineHD1400023310	28.8462	71.1538
BovineHD1400023449	28.8462	71.1538
BovineHD1400023510	1.92308	98.0769
BovineHD1400023815	0	100
BovineHD1500000007	13.4615	86.5385
BovineHD1500025525	0	100
BovineHD1500000030	5.76923	94.2308
BovineHD1500000046	0	100
BovineHD1500000056	5.76923	94.2308
BovineHD1500000075	0	100
BovineHD1500025529	0	100
BovineHD1500000125	0	100
BovineHD1500000137	0	100
BovineHD1500000155	0	100
BovineHD1500000163	13.4615	86.5385
BovineHD1500000230	0	100
BovineHD1500000247	25	75
BovineHD1500000306	21.1538	78.8462
BovineHD1500000327	0	100
BovineHD1500000333	0	100
BovineHD1500000337	0	100
BovineHD1500000466	0	100
BovineHD1500000538	3.84615	96.1538
BovineHD1500000747	0	100
BovineHD1500000770	3.84615	96.1538
BovineHD1500000989	0	100
BovineHD1500001281	11.5385	88.4615
BovineHD1500001369	0	100
BovineHD1500001715	5.76923	94.2308
BovineHD1500001841	1.92308	98.0769
BovineHD1500002601	0	100
BovineHD1500002879	0	100
BovineHD1500003093	25	75
BovineHD1500003130	0	100
BTB-00581295	13.4615	86.5385
BovineHD1500003427	1.92308	98.0769
BovineHD1500003719	1.92308	98.0769
BovineHD1500004140	13.4615	86.5385
BovineHD1500025634	0	100
BovineHD1500004412	1.92308	98.0769
BTB-01262385	23.0769	76.9231
BovineHD1500004631	0	100
BovineHD1500004880	75	25
BovineHD1500004958	1.92308	98.0769
BovineHD1500005080	0	100
BovineHD1500005185	3.84615	96.1538
BovineHD1500005208	100	0
Hapmap46483-BTA-38059	21.1538	78.8462
BovineHD1500025664	0	100
BTB-00583426	17.3077	82.6923
BovineHD1500005865	0	100
BovineHD1500006115	5.76923	94.2308
BovineHD1500006561	28.8462	71.1538
BovineHD1500006573	3.84615	96.1538
BovineHD1500007528	0	100
BovineHD1500008090	0	100
BovineHD1500009268	0	100
BovineHD1500009554	13.4615	86.5385
BovineHD1500009577	0	100
BovineHD1500009804	0	100
BovineHD1500010354	0	100
BovineHD1500010447	0	100
BovineHD1500010506	0	100
BovineHD1500010731	0	100
BovineHD1500011364	3.84615	96.1538
ARS-BFGL-NGS-107315	0	100
BovineHD1500012729	0	100
BovineHD1500012754	0	100
BovineHD1500012757	0	100
BovineHD1500012758	0	100
BovineHD1500012759	0	100
BovineHD1500012763	0	100
BovineHD1500012764	0	100
BovineHD1500012765	0	100
BovineHD1500012766	0	100
BovineHD1500012769	0	100
BovineHD1500012775	0	100
BovineHD1500012783	0	100
BovineHD1500012791	0	100
BovineHD1500012794	3.84615	96.1538
BovineHD1500013126	5.76923	94.2308
BovineHD1500013210	0	100
BovineHD1500013248	1.92308	98.0769
BovineHD1500013272	1.92308	98.0769
BovineHD1500013374	0	100
BovineHD1500013399	0	100
BovineHD1500013672	0	100
BovineHD1500013676	0	100
BovineHD1500025817	0	100
BovineHD1500013914	1.92308	98.0769
BovineHD1500014138	100	0
BovineHD1500025829	0	100
BovineHD1500014199	11.5385	88.4615
BovineHD1500014231	15.3846	84.6154
BovineHD1500014273	100	0
BovineHD1500014285	1.92308	98.0769
BovineHD1500014286	0	100
BovineHD1500014364	15.3846	84.6154
BovineHD1500014369	15.3846	84.6154
BovineHD1500014383	0	100
BovineHD1500014457	0	100
BovineHD1500014530	1.92308	98.0769
BovineHD1500014540	5.76923	94.2308
BovineHD1500014616	0	100
BovineHD1500014644	46.1538	53.8462
BovineHD1500014805	11.5385	88.4615
BovineHD1500014847	3.84615	96.1538
BovineHD1500015167	0	100
BovineHD1500015372	1.92308	98.0769
UA-IFASA-5174	0	100
BovineHD1500015948	0	100
BovineHD1500016128	0	100
BovineHD1500016144	0	100
BovineHD1500016178	1.92308	98.0769
BovineHD1500016190	0	100
BovineHD1500016193	0	100
BovineHD1500016545	100	0
BovineHD1500017039	1.92308	98.0769
ARS-BFGL-NGS-112654	13.4615	86.5385
BovineHD1500017092	5.76923	94.2308
BovineHD1500017113	0	100
BovineHD1500017583	0	100
BTA-105181-no-rs	3.84615	96.1538
BovineHD1500018142	0	100
BovineHD1500018345	0	100
BovineHD1500018383	5.76923	94.2308
BovineHD1500018557	0	100
BovineHD1500019299	7.69231	92.3077
BovineHD1500019789	0	100
BovineHD1500019853	1.92308	98.0769
Hapmap48632-BTA-117750	3.84615	96.1538
BovineHD1500020358	13.4615	86.5385
BovineHD1500020472	5.76923	94.2308
BovineHD1500020862	3.84615	96.1538
BovineHD1500021277	5.76923	94.2308
BovineHD1500021632	1.92308	98.0769
BovineHD1500021655	0	100
BovineHD1500021916	3.84615	96.1538
BovineHD1500021919	0	100
BovineHD1500021923	0	100
BovineHD1500021970	0	100
BovineHD1500023009	1.92308	98.0769
BovineHD1500023255	0	100
BovineHD1500023259	0	100
BovineHD1500023262	0	100
BovineHD1500023278	5.76923	94.2308
BovineHD1500023300	25	75
BovineHD1500023311	5.76923	94.2308
BovineHD1500023335	0	100
BovineHD1500023345	1.92308	98.0769
BovineHD1500023363	100	0
BovineHD1500023377	0	100
BovineHD1500023392	9.61538	90.3846
BTB-00619057	26.9231	73.0769
BovineHD1500023519	5.76923	94.2308
BovineHD1500023559	0	100
BovineHD1500023585	0	100
BovineHD1500023623	0	100
BovineHD1500023941	32.6923	67.3077
BovineHD4100012247	7.69231	92.3077
BovineHD1500024337	0	100
BTB-02027910	23.0769	76.9231
BovineHD1500024476	100	0
BovineHD1500024555	0	100
ARS-BFGL-NGS-112265	17.3077	82.6923
BovineHD1500024986	100	0
BovineHD1500024988	0	100
BovineHD1600000003	0	100
BovineHD4100012262	3.84615	96.1538
BovineHD1600000016	1.92308	98.0769
BovineHD1600000026	57.6923	42.3077
BovineHD1600023892	0	100
BovineHD1600000049	0	100
BovineHD1600000067	0	100
BovineHD1600000132	44.2308	55.7692
BovineHD1600000135	17.3077	82.6923
BovineHD1600000143	0	100
BovineHD1600000700	0	100
BovineHD1600024263	21.1538	78.8462
BovineHD1600001575	0	100
BovineHD1600001587	0	100
BovineHD1600001626	0	100
BovineHD1600001641	0	100
BovineHD1600001703	17.3077	82.6923
BovineHD1600024274	5.76923	94.2308
BovineHD1600001714	28.8462	71.1538
BovineHD1600001729	7.69231	92.3077
BovineHD1600001740	1.92308	98.0769
BovineHD1600001929	0	100
BovineHD1600002230	0	100
BovineHD1600002254	0	100
BovineHD1600002262	100	0
BovineHD1600002336	15.3846	84.6154
BovineHD1600002399	0	100
ARS-BFGL-NGS-109702	100	0
BovineHD1600002422	0	100
BovineHD1600002460	13.4615	86.5385
BovineHD1600002566	0	100
BovineHD1600002639	0	100
BovineHD1600002764	5.76923	94.2308
BovineHD1600002890	0	100
BovineHD4100012318	0	100
BovineHD1600003564	100	0
BovineHD1600003634	42.3077	57.6923
BovineHD1600003909	0	100
BovineHD1600003928	15.3846	84.6154
BovineHD1600003964	0	100
BovineHD1600004192	1.92308	98.0769
[truncated: 1,201 more rows]
